# Supplementary material for: Do I Sound Sick? Condition‐Dependent Advertisement Signals in Naturally Infected Frogs
Source: Ecol Evol. 2025 Oct 16;15(10):e72350. doi: 10.1002/ece3.72350 (PMC12529013; doi:10.1002/ece3.72350)
Supplement: Supplementary file 1 — Data S1: ece372350‐sup‐0001‐DataS1.zip. [file ECE3-15-e72350-s001.zip]

Archive with 6 entries (6 files):
- ECE3_72350_f1_suppfig1.tiff
- ece372350-sup-0001-Supinfo1@chou_corrected_call_data.csv
- ece372350-sup-0002-Supinfo2@chou_uncorrected_call_data.csv
- ece372350-sup-0003-Supinfo3@data_analysis_revised.R
- ece372350-sup-0004-Supinfo4@data_tidying_revised.R
- ece372350-sup-0005-Supinfo5@supplementary_code.R
