# Supplementary material for: Do I Sound Sick? Condition‐Dependent Advertisement Signals in Naturally Infected Frogs
Source: Ecol Evol. 2025 Oct 16;15(10):e72350. doi: 10.1002/ece3.72350 (PMC12529013; doi:10.1002/ece3.72350)
Supplement: Supplementary file 1 — Data S1: ece372350‐sup‐0001‐DataS1.zip. [file ECE3-15-e72350-s001.zip › ece372350-sup-0001-Supinfo1@chou_corrected_call_data.csv]

ID	Date.x	Location.x	Body Temp	SVL	Tibia	Frog Weight (g)	Log Infection Load	Prevalence	Infection Load	Condition	Delta Time (s)	Peak Freq (Hz)	Call_Rate_Inst
PC-002-24	30324	FR	12.8	29.36	16.17	2	0	Uninfected	0	0.003100263	0.125714092	2670.973069	88.39521701
PC-002-24	30324	FR	12.8	29.36	16.17	2	0	Uninfected	0	0.003100263	0.131514092	2670.973069	83.24753325
PC-002-24	30324	FR	12.8	29.36	16.17	2	0	Uninfected	0	0.003100263	0.143114092	2670.973069	86.60325852
PC-002-24	30324	FR	12.8	29.36	16.17	2	0	Uninfected	0	0.003100263	0.131514092	2670.973069	56.96134037
PC-002-24	30324	FR	12.8	29.36	16.17	2	0	Uninfected	0	0.003100263	0.137314092	2843.239069	85.45136737
PC-002-24	30324	FR	12.8	29.36	16.17	2	0	Uninfected	0	0.003100263	0.125714092	2843.239069	88.39521701
PC-002-24	30324	FR	12.8	29.36	16.17	2	0	Uninfected	0	0.003100263	0.131514092	2843.239069	86.60225419
PC-002-24	30324	FR	12.8	29.36	16.17	2	0	Uninfected	0	0.003100263	0.131514092	2843.239069	78.25674283
PC-002-24	30324	FR	12.8	29.36	16.17	2	0	Uninfected	0	0.003100263	0.125714092	2843.239069	94.30921615
PC-002-24	30324	FR	12.8	29.36	16.17	2	0	Uninfected	0	0.003100263	0.125714092	2757.106069	90.27341435
PC-002-24	30324	FR	12.8	29.36	16.17	2	0	Uninfected	0	0.003100263	0.125714092	2757.106069	85.4503926
PC-002-24	30324	FR	12.8	29.36	16.17	2	0	Uninfected	0	0.003100263	0.125714092	2843.239069	92.24249418
PC-002-24	30324	FR	12.8	29.36	16.17	2	0	Uninfected	0	0.003100263	0.131514092	2843.239069	97.23036476
PC-002-24	30324	FR	12.8	29.36	16.17	2	0	Uninfected	0	0.003100263	0.125714092	2843.239069	91.57563215
PC-002-24	30324	FR	12.8	29.36	16.17	2	0	Uninfected	0	0.003100263	0.125714092	2843.239069	95.74492357
PC-002-24	30324	FR	12.8	29.36	16.17	2	0	Uninfected	0	0.003100263	0.119914092	2843.239069	92.91961232
PC-002-24	30324	FR	12.8	29.36	16.17	2	0	Uninfected	0	0.003100263	0.125714092	2843.239069	90.91935567
PC-002-24	30324	FR	12.8	29.36	16.17	2	0	Uninfected	0	0.003100263	0.119914092	2843.239069	99.55390689
PC-002-24	30324	FR	12.8	29.36	16.17	2	0	Uninfected	0	0.003100263	0.119914092	2843.239069	99.55390689
PC-002-24	30324	FR	12.8	29.36	16.17	2	0	Uninfected	0	0.003100263	0.114114092	2843.239069	92.24133871
PC-002-24	30324	FR	12.8	29.36	16.17	2	0	Uninfected	0	0.003100263	0.119914092	2843.239069	94.30860953
PC-002-24	30324	FR	12.8	29.36	16.17	2	0	Uninfected	0	0.003100263	0.114114092	2843.239069	93.6078214
PC-002-24	30324	FR	12.8	29.36	16.17	2	0	Uninfected	0	0.003100263	0.114114092	2843.239069	102.0036947
PC-002-24	30324	FR	12.8	29.36	16.17	2	0	Uninfected	0	0.003100263	0.119914092	2843.239069	92.24191633
PC-002-24	30324	FR	12.8	29.36	16.17	2	0	Uninfected	0	0.003100263	0.114114092	2843.239069	90.9182367
PC-002-24	30324	FR	12.8	29.36	16.17	2	0	Uninfected	0	0.003100263	0.119914092	2843.239069	109.2369968
PC-002-24	30324	FR	12.8	29.36	16.17	2	0	Uninfected	0	0.003100263	0.119914092	2843.239069	86.6012498
PC-002-24	30324	FR	12.8	29.36	16.17	2	0	Uninfected	0	0.003100263	0.119914092	2843.239069	92.91961232
PC-002-24	30324	FR	12.8	29.36	16.17	2	0	Uninfected	0	0.003100263	0.119914092	2843.239069	103.7130286
PC-002-24	30324	FR	12.8	29.36	16.17	2	0	Uninfected	0	0.003100263	0.114114092	2843.239069	97.22841806
PC-003-24	30324	FR	12.4	27.44	14.45	2.1	0	Uninfected	0	0.004984177	0.130578325	2880.71587	85.98138318
PC-003-24	30324	FR	12.4	27.44	14.45	2.1	0	Uninfected	0	0.004984177	0.130578325	2880.71587	55.82782482
PC-003-24	30324	FR	12.4	27.44	14.45	2.1	0	Uninfected	0	0.004984177	0.130578325	2880.71587	61.31315789
PC-003-24	30324	FR	12.4	27.44	14.45	2.1	0	Uninfected	0	0.004984177	0.136378325	2966.84887	92.20276197
PC-003-24	30324	FR	12.4	27.44	14.45	2.1	0	Uninfected	0	0.004984177	0.142178325	2966.84887	82.67638855
PC-003-24	30324	FR	12.4	27.44	14.45	2.1	0	Uninfected	0	0.004984177	0.136378325	2966.84887	94.98143372
PC-003-24	30324	FR	12.4	27.44	14.45	2.1	0	Uninfected	0	0.004984177	0.136378325	2966.84887	84.84748489
PC-003-24	30324	FR	12.4	27.44	14.45	2.1	0	Uninfected	0	0.004984177	0.130578325	2966.84887	94.9808168
PC-003-24	30324	FR	12.4	27.44	14.45	2.1	0	Uninfected	0	0.004984177	0.130578325	2966.84887	95.70466316
PC-003-24	30324	FR	12.4	27.44	14.45	2.1	0	Uninfected	0	0.004984177	0.130578325	2966.84887	97.95108496
PC-003-24	30324	FR	12.4	27.44	14.45	2.1	0	Uninfected	0	0.004984177	0.136378325	2966.84887	70.00649939
PC-003-24	30324	FR	12.4	27.44	14.45	2.1	0	Uninfected	0	0.004984177	0.124778325	2966.84887	92.20160658
PC-003-24	30324	FR	12.4	27.44	14.45	2.1	0	Uninfected	0	0.004984177	0.130578325	2966.84887	82.15185307
PC-003-24	30324	FR	12.4	27.44	14.45	2.1	0	Uninfected	0	0.004984177	0.124778325	2966.84887	92.87931189
PC-003-24	30324	FR	12.4	27.44	14.45	2.1	0	Uninfected	0	0.004984177	0.130578325	2966.84887	95.70466316
PC-003-24	30324	FR	12.4	27.44	14.45	2.1	0	Uninfected	0	0.004984177	0.124778325	2966.84887	91.53474455
PC-003-24	30324	FR	12.4	27.44	14.45	2.1	0	Uninfected	0	0.004984177	0.130578325	2966.84887	93.5687242
PC-003-24	30324	FR	12.4	27.44	14.45	2.1	0	Uninfected	0	0.004984177	0.130578325	2966.84887	78.21585523
PC-003-24	30324	FR	12.4	27.44	14.45	2.1	0	Uninfected	0	0.004984177	0.124778325	2966.84887	87.74738048
PC-003-24	30324	FR	12.4	27.44	14.45	2.1	0	Uninfected	0	0.004984177	0.118978325	2966.84887	88.97015476
PC-003-24	30324	FR	12.4	27.44	14.45	2.1	0	Uninfected	0	0.004984177	0.124778325	2966.84887	85.409505
PC-003-24	30324	FR	12.4	27.44	14.45	2.1	0	Uninfected	0	0.004984177	0.124778325	2966.84887	87.74738058
PC-003-24	30324	FR	12.4	27.44	14.45	2.1	0	Uninfected	0	0.004984177	0.118978325	2966.84887	91.53417613
PC-003-24	30324	FR	12.4	27.44	14.45	2.1	0	Uninfected	0	0.004984177	0.118978325	2966.84887	87.74686293
PC-003-24	30324	FR	12.4	27.44	14.45	2.1	0	Uninfected	0	0.004984177	0.118978325	2966.84887	75.10228805
PC-003-24	30324	FR	12.4	27.44	14.45	2.1	0	Uninfected	0	0.004984177	0.118978325	2966.84887	79.64047193
PC-003-24	30324	FR	12.4	27.44	14.45	2.1	0	Uninfected	0	0.004984177	0.118978325	2966.84887	40.74677203
PC-003-24	30324	FR	12.4	27.44	14.45	2.1	0	Uninfected	0	0.004984177	0.095778325	2880.71587	64.41459623
PC-003-24	30324	FR	12.4	27.44	14.45	2.1	0	Uninfected	0	0.004984177	0.101578325	2880.71587	89.59450994
PC-003-24	30324	FR	12.4	27.44	14.45	2.1	0	Uninfected	0	0.004984177	0.107378325	2880.71587	78.21425488
PC-004-24	32124	CV	13.1	25.47	14.34	1.2	1.011225662	Infected	10.26185	-0.002175798	0.083283895	2985.214888	92.87782825
PC-004-24	32124	CV	13.1	25.47	14.34	1.2	1.011225662	Infected	10.26185	-0.002175798	0.077483895	2985.214888	81.30297442
PC-004-24	32124	CV	13.1	25.47	14.34	1.2	1.011225662	Infected	10.26185	-0.002175798	0.083283895	2985.214888	85.03192671
PC-004-24	32124	CV	13.1	25.47	14.34	1.2	1.011225662	Infected	10.26185	-0.002175798	0.083283895	2985.214888	96.1164162
PC-004-24	32124	CV	13.1	25.47	14.34	1.2	1.011225662	Infected	10.26185	-0.002175798	0.083283895	2985.214888	68.83567813
PC-004-24	32124	CV	13.1	25.47	14.34	1.2	1.011225662	Infected	10.26185	-0.002175798	0.077483895	2985.214888	85.03136722
PC-004-24	32124	CV	13.1	25.47	14.34	1.2	1.011225662	Infected	10.26185	-0.002175798	0.077483895	2985.214888	81.30297452
PC-004-24	32124	CV	13.1	25.47	14.34	1.2	1.011225662	Infected	10.26185	-0.002175798	0.083283895	2985.214888	76.30576651
PC-004-24	32124	CV	13.1	25.47	14.34	1.2	1.011225662	Infected	10.26185	-0.002175798	0.083283895	2985.214888	77.89924409
PC-004-24	32124	CV	13.1	25.47	14.34	1.2	1.011225662	Infected	10.26185	-0.002175798	0.083283895	2985.214888	88.42140965
PC-004-24	32124	CV	13.1	25.47	14.34	1.2	1.011225662	Infected	10.26185	-0.002175798	0.083283895	2985.214888	77.89924399
PC-004-24	32124	CV	13.1	25.47	14.34	1.2	1.011225662	Infected	10.26185	-0.002175798	0.089083895	2985.214888	80.13536024
PC-004-24	32124	CV	13.1	25.47	14.34	1.2	1.011225662	Infected	10.26185	-0.002175798	0.083283895	2985.214888	81.3034842
PC-004-24	32124	CV	13.1	25.47	14.34	1.2	1.011225662	Infected	10.26185	-0.002175798	0.089083895	2985.214888	96.11713712
PC-004-24	32124	CV	13.1	25.47	14.34	1.2	1.011225662	Infected	10.26185	-0.002175798	0.083283895	2985.214888	44.67993812
PC-004-24	32124	CV	13.1	25.47	14.34	1.2	1.011225662	Infected	10.26185	-0.002175798	0.077483895	2985.214888	68.00727166
PC-004-24	32124	CV	13.1	25.47	14.34	1.2	1.011225662	Infected	10.26185	-0.002175798	0.077483895	2985.214888	79.00013672
PC-004-24	32124	CV	13.1	25.47	14.34	1.2	1.011225662	Infected	10.26185	-0.002175798	0.077483895	2985.214888	91.34092304
PC-004-24	32124	CV	13.1	25.47	14.34	1.2	1.011225662	Infected	10.26185	-0.002175798	0.077483895	2985.214888	87.72069091
PC-004-24	32124	CV	13.1	25.47	14.34	1.2	1.011225662	Infected	10.26185	-0.002175798	0.077483895	2985.214888	90.59233372
PC-004-24	32124	CV	13.1	25.47	14.34	1.2	1.011225662	Infected	10.26185	-0.002175798	0.083283895	2985.214888	80.71478176
PC-004-24	32124	CV	13.1	25.47	14.34	1.2	1.011225662	Infected	10.26185	-0.002175798	0.083283895	2985.214888	83.75027587
PC-004-24	32124	CV	13.1	25.47	14.34	1.2	1.011225662	Infected	10.26185	-0.002175798	0.089083895	2985.214888	65.64422502
PC-004-24	32124	CV	13.1	25.47	14.34	1.2	1.011225662	Infected	10.26185	-0.002175798	0.089083895	2985.214888	85.68869977
PC-004-24	32124	CV	13.1	25.47	14.34	1.2	1.011225662	Infected	10.26185	-0.002175798	0.083283895	2985.214888	57.98062245
PC-004-24	32124	CV	13.1	25.47	14.34	1.2	1.011225662	Infected	10.26185	-0.002175798	0.094883895	2899.082888	87.72248125
PC-004-24	32124	CV	13.1	25.47	14.34	1.2	1.011225662	Infected	10.26185	-0.002175798	0.100683895	2899.082888	97.82708495
PC-004-24	32124	CV	13.1	25.47	14.34	1.2	1.011225662	Infected	10.26185	-0.002175798	0.094883895	2985.214888	78.44685751
PC-004-24	32124	CV	13.1	25.47	14.34	1.2	1.011225662	Infected	10.26185	-0.002175798	0.089083895	2985.214888	80.71528391
PC-004-24	32124	CV	13.1	25.47	14.34	1.2	1.011225662	Infected	10.26185	-0.002175798	0.089083895	2899.082888	85.68869977
PC-005-24	32124	CV	13.3	28.82	15.52	1.9	1.247811541	Infected	17.69341	0.002662036	0.093886399	2819.712577	103.1820778
PC-005-24	32124	CV	13.3	28.82	15.52	1.9	1.247811541	Infected	17.69341	0.002662036	0.099686399	2819.712577	114.47297
PC-005-24	32124	CV	13.3	28.82	15.52	1.9	1.247811541	Infected	17.69341	0.002662036	0.105486399	2819.712577	113.340649
PC-005-24	32124	CV	13.3	28.82	15.52	1.9	1.247811541	Infected	17.69341	0.002662036	0.099686399	2819.712577	98.79072041
PC-005-24	32124	CV	13.3	28.82	15.52	1.9	1.247811541	Infected	17.69341	0.002662036	0.111286399	2819.712577	78.46391321
PC-005-24	32124	CV	13.3	28.82	15.52	1.9	1.247811541	Infected	17.69341	0.002662036	0.105486399	2819.712577	115.6313719
PC-005-24	32124	CV	13.3	28.82	15.52	1.9	1.247811541	Infected	17.69341	0.002662036	0.111286399	2819.712577	91.09658448
PC-005-24	32124	CV	13.3	28.82	15.52	1.9	1.247811541	Infected	17.69341	0.002662036	0.117086399	2819.712577	125.8621072
PC-005-24	32124	CV	13.3	28.82	15.52	1.9	1.247811541	Infected	17.69341	0.002662036	0.111286399	2819.712577	110.0790088
PC-005-24	32124	CV	13.3	28.82	15.52	1.9	1.247811541	Infected	17.69341	0.002662036	0.111286399	2819.712577	120.5193412
PC-005-24	32124	CV	13.3	28.82	15.52	1.9	1.247811541	Infected	17.69341	0.002662036	0.117086399	2819.712577	127.2760791
PC-005-24	32124	CV	13.3	28.82	15.52	1.9	1.247811541	Infected	17.69341	0.002662036	0.105486399	2819.712577	120.5182446
PC-005-24	32124	CV	13.3	28.82	15.52	1.9	1.247811541	Infected	17.69341	0.002662036	0.111286399	2819.712577	86.42512802
PC-005-24	32124	CV	13.3	28.82	15.52	1.9	1.247811541	Infected	17.69341	0.002662036	0.099686399	2819.712577	106.0228363
PC-005-24	32124	CV	13.3	28.82	15.52	1.9	1.247811541	Infected	17.69341	0.002662036	0.105486399	2819.712577	94.01630878
PC-005-24	32124	CV	13.3	28.82	15.52	1.9	1.247811541	Infected	17.69341	0.002662036	0.105486399	2819.712577	119.2562503
PC-005-24	32124	CV	13.3	28.82	15.52	1.9	1.247811541	Infected	17.69341	0.002662036	0.105486399	2819.712577	110.0781026
PC-005-24	32124	CV	13.3	28.82	15.52	1.9	1.247811541	Infected	17.69341	0.002662036	0.105486399	2819.712577	124.4782935
PC-005-24	32124	CV	13.3	28.82	15.52	1.9	1.247811541	Infected	17.69341	0.002662036	0.111286399	2819.712577	97.14408277
PC-005-24	32124	CV	13.3	28.82	15.52	1.9	1.247811541	Infected	17.69341	0.002662036	0.105486399	2819.712577	104.1122987
PC-005-24	32124	CV	13.3	28.82	15.52	1.9	1.247811541	Infected	17.69341	0.002662036	0.099686399	2819.712577	52.02477116
PC-005-24	32124	CV	13.3	28.82	15.52	1.9	1.247811541	Infected	17.69341	0.002662036	0.099686399	2819.712577	97.95934891
PC-005-24	32124	CV	13.3	28.82	15.52	1.9	1.247811541	Infected	17.69341	0.002662036	0.099686399	2819.712577	97.95934891
PC-005-24	32124	CV	13.3	28.82	15.52	1.9	1.247811541	Infected	17.69341	0.002662036	0.099686399	2819.712577	106.0228363
PC-005-24	32124	CV	13.3	28.82	15.52	1.9	1.247811541	Infected	17.69341	0.002662036	0.099686399	2819.712577	119.2551777
PC-005-24	32124	CV	13.3	28.82	15.52	1.9	1.247811541	Infected	17.69341	0.002662036	0.105486399	2819.712577	73.67482789
PC-005-24	32124	CV	13.3	28.82	15.52	1.9	1.247811541	Infected	17.69341	0.002662036	0.099686399	2905.845577	127.2723909
PC-005-24	32124	CV	13.3	28.82	15.52	1.9	1.247811541	Infected	17.69341	0.002662036	0.099686399	2819.712577	93.26702688
PC-005-24	32124	CV	13.3	28.82	15.52	1.9	1.247811541	Infected	17.69341	0.002662036	0.099686399	2819.712577	91.80719187
PC-005-24	32124	CV	13.3	28.82	15.52	1.9	1.247811541	Infected	17.69341	0.002662036	0.099686399	2819.712577	107.0066152
PC-006-24	32124	CV	11.8	28.39	14.42	1.7	2.107464365	Infected	128.075	0.001312381	0.115226391	2659.212849	99.89145064
PC-006-24	32124	CV	11.8	28.39	14.42	1.7	2.107464365	Infected	128.075	0.001312381	0.121026391	2659.212849	86.33944831
PC-006-24	32124	CV	11.8	28.39	14.42	1.7	2.107464365	Infected	128.075	0.001312381	0.121026391	2831.478849	102.9133088
PC-006-24	32124	CV	11.8	28.39	14.42	1.7	2.107464365	Infected	128.075	0.001312381	0.126826391	2831.478849	74.19423034
PC-006-24	32124	CV	11.8	28.39	14.42	1.7	2.107464365	Infected	128.075	0.001312381	0.132626391	2831.478849	103.7031118
PC-006-24	32124	CV	11.8	28.39	14.42	1.7	2.107464365	Infected	128.075	0.001312381	0.126826391	2831.478849	104.5048314
PC-006-24	32124	CV	11.8	28.39	14.42	1.7	2.107464365	Infected	128.075	0.001312381	0.132626391	2831.478849	101.3781681
PC-006-24	32124	CV	11.8	28.39	14.42	1.7	2.107464365	Infected	128.075	0.001312381	0.126826391	2831.478849	98.45697728
PC-006-24	32124	CV	11.8	28.39	14.42	1.7	2.107464365	Infected	128.075	0.001312381	0.138426391	2831.478849	58.16971383
PC-006-24	32124	CV	11.8	28.39	14.42	1.7	2.107464365	Infected	128.075	0.001312381	0.115226391	2745.345849	72.77949051
PC-006-24	32124	CV	11.8	28.39	14.42	1.7	2.107464365	Infected	128.075	0.001312381	0.109426391	2745.345849	89.59657214
PC-006-24	32124	CV	11.8	28.39	14.42	1.7	2.107464365	Infected	128.075	0.001312381	0.115226391	2745.345849	95.06595051
PC-006-24	32124	CV	11.8	28.39	14.42	1.7	2.107464365	Infected	128.075	0.001312381	0.115226391	2745.345849	84.81178795
PC-006-24	32124	CV	11.8	28.39	14.42	1.7	2.107464365	Infected	128.075	0.001312381	0.115226391	2745.345849	91.93490491
PC-006-24	32124	CV	11.8	28.39	14.42	1.7	2.107464365	Infected	128.075	0.001312381	0.121026391	2831.478849	76.05859189
PC-006-24	32124	CV	11.8	28.39	14.42	1.7	2.107464365	Infected	128.075	0.001312381	0.121026391	2745.345849	74.92638925
PC-006-24	32124	CV	11.8	28.39	14.42	1.7	2.107464365	Infected	128.075	0.001312381	0.121026391	2745.345849	82.87222062
PC-006-24	32124	CV	11.8	28.39	14.42	1.7	2.107464365	Infected	128.075	0.001312381	0.121026391	2745.345849	108.738982
PC-006-24	32124	CV	11.8	28.39	14.42	1.7	2.107464365	Infected	128.075	0.001312381	0.132626391	2745.345849	84.3180278
PC-006-24	32124	CV	11.8	28.39	14.42	1.7	2.107464365	Infected	128.075	0.001312381	0.121026391	2831.478849	74.19391931
PC-006-24	32124	CV	11.8	28.39	14.42	1.7	2.107464365	Infected	128.075	0.001312381	0.121026391	2745.345849	57.97296176
PC-006-24	32124	CV	11.8	28.39	14.42	1.7	2.107464365	Infected	128.075	0.001312381	0.109426391	2831.478849	63.20826062
PC-006-24	32124	CV	11.8	28.39	14.42	1.7	2.107464365	Infected	128.075	0.001312381	0.109426391	2745.345849	62.4880475
PC-006-24	32124	CV	11.8	28.39	14.42	1.7	2.107464365	Infected	128.075	0.001312381	0.109426391	2745.345849	94.41946731
PC-006-24	32124	CV	11.8	28.39	14.42	1.7	2.107464365	Infected	128.075	0.001312381	0.115226391	2745.345849	84.81178795
PC-006-24	32124	CV	11.8	28.39	14.42	1.7	2.107464365	Infected	128.075	0.001312381	0.115226391	2745.345849	78.0401899
PC-006-24	32124	CV	11.8	28.39	14.42	1.7	2.107464365	Infected	128.075	0.001312381	0.103626391	2745.345849	83.34608828
PC-006-24	32124	CV	11.8	28.39	14.42	1.7	2.107464365	Infected	128.075	0.001312381	0.109426391	2745.345849	100.6269066
PC-006-24	32124	CV	11.8	28.39	14.42	1.7	2.107464365	Infected	128.075	0.001312381	0.115226391	2745.345849	64.71372849
PC-006-24	32124	CV	11.8	28.39	14.42	1.7	2.107464365	Infected	128.075	0.001312381	0.115226391	2745.345849	84.31676025
PC-007-24	32124	CV	11.9	28.01	14.91	1.85	0	Uninfected	0	0.002725486	0.104387624	2818.970043	99.68232327
PC-007-24	32124	CV	11.9	28.01	14.91	1.85	0	Uninfected	0	0.002725486	0.098587624	2818.970043	64.02881141
PC-007-24	32124	CV	11.9	28.01	14.91	1.85	0	Uninfected	0	0.002725486	0.092787624	2732.837043	115.4472197
PC-007-24	32124	CV	11.9	28.01	14.91	1.85	0	Uninfected	0	0.002725486	0.092787624	2646.704043	88.08821964
PC-007-24	32124	CV	11.9	28.01	14.91	1.85	0	Uninfected	0	0.002725486	0.098587624	2732.837043	94.12032654
PC-007-24	32124	CV	11.9	28.01	14.91	1.85	0	Uninfected	0	0.002725486	0.098587624	2732.837043	98.22182921
PC-007-24	32124	CV	11.9	28.01	14.91	1.85	0	Uninfected	0	0.002725486	0.092787624	2732.837043	119.7537057
PC-007-24	32124	CV	11.9	28.01	14.91	1.85	0	Uninfected	0	0.002725486	0.098587624	2732.837043	112.4376941
PC-007-24	32124	CV	11.9	28.01	14.91	1.85	0	Uninfected	0	0.002725486	0.098587624	2732.837043	92.83860643
PC-007-24	32124	CV	11.9	28.01	14.91	1.85	0	Uninfected	0	0.002725486	0.092787624	2732.837043	103.5567121
PC-007-24	32124	CV	11.9	28.01	14.91	1.85	0	Uninfected	0	0.002725486	0.098587624	2732.837043	98.94562326
PC-007-24	32124	CV	11.9	28.01	14.91	1.85	0	Uninfected	0	0.002725486	0.104387624	2732.837043	126.9333617
PC-007-24	32124	CV	11.9	28.01	14.91	1.85	0	Uninfected	0	0.002725486	0.104387624	2732.837043	125.6713435
PC-007-24	32124	CV	11.9	28.01	14.91	1.85	0	Uninfected	0	0.002725486	0.104387624	2732.837043	114.4256369
PC-007-24	32124	CV	11.9	28.01	14.91	1.85	0	Uninfected	0	0.002725486	0.104387624	2732.837043	106.9147422
PC-007-24	32124	CV	11.9	28.01	14.91	1.85	0	Uninfected	0	0.002725486	0.110187624	2732.837043	113.423197
PC-007-24	32124	CV	11.9	28.01	14.91	1.85	0	Uninfected	0	0.002725486	0.104387624	2732.837043	104.3747855
PC-007-24	32124	CV	11.9	28.01	14.91	1.85	0	Uninfected	0	0.002725486	0.104387624	2732.837043	92.21318374
PC-007-24	32124	CV	11.9	28.01	14.91	1.85	0	Uninfected	0	0.002725486	0.081187624	2646.704043	96.8080465
PC-007-24	32124	CV	11.9	28.01	14.91	1.85	0	Uninfected	0	0.002725486	0.092787624	2732.837043	114.4238953
PC-007-24	32124	CV	11.9	28.01	14.91	1.85	0	Uninfected	0	0.002725486	0.092787624	2732.837043	92.83806426
PC-007-24	32124	CV	11.9	28.01	14.91	1.85	0	Uninfected	0	0.002725486	0.098587624	2732.837043	110.5263192
PC-007-24	32124	CV	11.9	28.01	14.91	1.85	0	Uninfected	0	0.002725486	0.086987624	2732.837043	111.471175
PC-007-24	32124	CV	11.9	28.01	14.91	1.85	0	Uninfected	0	0.002725486	0.092787624	2732.837043	99.68104735
PC-007-24	32124	CV	11.9	28.01	14.91	1.85	0	Uninfected	0	0.002725486	0.092787624	2732.837043	58.85823742
PC-007-24	32124	CV	11.9	28.01	14.91	1.85	0	Uninfected	0	0.002725486	0.081187624	2732.837043	94.11864813
PC-007-24	32124	CV	11.9	28.01	14.91	1.85	0	Uninfected	0	0.002725486	0.086987624	2732.837043	115.4463315
PC-007-24	32124	CV	11.9	28.01	14.91	1.85	0	Uninfected	0	0.002725486	0.081187624	2732.837043	108.6840698
PC-007-24	32124	CV	11.9	28.01	14.91	1.85	0	Uninfected	0	0.002725486	0.092787624	2732.837043	119.7537057
PC-007-24	32124	CV	11.9	28.01	14.91	1.85	0	Uninfected	0	0.002725486	0.081187624	2732.837043	89.22152218
PC-009-24	32424	FR	7.1	27.34	13.41	1.5	0	Uninfected	0	8.07E-05	0.085242727	3049.14281	82.15286015
PC-009-24	32424	FR	7.1	27.34	13.41	1.5	0	Uninfected	0	8.07E-05	0.091042727	3049.14281	89.69694712
PC-009-24	32424	FR	7.1	27.34	13.41	1.5	0	Uninfected	0	8.07E-05	0.096842727	3049.14281	82.97726699
PC-009-24	32424	FR	7.1	27.34	13.41	1.5	0	Uninfected	0	8.07E-05	0.085242727	3049.14281	90.81836335
PC-009-24	32424	FR	7.1	27.34	13.41	1.5	0	Uninfected	0	8.07E-05	0.096842727	3049.14281	87.33504252
PC-009-24	32424	FR	7.1	27.34	13.41	1.5	0	Uninfected	0	8.07E-05	0.096842727	3049.14281	82.15320799
PC-009-24	32424	FR	7.1	27.34	13.41	1.5	0	Uninfected	0	8.07E-05	0.091042727	3049.14281	82.35630038
PC-009-24	32424	FR	7.1	27.34	13.41	1.5	0	Uninfected	0	8.07E-05	0.096842727	2963.00981	90.25217715
PC-009-24	32424	FR	7.1	27.34	13.41	1.5	0	Uninfected	0	8.07E-05	0.096842727	3049.14281	89.6971831
PC-009-24	32424	FR	7.1	27.34	13.41	1.5	0	Uninfected	0	8.07E-05	0.102642727	3049.14281	84.05025177
PC-009-24	32424	FR	7.1	27.34	13.41	1.5	0	Uninfected	0	8.07E-05	0.102642727	3049.14281	78.95377452
PC-009-24	32424	FR	7.1	27.34	13.41	1.5	0	Uninfected	0	8.07E-05	0.096842727	3049.14281	88.35850458
PC-009-24	32424	FR	7.1	27.34	13.41	1.5	0	Uninfected	0	8.07E-05	0.102642727	3049.14281	86.59373905
PC-009-24	32424	FR	7.1	27.34	13.41	1.5	0	Uninfected	0	8.07E-05	0.096842727	3049.14281	95.48181441
PC-009-24	32424	FR	7.1	27.34	13.41	1.5	0	Uninfected	0	8.07E-05	0.102642727	3049.14281	85.63800396
PC-009-24	32424	FR	7.1	27.34	13.41	1.5	0	Uninfected	0	8.07E-05	0.102642727	3049.14281	73.59854322
PC-009-24	32424	FR	7.1	27.34	13.41	1.5	0	Uninfected	0	8.07E-05	0.091042727	3049.14281	89.15328437
PC-009-24	32424	FR	7.1	27.34	13.41	1.5	0	Uninfected	0	8.07E-05	0.096842727	3049.14281	72.94153247
PC-009-24	32424	FR	7.1	27.34	13.41	1.5	0	Uninfected	0	8.07E-05	0.085242727	3049.14281	64.20329693
PC-009-24	32424	FR	7.1	27.34	13.41	1.5	0	Uninfected	0	8.07E-05	0.091042727	3049.14281	77.11139387
PC-009-24	32424	FR	7.1	27.34	13.41	1.5	0	Uninfected	0	8.07E-05	0.085242727	3049.14281	76.63624145
PC-009-24	32424	FR	7.1	27.34	13.41	1.5	0	Uninfected	0	8.07E-05	0.091042727	3049.14281	62.25840969
PC-009-24	32424	FR	7.1	27.34	13.41	1.5	0	Uninfected	0	8.07E-05	0.091042727	3049.14281	77.11139387
PC-009-24	32424	FR	7.1	27.34	13.41	1.5	0	Uninfected	0	8.07E-05	0.102642727	3049.14281	74.55892649
PC-009-24	32424	FR	7.1	27.34	13.41	1.5	0	Uninfected	0	8.07E-05	0.096842727	3049.14281	68.02707443
PC-009-24	32424	FR	7.1	27.34	13.41	1.5	0	Uninfected	0	8.07E-05	0.085242727	2963.00981	79.48501088
PC-009-24	32424	FR	7.1	27.34	13.41	1.5	0	Uninfected	0	8.07E-05	0.079442727	2963.00981	69.12711636
PC-009-24	32424	FR	7.1	27.34	13.41	1.5	0	Uninfected	0	8.07E-05	0.085242727	3049.14281	80.97006972
PC-009-24	32424	FR	7.1	27.34	13.41	1.5	0	Uninfected	0	8.07E-05	0.085242727	2876.87681	79.84691593
PC-009-24	32424	FR	7.1	27.34	13.41	1.5	0	Uninfected	0	8.07E-05	0.091042727	3049.14281	76.32581083
PC-011-24	32824	CV	10.3	28.9	14.37	2.2	0	Uninfected	0	0.004764838	0.077990041	3042.479128	88.98849158
PC-011-24	32824	CV	10.3	28.9	14.37	2.2	0	Uninfected	0	0.004764838	0.077990041	3042.479128	73.90049084
PC-011-24	32824	CV	10.3	28.9	14.37	2.2	0	Uninfected	0	0.004764838	0.077990041	3042.479128	95.26124499
PC-011-24	32824	CV	10.3	28.9	14.37	2.2	0	Uninfected	0	0.004764838	0.083790041	3042.479128	85.23589108
PC-011-24	32824	CV	10.3	28.9	14.37	2.2	0	Uninfected	0	0.004764838	0.077990041	3042.479128	79.82876376
PC-011-24	32824	CV	10.3	28.9	14.37	2.2	0	Uninfected	0	0.004764838	0.077990041	3042.479128	93.21053931
PC-011-24	32824	CV	10.3	28.9	14.37	2.2	0	Uninfected	0	0.004764838	0.077990041	3042.479128	84.45750343
PC-011-24	32824	CV	10.3	28.9	14.37	2.2	0	Uninfected	0	0.004764838	0.077990041	3042.479128	74.71180969
PC-011-24	32824	CV	10.3	28.9	14.37	2.2	0	Uninfected	0	0.004764838	0.083790041	3042.479128	78.22481694
PC-011-24	32824	CV	10.3	28.9	14.37	2.2	0	Uninfected	0	0.004764838	0.077990041	3042.479128	98.56685558
PC-011-24	32824	CV	10.3	28.9	14.37	2.2	0	Uninfected	0	0.004764838	0.077990041	3042.479128	107.5654341
PC-011-24	32824	CV	10.3	28.9	14.37	2.2	0	Uninfected	0	0.004764838	0.083790041	3042.479128	94.73810754
PC-011-24	32824	CV	10.3	28.9	14.37	2.2	0	Uninfected	0	0.004764838	0.083790041	3042.479128	102.1829029
PC-011-24	32824	CV	10.3	28.9	14.37	2.2	0	Uninfected	0	0.004764838	0.077990041	3042.479128	96.33117749
PC-011-24	32824	CV	10.3	28.9	14.37	2.2	0	Uninfected	0	0.004764838	0.077990041	3042.479128	66.76703895
PC-011-24	32824	CV	10.3	28.9	14.37	2.2	0	Uninfected	0	0.004764838	0.077990041	3042.479128	87.26739951
PC-011-24	32824	CV	10.3	28.9	14.37	2.2	0	Uninfected	0	0.004764838	0.083790041	3042.479128	58.08653225
PC-011-24	32824	CV	10.3	28.9	14.37	2.2	0	Uninfected	0	0.004764838	0.077990041	3042.479128	92.71554105
PC-011-24	32824	CV	10.3	28.9	14.37	2.2	0	Uninfected	0	0.004764838	0.083790041	3042.479128	100.3337276
PC-011-24	32824	CV	10.3	28.9	14.37	2.2	0	Uninfected	0	0.004764838	0.077990041	3042.479128	69.73268278
PC-011-24	32824	CV	10.3	28.9	14.37	2.2	0	Uninfected	0	0.004764838	0.077990041	3042.479128	90.33954784
PC-011-24	32824	CV	10.3	28.9	14.37	2.2	0	Uninfected	0	0.004764838	0.077990041	3128.611128	78.53830143
PC-011-24	32824	CV	10.3	28.9	14.37	2.2	0	Uninfected	0	0.004764838	0.077990041	3042.479128	61.34119142
PC-011-24	32824	CV	10.3	28.9	14.37	2.2	0	Uninfected	0	0.004764838	0.077990041	3042.479128	98.56685548
PC-011-24	32824	CV	10.3	28.9	14.37	2.2	0	Uninfected	0	0.004764838	0.083790041	3128.611128	100.9406366
PC-011-24	32824	CV	10.3	28.9	14.37	2.2	0	Uninfected	0	0.004764838	0.077990041	3042.479128	77.91422511
PC-011-24	32824	CV	10.3	28.9	14.37	2.2	0	Uninfected	0	0.004764838	0.077990041	3042.479128	84.84414144
PC-011-24	32824	CV	10.3	28.9	14.37	2.2	0	Uninfected	0	0.004764838	0.083790041	3128.611128	60.43777911
PC-011-24	32824	CV	10.3	28.9	14.37	2.2	0	Uninfected	0	0.004764838	0.077990041	3128.611128	73.90049088
PC-011-24	32824	CV	10.3	28.9	14.37	2.2	0	Uninfected	0	0.004764838	0.077990041	3128.611128	92.71554105
PC-012-24	32424	FR	8.3	26.85	13.67	1.5	1.992950298	Infected	98.38985	3.21E-04	0.132482084	2929.669859	65.62134152
PC-012-24	32424	FR	8.3	26.85	13.67	1.5	1.992950298	Infected	98.38985	3.21E-04	0.126682084	2929.669859	73.40421864
PC-012-24	32424	FR	8.3	26.85	13.67	1.5	1.992950298	Infected	98.38985	3.21E-04	0.097682084	2929.669859	89.00927725
PC-012-24	32424	FR	8.3	26.85	13.67	1.5	1.992950298	Infected	98.38985	3.21E-04	0.126682084	2929.669859	87.35135983
PC-012-24	32424	FR	8.3	26.85	13.67	1.5	1.992950298	Infected	98.38985	3.21E-04	0.126682084	2929.669859	84.00814646
PC-012-24	32424	FR	8.3	26.85	13.67	1.5	1.992950298	Infected	98.38985	3.21E-04	0.132482084	2929.669859	81.03108775
PC-012-24	32424	FR	8.3	26.85	13.67	1.5	1.992950298	Infected	98.38985	3.21E-04	0.132482084	2929.669859	85.17836305
PC-012-24	32424	FR	8.3	26.85	13.67	1.5	1.992950298	Infected	98.38985	3.21E-04	0.132482084	2929.669859	91.50113907
PC-012-24	32424	FR	8.3	26.85	13.67	1.5	1.992950298	Infected	98.38985	3.21E-04	0.126682084	2929.669859	83.44144777
PC-012-24	32424	FR	8.3	26.85	13.67	1.5	1.992950298	Infected	98.38985	3.21E-04	0.132482084	2929.669859	90.05325959
PC-012-24	32424	FR	8.3	26.85	13.67	1.5	1.992950298	Infected	98.38985	3.21E-04	0.126682084	2929.669859	84.58690295
PC-012-24	32424	FR	8.3	26.85	13.67	1.5	1.992950298	Infected	98.38985	3.21E-04	0.126682084	2929.669859	83.16250293
PC-012-24	32424	FR	8.3	26.85	13.67	1.5	1.992950298	Infected	98.38985	3.21E-04	0.103482084	2929.669859	80.7754148
PC-012-24	32424	FR	8.3	26.85	13.67	1.5	1.992950298	Infected	98.38985	3.21E-04	0.126682084	2929.669859	89.3541317
PC-012-24	32424	FR	8.3	26.85	13.67	1.5	1.992950298	Infected	98.38985	3.21E-04	0.126682084	2929.669859	82.0750438
PC-012-24	32424	FR	8.3	26.85	13.67	1.5	1.992950298	Infected	98.38985	3.21E-04	0.109282084	2929.669859	90.05204443
PC-012-24	32424	FR	8.3	26.85	13.67	1.5	1.992950298	Infected	98.38985	3.21E-04	0.126682084	2929.669859	77.68222847
PC-012-24	32424	FR	8.3	26.85	13.67	1.5	1.992950298	Infected	98.38985	3.21E-04	0.120882084	2929.669859	85.17784949
PC-012-24	32424	FR	8.3	26.85	13.67	1.5	1.992950298	Infected	98.38985	3.21E-04	0.126682084	2929.669859	86.39949457
PC-012-24	32424	FR	8.3	26.85	13.67	1.5	1.992950298	Infected	98.38985	3.21E-04	0.103482084	2929.669859	82.07412824
PC-012-24	32424	FR	8.3	26.85	13.67	1.5	1.992950298	Infected	98.38985	3.21E-04	0.138282084	2929.669859	70.95178684
PC-012-24	32424	FR	8.3	26.85	13.67	1.5	1.992950298	Infected	98.38985	3.21E-04	0.120882084	2929.669859	85.47824206
PC-012-24	32424	FR	8.3	26.85	13.67	1.5	1.992950298	Infected	98.38985	3.21E-04	0.132482084	2929.669859	87.03081998
PC-012-24	32424	FR	8.3	26.85	13.67	1.5	1.992950298	Infected	98.38985	3.21E-04	0.132482084	2929.669859	90.76863165
PC-012-24	32424	FR	8.3	26.85	13.67	1.5	1.992950298	Infected	98.38985	3.21E-04	0.126682084	2929.669859	66.52161463
PC-012-24	32424	FR	8.3	26.85	13.67	1.5	1.992950298	Infected	98.38985	3.21E-04	0.132482084	2929.669859	86.08940685
PC-012-24	32424	FR	8.3	26.85	13.67	1.5	1.992950298	Infected	98.38985	3.21E-04	0.120882084	2929.669859	84.88066981
PC-012-24	32424	FR	8.3	26.85	13.67	1.5	1.992950298	Infected	98.38985	3.21E-04	0.132482084	2929.669859	86.71354806
PC-012-24	32424	FR	8.3	26.85	13.67	1.5	1.992950298	Infected	98.38985	3.21E-04	0.126682084	2929.669859	74.74304042
PC-012-24	32424	FR	8.3	26.85	13.67	1.5	1.992950298	Infected	98.38985	3.21E-04	0.120882084	2929.669859	79.06222147
PC-013-24	32424	FR	9.3	26.86	14.12	1.7	0.788085182	Infected	6.138824	0.002131321	0.120358389	3000.021285	92.39598639
PC-013-24	32424	FR	9.3	26.86	14.12	1.7	0.788085182	Infected	6.138824	0.002131321	0.131958389	3086.153285	90.23099575
PC-013-24	32424	FR	9.3	26.86	14.12	1.7	0.788085182	Infected	6.138824	0.002131321	0.131958389	3000.021285	94.23472856
PC-013-24	32424	FR	9.3	26.86	14.12	1.7	0.788085182	Infected	6.138824	0.002131321	0.137758389	3086.153285	91.51394932
PC-013-24	32424	FR	9.3	26.86	14.12	1.7	0.788085182	Infected	6.138824	0.002131321	0.137758389	3086.153285	87.03913351
PC-013-24	32424	FR	9.3	26.86	14.12	1.7	0.788085182	Infected	6.138824	0.002131321	0.137758389	3086.153285	91.08090152
PC-013-24	32424	FR	9.3	26.86	14.12	1.7	0.788085182	Infected	6.138824	0.002131321	0.143558389	3086.153285	89.40353526
PC-013-24	32424	FR	9.3	26.86	14.12	1.7	0.788085182	Infected	6.138824	0.002131321	0.143558389	3086.153285	93.76678355
PC-013-24	32424	FR	9.3	26.86	14.12	1.7	0.788085182	Infected	6.138824	0.002131321	0.137758389	3086.153285	88.1992684
PC-013-24	32424	FR	9.3	26.86	14.12	1.7	0.788085182	Infected	6.138824	0.002131321	0.137758389	3086.153285	79.66890632
PC-013-24	32424	FR	9.3	26.86	14.12	1.7	0.788085182	Infected	6.138824	0.002131321	0.137758389	3086.153285	94.23513406
PC-013-24	32424	FR	9.3	26.86	14.12	1.7	0.788085182	Infected	6.138824	0.002131321	0.143558389	3086.153285	87.80814599
PC-013-24	32424	FR	9.3	26.86	14.12	1.7	0.788085182	Infected	6.138824	0.002131321	0.143558389	3086.153285	91.08127129
PC-013-24	32424	FR	9.3	26.86	14.12	1.7	0.788085182	Infected	6.138824	0.002131321	0.137758389	3086.153285	82.79187524
PC-013-24	32424	FR	9.3	26.86	14.12	1.7	0.788085182	Infected	6.138824	0.002131321	0.137758389	3086.153285	82.46378744
PC-013-24	32424	FR	9.3	26.86	14.12	1.7	0.788085182	Infected	6.138824	0.002131321	0.143558389	3086.153285	85.92074845
PC-013-24	32424	FR	9.3	26.86	14.12	1.7	0.788085182	Infected	6.138824	0.002131321	0.137758389	3000.021285	78.79612107
PC-013-24	32424	FR	9.3	26.86	14.12	1.7	0.788085182	Infected	6.138824	0.002131321	0.137758389	3086.153285	75.56423179
PC-013-24	32424	FR	9.3	26.86	14.12	1.7	0.788085182	Infected	6.138824	0.002131321	0.137758389	3086.153285	85.92043375
PC-013-24	32424	FR	9.3	26.86	14.12	1.7	0.788085182	Infected	6.138824	0.002131321	0.131958389	3000.021285	82.46350705
PC-013-24	32424	FR	9.3	26.86	14.12	1.7	0.788085182	Infected	6.138824	0.002131321	0.137758389	3000.021285	86.2888676
PC-013-24	32424	FR	9.3	26.86	14.12	1.7	0.788085182	Infected	6.138824	0.002131321	0.137758389	3000.021285	80.57015307
PC-013-24	32424	FR	9.3	26.86	14.12	1.7	0.788085182	Infected	6.138824	0.002131321	0.137758389	3000.021285	60.15982831
PC-013-24	32424	FR	9.3	26.86	14.12	1.7	0.788085182	Infected	6.138824	0.002131321	0.131958389	3000.021285	69.53076895
PC-013-24	32424	FR	9.3	26.86	14.12	1.7	0.788085182	Infected	6.138824	0.002131321	0.126158389	3000.021285	68.94693015
PC-013-24	32424	FR	9.3	26.86	14.12	1.7	0.788085182	Infected	6.138824	0.002131321	0.126158389	3000.021285	72.24718887
PC-013-24	32424	FR	9.3	26.86	14.12	1.7	0.788085182	Infected	6.138824	0.002131321	0.126158389	3000.021285	75.81837651
PC-013-24	32424	FR	9.3	26.86	14.12	1.7	0.788085182	Infected	6.138824	0.002131321	0.126158389	3000.021285	80.56962839
PC-013-24	32424	FR	9.3	26.86	14.12	1.7	0.788085182	Infected	6.138824	0.002131321	0.137758389	3000.021285	76.5979996
PC-013-24	32424	FR	9.3	26.86	14.12	1.7	0.788085182	Infected	6.138824	0.002131321	0.131958389	3000.021285	86.66141827
PC-014-24	32424	FR	6.9	27.4	14.06	1.6	0.225724248	Infected	6.138824	9.60E-04	0.095749452	2881.811865	71.98311714
PC-014-24	32424	FR	6.9	27.4	14.06	1.6	0.225724248	Infected	6.138824	9.60E-04	0.078349452	2967.944865	76.09662588
PC-014-24	32424	FR	6.9	27.4	14.06	1.6	0.225724248	Infected	6.138824	9.60E-04	0.078349452	2881.811865	77.13098772
PC-014-24	32424	FR	6.9	27.4	14.06	1.6	0.225724248	Infected	6.138824	9.60E-04	0.084149452	2881.811865	78.70886898
PC-014-24	32424	FR	6.9	27.4	14.06	1.6	0.225724248	Infected	6.138824	9.60E-04	0.089949452	2881.811865	75.95349992
PC-014-24	32424	FR	6.9	27.4	14.06	1.6	0.225724248	Infected	6.138824	9.60E-04	0.095749452	2881.811865	88.19669144
PC-014-24	32424	FR	6.9	27.4	14.06	1.6	0.225724248	Infected	6.138824	9.60E-04	0.084149452	2881.811865	73.41847456
PC-014-24	32424	FR	6.9	27.4	14.06	1.6	0.225724248	Infected	6.138824	9.60E-04	0.089949452	2881.811865	87.46217102
PC-014-24	32424	FR	6.9	27.4	14.06	1.6	0.225724248	Infected	6.138824	9.60E-04	0.095749452	2881.811865	86.51577572
PC-014-24	32424	FR	6.9	27.4	14.06	1.6	0.225724248	Infected	6.138824	9.60E-04	0.101549452	2881.811865	84.51196066
PC-014-24	32424	FR	6.9	27.4	14.06	1.6	0.225724248	Infected	6.138824	9.60E-04	0.095749452	2881.811865	75.95362271
PC-014-24	32424	FR	6.9	27.4	14.06	1.6	0.225724248	Infected	6.138824	9.60E-04	0.124749452	2881.811865	86.05678621
PC-014-24	32424	FR	6.9	27.4	14.06	1.6	0.225724248	Infected	6.138824	9.60E-04	0.142249452	2881.811865	79.54437239
PC-014-24	32424	FR	6.9	27.4	14.06	1.6	0.225724248	Infected	6.138824	9.60E-04	0.142249452	2881.811865	80.06305549
PC-014-24	32424	FR	6.9	27.4	14.06	1.6	0.225724248	Infected	6.138824	9.60E-04	0.113149452	2881.811865	72.80655389
PC-014-24	32424	FR	6.9	27.4	14.06	1.6	0.225724248	Infected	6.138824	9.60E-04	0.118949452	2881.811865	72.68666527
PC-014-24	32424	FR	6.9	27.4	14.06	1.6	0.225724248	Infected	6.138824	9.60E-04	0.118949452	2967.944865	79.54672734
PC-014-24	32424	FR	6.9	27.4	14.06	1.6	0.225724248	Infected	6.138824	9.60E-04	0.130549452	2881.811865	82.86428997
PC-014-24	32424	FR	6.9	27.4	14.06	1.6	0.225724248	Infected	6.138824	9.60E-04	0.142249452	2881.811865	82.46703261
PC-014-24	32424	FR	6.9	27.4	14.06	1.6	0.225724248	Infected	6.138824	9.60E-04	0.142249452	2881.811865	88.95027665
PC-014-24	32424	FR	6.9	27.4	14.06	1.6	0.225724248	Infected	6.138824	9.60E-04	0.136349452	2881.811865	80.41893035
PC-014-24	32424	FR	6.9	27.4	14.06	1.6	0.225724248	Infected	6.138824	9.60E-04	0.142249452	2881.811865	62.86239555
PC-014-24	32424	FR	6.9	27.4	14.06	1.6	0.225724248	Infected	6.138824	9.60E-04	0.130549452	2881.811865	67.40301661
PC-014-24	32424	FR	6.9	27.4	14.06	1.6	0.225724248	Infected	6.138824	9.60E-04	0.107349452	2881.811865	78.54601844
PC-014-24	32424	FR	6.9	27.4	14.06	1.6	0.225724248	Infected	6.138824	9.60E-04	0.124749452	2881.811865	63.05096459
PC-014-24	32424	FR	6.9	27.4	14.06	1.6	0.225724248	Infected	6.138824	9.60E-04	0.107349452	2967.944865	82.6656379
PC-015-24	32824	CV	14.3	29.2	14.41	1.55	0	Uninfected	0	-3.26E-04	0.127935846	2642.280069	47.64318682
PC-015-24	32824	CV	14.3	29.2	14.41	1.55	0	Uninfected	0	-3.26E-04	0.139535846	2642.280069	30.92051018
PC-015-24	32824	CV	14.3	29.2	14.41	1.55	0	Uninfected	0	-3.26E-04	0.151135846	2642.280069	46.81242817
PC-015-24	32824	CV	14.3	29.2	14.41	1.55	0	Uninfected	0	-3.26E-04	0.139535846	2642.280069	53.34147636
PC-015-24	32824	CV	14.3	29.2	14.41	1.55	0	Uninfected	0	-3.26E-04	0.145335846	2642.280069	60.27727671
PC-015-24	32824	CV	14.3	29.2	14.41	1.55	0	Uninfected	0	-3.26E-04	0.145335846	2642.280069	59.93782047
PC-015-24	32824	CV	14.3	29.2	14.41	1.55	0	Uninfected	0	-3.26E-04	0.151135846	2642.280069	49.40057742
PC-015-24	32824	CV	14.3	29.2	14.41	1.55	0	Uninfected	0	-3.26E-04	0.151135846	2642.280069	61.67534597
PC-015-24	32824	CV	14.3	29.2	14.41	1.55	0	Uninfected	0	-3.26E-04	0.151135846	2642.280069	49.62948242
PC-015-24	32824	CV	14.3	29.2	14.41	1.55	0	Uninfected	0	-3.26E-04	0.151135846	2642.280069	36.27154997
PC-015-24	32824	CV	14.3	29.2	14.41	1.55	0	Uninfected	0	-3.26E-04	0.145335846	2642.280069	11.67428412
PC-015-24	32824	CV	14.3	29.2	14.41	1.55	0	Uninfected	0	-3.26E-04	0.104735846	2642.280069	37.14010708
PC-015-24	32824	CV	14.3	29.2	14.41	1.55	0	Uninfected	0	-3.26E-04	0.116335846	2642.280069	60.61917334
PC-015-24	32824	CV	14.3	29.2	14.41	1.55	0	Uninfected	0	-3.26E-04	0.133735846	2642.280069	11.66299081
PC-015-24	32824	CV	14.3	29.2	14.41	1.55	0	Uninfected	0	-3.26E-04	0.110535846	2642.280069	35.55813285
PC-015-24	32824	CV	14.3	29.2	14.41	1.55	0	Uninfected	0	-3.26E-04	0.122135846	2642.280069	63.51624031
PC-015-24	32824	CV	14.3	29.2	14.41	1.55	0	Uninfected	0	-3.26E-04	0.127935846	2642.280069	46.60846004
PC-015-24	32824	CV	14.3	29.2	14.41	1.55	0	Uninfected	0	-3.26E-04	0.133735846	2642.280069	29.4263972
PC-015-24	32824	CV	14.3	29.2	14.41	1.55	0	Uninfected	0	-3.26E-04	0.133735846	2642.280069	33.79114798
PC-015-24	32824	CV	14.3	29.2	14.41	1.55	0	Uninfected	0	-3.26E-04	0.139535846	2642.280069	51.54108777
PC-015-24	32824	CV	14.3	29.2	14.41	1.55	0	Uninfected	0	-3.26E-04	0.145335846	2642.280069	67.55918298
PC-015-24	32824	CV	14.3	29.2	14.41	1.55	0	Uninfected	0	-3.26E-04	0.145335846	2642.280069	58.2971167
PC-015-24	32824	CV	14.3	29.2	14.41	1.55	0	Uninfected	0	-3.26E-04	0.127935846	2642.280069	54.15237304
PC-015-24	32824	CV	14.3	29.2	14.41	1.55	0	Uninfected	0	-3.26E-04	0.127935846	2642.280069	44.30249872
PC-015-24	32824	CV	14.3	29.2	14.41	1.55	0	Uninfected	0	-3.26E-04	0.145335846	2642.280069	42.0536158
PC-015-24	32824	CV	14.3	29.2	14.41	1.55	0	Uninfected	0	-3.26E-04	0.139535846	2642.280069	69.32534121
PC-015-24	32824	CV	14.3	29.2	14.41	1.55	0	Uninfected	0	-3.26E-04	0.145335846	2642.280069	60.27727665
PC-015-24	32824	CV	14.3	29.2	14.41	1.55	0	Uninfected	0	-3.26E-04	0.145335846	2642.280069	49.40038162
PC-015-24	32824	CV	14.3	29.2	14.41	1.55	0	Uninfected	0	-3.26E-04	0.139535846	2728.413069	55.85326819
PC-015-24	32824	CV	14.3	29.2	14.41	1.55	0	Uninfected	0	-3.26E-04	0.139535846	2642.280069	31.45388761
PC-016-24	33124	CV	18.8	24.52	12.83	1.2	4.117104176	Infected	13094.96	-0.001753925	0.102376254	2952.502724	98.21500039
PC-016-24	33124	CV	18.8	24.52	12.83	1.2	4.117104176	Infected	13094.96	-0.001753925	0.113976254	2866.369724	62.83895877
PC-016-24	33124	CV	18.8	24.52	12.83	1.2	4.117104176	Infected	13094.96	-0.001753925	0.108176254	2866.369724	82.12699359
PC-016-24	33124	CV	18.8	24.52	12.83	1.2	4.117104176	Infected	13094.96	-0.001753925	0.108176254	2952.502724	78.72663849
PC-016-24	33124	CV	18.8	24.52	12.83	1.2	4.117104176	Infected	13094.96	-0.001753925	0.108176254	2952.502724	89.62318999
PC-016-24	33124	CV	18.8	24.52	12.83	1.2	4.117104176	Infected	13094.96	-0.001753925	0.108176254	2952.502724	99.77227109
PC-016-24	33124	CV	18.8	24.52	12.83	1.2	4.117104176	Infected	13094.96	-0.001753925	0.113976254	2866.369724	80.97066519
PC-016-24	33124	CV	18.8	24.52	12.83	1.2	4.117104176	Infected	13094.96	-0.001753925	0.108176254	2952.502724	79.83647789
PC-016-24	33124	CV	18.8	24.52	12.83	1.2	4.117104176	Infected	13094.96	-0.001753925	0.108176254	2952.502724	89.62318999
PC-016-24	33124	CV	18.8	24.52	12.83	1.2	4.117104176	Infected	13094.96	-0.001753925	0.108176254	2952.502724	93.76812149
PC-016-24	33124	CV	18.8	24.52	12.83	1.2	4.117104176	Infected	13094.96	-0.001753925	0.108176254	2952.502724	73.50384819
PC-016-24	33124	CV	18.8	24.52	12.83	1.2	4.117104176	Infected	13094.96	-0.001753925	0.102376254	2866.369724	104.6780225
PC-016-24	33124	CV	18.8	24.52	12.83	1.2	4.117104176	Infected	13094.96	-0.001753925	0.108176254	2952.502724	75.53029399
PC-016-24	33124	CV	18.8	24.52	12.83	1.2	4.117104176	Infected	13094.96	-0.001753925	0.108176254	2952.502724	84.51709129
PC-016-24	33124	CV	18.8	24.52	12.83	1.2	4.117104176	Infected	13094.96	-0.001753925	0.096576254	2866.369724	89.62089639
PC-016-24	33124	CV	18.8	24.52	12.83	1.2	4.117104176	Infected	13094.96	-0.001753925	0.102376254	2952.502724	80.96869699
PC-016-24	33124	CV	18.8	24.52	12.83	1.2	4.117104176	Infected	13094.96	-0.001753925	0.096576254	2952.502724	42.96702862
PC-016-24	33124	CV	18.8	24.52	12.83	1.2	4.117104176	Infected	13094.96	-0.001753925	0.096576254	2952.502724	71.55369625
PC-016-24	33124	CV	18.8	24.52	12.83	1.2	4.117104176	Infected	13094.96	-0.001753925	0.102376254	2952.502724	98.21500039
PC-016-24	33124	CV	18.8	24.52	12.83	1.2	4.117104176	Infected	13094.96	-0.001753925	0.096576254	2952.502724	67.87328709
PC-016-24	33124	CV	18.8	24.52	12.83	1.2	4.117104176	Infected	13094.96	-0.001753925	0.079076254	2952.502724	92.37241819
PC-016-24	33124	CV	18.8	24.52	12.83	1.2	4.117104176	Infected	13094.96	-0.001753925	0.090776254	2866.369724	67.87252577
PC-016-24	33124	CV	18.8	24.52	12.83	1.2	4.117104176	Infected	13094.96	-0.001753925	0.102376254	2952.502724	85.75046279
PC-016-24	33124	CV	18.8	24.52	12.83	1.2	4.117104176	Infected	13094.96	-0.001753925	0.090776254	2952.502724	66.13271718
PC-016-24	33124	CV	18.8	24.52	12.83	1.2	4.117104176	Infected	13094.96	-0.001753925	0.108176254	2952.502724	77.63944759
PC-016-24	33124	CV	18.8	24.52	12.83	1.2	4.117104176	Infected	13094.96	-0.001753925	0.096576254	2952.502724	90.97072699
PC-016-24	33124	CV	18.8	24.52	12.83	1.2	4.117104176	Infected	13094.96	-0.001753925	0.090776254	2952.502724	73.50128719
PC-016-24	33124	CV	18.8	24.52	12.83	1.2	4.117104176	Infected	13094.96	-0.001753925	0.090776254	2952.502724	96.69399419
PC-016-24	33124	CV	18.8	24.52	12.83	1.2	4.117104176	Infected	13094.96	-0.001753925	0.108176254	2952.502724	71.55533847
PC-016-24	33124	CV	18.8	24.52	12.83	1.2	4.117104176	Infected	13094.96	-0.001753925	0.102376254	2952.502724	78.72569469
PC-017-24	32824	CV	15.2	26.73	14.06	1.75	3.140979791	Infected	1383.502	0.002638744	0.122604468	2729.22171	55.32422295
PC-017-24	32824	CV	15.2	26.73	14.06	1.75	3.140979791	Infected	1383.502	0.002638744	0.122604468	2815.35471	78.15316821
PC-017-24	32824	CV	15.2	26.73	14.06	1.75	3.140979791	Infected	1383.502	0.002638744	0.128404468	2815.35471	59.26673689
PC-017-24	32824	CV	15.2	26.73	14.06	1.75	3.140979791	Infected	1383.502	0.002638744	0.128404468	2729.22171	72.3331764
PC-017-24	32824	CV	15.2	26.73	14.06	1.75	3.140979791	Infected	1383.502	0.002638744	0.122604468	2901.48771	80.28898517
PC-017-24	32824	CV	15.2	26.73	14.06	1.75	3.140979791	Infected	1383.502	0.002638744	0.128404468	2815.35471	60.5492308
PC-017-24	32824	CV	15.2	26.73	14.06	1.75	3.140979791	Infected	1383.502	0.002638744	0.128404468	2901.48771	74.81825633
PC-017-24	32824	CV	15.2	26.73	14.06	1.75	3.140979791	Infected	1383.502	0.002638744	0.134204468	2901.48771	70.56722493
PC-017-24	32824	CV	15.2	26.73	14.06	1.75	3.140979791	Infected	1383.502	0.002638744	0.134204468	2901.48771	68.87812038
PC-017-24	32824	CV	15.2	26.73	14.06	1.75	3.140979791	Infected	1383.502	0.002638744	0.128404468	2901.48771	74.18242529
PC-017-24	32824	CV	15.2	26.73	14.06	1.75	3.140979791	Infected	1383.502	0.002638744	0.128404468	2901.48771	71.14669122
PC-017-24	32824	CV	15.2	26.73	14.06	1.75	3.140979791	Infected	1383.502	0.002638744	0.122604468	2901.48771	74.81770569
PC-017-24	32824	CV	15.2	26.73	14.06	1.75	3.140979791	Infected	1383.502	0.002638744	0.122604468	2901.48771	65.71165951
PC-017-24	32824	CV	15.2	26.73	14.06	1.75	3.140979791	Infected	1383.502	0.002638744	0.122604468	2901.48771	64.71470445
PC-017-24	32824	CV	15.2	26.73	14.06	1.75	3.140979791	Infected	1383.502	0.002638744	0.128404468	2987.61971	51.4997283
PC-017-24	32824	CV	15.2	26.73	14.06	1.75	3.140979791	Infected	1383.502	0.002638744	0.122604468	2901.48771	76.78670449
PC-017-24	32824	CV	15.2	26.73	14.06	1.75	3.140979791	Infected	1383.502	0.002638744	0.122604468	2901.48771	59.68838912
PC-017-24	32824	CV	15.2	26.73	14.06	1.75	3.140979791	Infected	1383.502	0.002638744	0.122604468	2901.48771	55.69706515
PC-017-24	32824	CV	15.2	26.73	14.06	1.75	3.140979791	Infected	1383.502	0.002638744	0.122604468	2901.48771	56.07442672
PC-017-24	32824	CV	15.2	26.73	14.06	1.75	3.140979791	Infected	1383.502	0.002638744	0.122604468	2901.48771	40.41392182
PC-017-24	32824	CV	15.2	26.73	14.06	1.75	3.140979791	Infected	1383.502	0.002638744	0.134204468	2901.48771	82.53659571
PC-017-24	32824	CV	15.2	26.73	14.06	1.75	3.140979791	Infected	1383.502	0.002638744	0.128404468	2901.48771	65.21014868
PC-017-24	32824	CV	15.2	26.73	14.06	1.75	3.140979791	Infected	1383.502	0.002638744	0.134204468	2987.61971	67.79255721
PC-017-24	32824	CV	15.2	26.73	14.06	1.75	3.140979791	Infected	1383.502	0.002638744	0.122604468	2901.48771	56.07442672
PC-017-24	32824	CV	15.2	26.73	14.06	1.75	3.140979791	Infected	1383.502	0.002638744	0.134204468	2901.48771	85.71893646
PC-017-24	32824	CV	15.2	26.73	14.06	1.75	3.140979791	Infected	1383.502	0.002638744	0.128404468	2987.61971	70.56673021
PC-017-24	32824	CV	15.2	26.73	14.06	1.75	3.140979791	Infected	1383.502	0.002638744	0.122604468	2901.48771	62.80108591
PC-017-24	32824	CV	15.2	26.73	14.06	1.75	3.140979791	Infected	1383.502	0.002638744	0.128404468	2901.48771	63.7452885
PC-017-24	32824	CV	15.2	26.73	14.06	1.75	3.140979791	Infected	1383.502	0.002638744	0.122604468	2901.48771	66.2206683
PC-017-24	32824	CV	15.2	26.73	14.06	1.75	3.140979791	Infected	1383.502	0.002638744	0.128404468	2901.48771	56.84337472
PC-018-24	32824	CV	12.7	31.91	15.16	1.9	1.643773245	Infected	44.03249	0.001139153	0.129422368	2918.003804	71.64110639
PC-018-24	32824	CV	12.7	31.91	15.16	1.9	1.643773245	Infected	44.03249	0.001139153	0.152622368	2918.003804	78.07486988
PC-018-24	32824	CV	12.7	31.91	15.16	1.9	1.643773245	Infected	44.03249	0.001139153	0.152622368	2918.003804	74.50525438
PC-018-24	32824	CV	12.7	31.91	15.16	1.9	1.643773245	Infected	44.03249	0.001139153	0.152622368	2918.003804	56.98364881
PC-018-24	32824	CV	12.7	31.91	15.16	1.9	1.643773245	Infected	44.03249	0.001139153	0.123622368	2918.003804	66.63840451
PC-018-24	32824	CV	12.7	31.91	15.16	1.9	1.643773245	Infected	44.03249	0.001139153	0.123622368	2918.003804	69.34343468
PC-018-24	32824	CV	12.7	31.91	15.16	1.9	1.643773245	Infected	44.03249	0.001139153	0.129422368	2918.003804	70.6342548
PC-018-24	32824	CV	12.7	31.91	15.16	1.9	1.643773245	Infected	44.03249	0.001139153	0.123622368	2918.003804	66.35358192
PC-018-24	32824	CV	12.7	31.91	15.16	1.9	1.643773245	Infected	44.03249	0.001139153	0.146822368	2918.003804	73.76363278
PC-018-24	32824	CV	12.7	31.91	15.16	1.9	1.643773245	Infected	44.03249	0.001139153	0.129422368	2918.003804	77.24529214
PC-018-24	32824	CV	12.7	31.91	15.16	1.9	1.643773245	Infected	44.03249	0.001139153	0.129422368	3004.136804	67.80857825
PC-018-24	32824	CV	12.7	31.91	15.16	1.9	1.643773245	Infected	44.03249	0.001139153	0.123622368	2918.003804	42.46027035
PC-018-24	32824	CV	12.7	31.91	15.16	1.9	1.643773245	Infected	44.03249	0.001139153	0.117822368	2918.003804	70.63368782
PC-018-24	32824	CV	12.7	31.91	15.16	1.9	1.643773245	Infected	44.03249	0.001139153	0.129422368	2918.003804	59.22026634
PC-018-24	32824	CV	12.7	31.91	15.16	1.9	1.643773245	Infected	44.03249	0.001139153	0.123622368	2918.003804	78.92256656
PC-018-24	32824	CV	12.7	31.91	15.16	1.9	1.643773245	Infected	44.03249	0.001139153	0.129422368	2918.003804	67.5114041
PC-018-24	32824	CV	12.7	31.91	15.16	1.9	1.643773245	Infected	44.03249	0.001139153	0.123622368	2918.003804	64.97306468
PC-018-24	32824	CV	12.7	31.91	15.16	1.9	1.643773245	Infected	44.03249	0.001139153	0.123622368	2918.003804	66.63840451
PC-018-24	32824	CV	12.7	31.91	15.16	1.9	1.643773245	Infected	44.03249	0.001139153	0.129422368	2918.003804	82.5521321
PC-018-24	32824	CV	12.7	31.91	15.16	1.9	1.643773245	Infected	44.03249	0.001139153	0.129422368	2918.003804	76.04142826
PC-018-24	32824	CV	12.7	31.91	15.16	1.9	1.643773245	Infected	44.03249	0.001139153	0.123622368	2918.003804	67.80832153
PC-018-24	32824	CV	12.7	31.91	15.16	1.9	1.643773245	Infected	44.03249	0.001139153	0.123622368	2918.003804	67.21714
PC-018-24	32824	CV	12.7	31.91	15.16	1.9	1.643773245	Infected	44.03249	0.001139153	0.129422368	3004.136804	69.02993232
PC-018-24	32824	CV	12.7	31.91	15.16	1.9	1.643773245	Infected	44.03249	0.001139153	0.123622368	3004.136804	70.96577137
PC-018-24	32824	CV	12.7	31.91	15.16	1.9	1.643773245	Infected	44.03249	0.001139153	0.135222368	3004.136804	53.25432452
PC-018-24	32824	CV	12.7	31.91	15.16	1.9	1.643773245	Infected	44.03249	0.001139153	0.123622368	2918.003804	36.9652799
PC-018-24	32824	CV	12.7	31.91	15.16	1.9	1.643773245	Infected	44.03249	0.001139153	0.117822368	2918.003804	35.9443765
PC-018-24	32824	CV	12.7	31.91	15.16	1.9	1.643773245	Infected	44.03249	0.001139153	0.117822368	3004.136804	71.64051957
PC-018-24	32824	CV	12.7	31.91	15.16	1.9	1.643773245	Infected	44.03249	0.001139153	0.123622368	3004.136804	73.76237385
PC-018-24	32824	CV	12.7	31.91	15.16	1.9	1.643773245	Infected	44.03249	0.001139153	0.123622368	3004.136804	64.70537051
PC-018-24	32824	CV	12.7	31.91	15.16	1.9	1.643773245	Infected	44.03249	0.001139153	0.129422368	2918.003804	74.50396498
PC-018-24	32824	CV	12.7	31.91	15.16	1.9	1.643773245	Infected	44.03249	0.001139153	0.129422368	3004.136804	60.99321021
PC-018-24	32824	CV	12.7	31.91	15.16	1.9	1.643773245	Infected	44.03249	0.001139153	0.117822368	2918.003804	81.1450281
PC-018-24	32824	CV	12.7	31.91	15.16	1.9	1.643773245	Infected	44.03249	0.001139153	0.123622368	2918.003804	72.33155346
PC-018-24	32824	CV	12.7	31.91	15.16	1.9	1.643773245	Infected	44.03249	0.001139153	0.123622368	2918.003804	63.66123071
PC-018-24	32824	CV	12.7	31.91	15.16	1.9	1.643773245	Infected	44.03249	0.001139153	0.123622368	2918.003804	67.80832153
PC-018-24	32824	CV	12.7	31.91	15.16	1.9	1.643773245	Infected	44.03249	0.001139153	0.123622368	2918.003804	78.92256656
PC-018-24	32824	CV	12.7	31.91	15.16	1.9	1.643773245	Infected	44.03249	0.001139153	0.117822368	2918.003804	71.98389005
PC-018-24	32824	CV	12.7	31.91	15.16	1.9	1.643773245	Infected	44.03249	0.001139153	0.117822368	2918.003804	71.64051957
PC-018-24	32824	CV	12.7	31.91	15.16	1.9	1.643773245	Infected	44.03249	0.001139153	0.123622368	2918.003804	73.76237385
PC-018-24	32824	CV	12.7	31.91	15.16	1.9	1.643773245	Infected	44.03249	0.001139153	0.117822368	2918.003804	61.69265036
PC-018-24	32824	CV	12.7	31.91	15.16	1.9	1.643773245	Infected	44.03249	0.001139153	0.123622368	3004.136804	64.97306468
PC-018-24	32824	CV	12.7	31.91	15.16	1.9	1.643773245	Infected	44.03249	0.001139153	0.117822368	2918.003804	71.30107342
PC-018-24	32824	CV	12.7	31.91	15.16	1.9	1.643773245	Infected	44.03249	0.001139153	0.117822368	3004.136804	64.44015387
PC-018-24	32824	CV	12.7	31.91	15.16	1.9	1.643773245	Infected	44.03249	0.001139153	0.123622368	2918.003804	74.13078879
PC-018-24	32824	CV	12.7	31.91	15.16	1.9	1.643773245	Infected	44.03249	0.001139153	0.123622368	3004.136804	76.04108984
PC-018-24	32824	CV	12.7	31.91	15.16	1.9	1.643773245	Infected	44.03249	0.001139153	0.117822368	3004.136804	59.86942354
PC-018-24	32824	CV	12.7	31.91	15.16	1.9	1.643773245	Infected	44.03249	0.001139153	0.123622368	2918.003804	80.23873126
PC-018-24	32824	CV	12.7	31.91	15.16	1.9	1.643773245	Infected	44.03249	0.001139153	0.123622368	3004.136804	73.03854691
PC-018-24	32824	CV	12.7	31.91	15.16	1.9	1.643773245	Infected	44.03249	0.001139153	0.117822368	3004.136804	66.35333842
PC-018-24	32824	CV	12.7	31.91	15.16	1.9	1.643773245	Infected	44.03249	0.001139153	0.123622368	3004.136804	77.24494075
PC-018-24	32824	CV	12.7	31.91	15.16	1.9	1.643773245	Infected	44.03249	0.001139153	0.117822368	3004.136804	69.02939601
PC-018-24	32824	CV	12.7	31.91	15.16	1.9	1.643773245	Infected	44.03249	0.001139153	0.123622368	3004.136804	69.98149313
PC-018-24	32824	CV	12.7	31.91	15.16	1.9	1.643773245	Infected	44.03249	0.001139153	0.123622368	2918.003804	61.93062033
PC-018-24	32824	CV	12.7	31.91	15.16	1.9	1.643773245	Infected	44.03249	0.001139153	0.117822368	3004.136804	69.66041738
PC-018-24	32824	CV	12.7	31.91	15.16	1.9	1.643773245	Infected	44.03249	0.001139153	0.117822368	3004.136804	62.41286949
PC-018-24	32824	CV	12.7	31.91	15.16	1.9	1.643773245	Infected	44.03249	0.001139153	0.123622368	2918.003804	72.33155346
PC-018-24	32824	CV	12.7	31.91	15.16	1.9	1.643773245	Infected	44.03249	0.001139153	0.123622368	3004.136804	59.86961223
PC-018-24	32824	CV	12.7	31.91	15.16	1.9	1.643773245	Infected	44.03249	0.001139153	0.117822368	2918.003804	38.40504815
PC-018-24	32824	CV	12.7	31.91	15.16	1.9	1.643773245	Infected	44.03249	0.001139153	0.117822368	2918.003804	48.63236789
PC-021-24	33124	CV	19.9	24.19	10.69	1.4	2.099002779	Infected	125.6038	7.17E-04	0.096789266	2839.226919	63.5661456
PC-021-24	33124	CV	19.9	24.19	10.69	1.4	2.099002779	Infected	125.6038	7.17E-04	0.096789266	2839.226919	73.7217498
PC-021-24	33124	CV	19.9	24.19	10.69	1.4	2.099002779	Infected	125.6038	7.17E-04	0.096789266	2839.226919	84.8577167
PC-021-24	33124	CV	19.9	24.19	10.69	1.4	2.099002779	Infected	125.6038	7.17E-04	0.096789266	2839.226919	86.238909
PC-021-24	33124	CV	19.9	24.19	10.69	1.4	2.099002779	Infected	125.6038	7.17E-04	0.096789266	2839.226919	83.5079124
PC-021-24	33124	CV	19.9	24.19	10.69	1.4	2.099002779	Infected	125.6038	7.17E-04	0.096789266	2925.359919	87.6525967
PC-021-24	33124	CV	19.9	24.19	10.69	1.4	2.099002779	Infected	125.6038	7.17E-04	0.096789266	2925.359919	93.6563732
PC-021-24	33124	CV	19.9	24.19	10.69	1.4	2.099002779	Infected	125.6038	7.17E-04	0.096789266	2839.226919	95.2511174
PC-021-24	33124	CV	19.9	24.19	10.69	1.4	2.099002779	Infected	125.6038	7.17E-04	0.096789266	2839.226919	92.1005218
PC-021-24	33124	CV	19.9	24.19	10.69	1.4	2.099002779	Infected	125.6038	7.17E-04	0.096789266	2839.226919	86.2389088
PC-021-24	33124	CV	19.9	24.19	10.69	1.4	2.099002779	Infected	125.6038	7.17E-04	0.096789266	2839.226919	80.8982832
PC-021-24	33124	CV	19.9	24.19	10.69	1.4	2.099002779	Infected	125.6038	7.17E-04	0.096789266	2839.226919	83.5079124
PC-021-24	33124	CV	19.9	24.19	10.69	1.4	2.099002779	Infected	125.6038	7.17E-04	0.096789266	2839.226919	100.283856
PC-021-24	33124	CV	19.9	24.19	10.69	1.4	2.099002779	Infected	125.6038	7.17E-04	0.102589266	2839.226919	82.1895594
PC-021-24	33124	CV	19.9	24.19	10.69	1.4	2.099002779	Infected	125.6038	7.17E-04	0.096789266	2925.359919	105.7246117
PC-021-24	33124	CV	19.9	24.19	10.69	1.4	2.099002779	Infected	125.6038	7.17E-04	0.096789266	2839.226919	105.7246117
PC-021-24	33124	CV	19.9	24.19	10.69	1.4	2.099002779	Infected	125.6038	7.17E-04	0.096789266	2839.226919	120.3142791
PC-021-24	33124	CV	19.9	24.19	10.69	1.4	2.099002779	Infected	125.6038	7.17E-04	0.096789266	2839.226919	67.3894501
PC-021-24	33124	CV	19.9	24.19	10.69	1.4	2.099002779	Infected	125.6038	7.17E-04	0.102589266	2839.226919	80.8993795
PC-021-24	33124	CV	19.9	24.19	10.69	1.4	2.099002779	Infected	125.6038	7.17E-04	0.096789266	2925.359919	77.1942754
PC-021-24	33124	CV	19.9	24.19	10.69	1.4	2.099002779	Infected	125.6038	7.17E-04	0.096789266	2925.359919	96.8862308
PC-021-24	33124	CV	19.9	24.19	10.69	1.4	2.099002779	Infected	125.6038	7.17E-04	0.096789266	2839.226919	82.1884381
PC-021-24	33124	CV	19.9	24.19	10.69	1.4	2.099002779	Infected	125.6038	7.17E-04	0.096789266	2925.359919	82.1884381
PC-021-24	33124	CV	19.9	24.19	10.69	1.4	2.099002779	Infected	125.6038	7.17E-04	0.102589266	2925.359919	89.1011995
PC-021-24	33124	CV	19.9	24.19	10.69	1.4	2.099002779	Infected	125.6038	7.17E-04	0.102589266	2925.359919	63.56693592
PC-021-24	33124	CV	19.9	24.19	10.69	1.4	2.099002779	Infected	125.6038	7.17E-04	0.096789266	2839.226919	48.090641
PC-021-24	33124	CV	19.9	24.19	10.69	1.4	2.099002779	Infected	125.6038	7.17E-04	0.102589266	2925.359919	93.6577269
PC-021-24	33124	CV	19.9	24.19	10.69	1.4	2.099002779	Infected	125.6038	7.17E-04	0.096789266	2925.359919	38.33980588
PC-021-24	33124	CV	19.9	24.19	10.69	1.4	2.099002779	Infected	125.6038	7.17E-04	0.096789266	2925.359919	90.5821573
PC-021-24	33124	CV	19.9	24.19	10.69	1.4	2.099002779	Infected	125.6038	7.17E-04	0.096789266	2925.359919	82.1884384
PC-022-24	33124	CV	18.3	26.39	14.15	0.9	0	Uninfected	0	-0.006237445	0.127588484	2841.921076	98.45948134
PC-022-24	33124	CV	18.3	26.39	14.15	0.9	0	Uninfected	0	-0.006237445	0.133388484	2841.921076	94.31536714
PC-022-24	33124	CV	18.3	26.39	14.15	0.9	0	Uninfected	0	-0.006237445	0.121788484	2841.921076	86.81645164
PC-022-24	33124	CV	18.3	26.39	14.15	0.9	0	Uninfected	0	-0.006237445	0.127588484	2841.921076	89.20773134
PC-022-24	33124	CV	18.3	26.39	14.15	0.9	0	Uninfected	0	-0.006237445	0.121788484	2841.921076	92.99344524
PC-022-24	33124	CV	18.3	26.39	14.15	0.9	0	Uninfected	0	-0.006237445	0.115988484	2841.921076	87.99768954
PC-022-24	33124	CV	18.3	26.39	14.15	0.9	0	Uninfected	0	-0.006237445	0.110188484	2841.921076	92.99120274
PC-022-24	33124	CV	18.3	26.39	14.15	0.9	0	Uninfected	0	-0.006237445	0.115988484	2841.921076	109.3688444
PC-022-24	33124	CV	18.3	26.39	14.15	0.9	0	Uninfected	0	-0.006237445	0.110188484	2841.921076	91.70094874
PC-022-24	33124	CV	18.3	26.39	14.15	0.9	0	Uninfected	0	-0.006237445	0.121788484	2928.053076	89.20668214
PC-022-24	33124	CV	18.3	26.39	14.15	0.9	0	Uninfected	0	-0.006237445	0.121788484	2928.053076	86.81645164
PC-022-24	33124	CV	18.3	26.39	14.15	0.9	0	Uninfected	0	-0.006237445	0.121788484	2928.053076	94.31307334
PC-022-24	33124	CV	18.3	26.39	14.15	0.9	0	Uninfected	0	-0.006237445	0.110188484	2841.921076	106.0549477
PC-022-24	33124	CV	18.3	26.39	14.15	0.9	0	Uninfected	0	-0.006237445	0.110188484	2841.921076	87.99666274
PC-022-24	33124	CV	18.3	26.39	14.15	0.9	0	Uninfected	0	-0.006237445	0.115988484	2928.053076	81.26247404
PC-022-24	33124	CV	18.3	26.39	14.15	0.9	0	Uninfected	0	-0.006237445	0.110188484	2841.921076	98.45579334
PC-022-24	33124	CV	18.3	26.39	14.15	0.9	0	Uninfected	0	-0.006237445	0.121788484	2928.053076	98.45825184
PC-022-24	33124	CV	18.3	26.39	14.15	0.9	0	Uninfected	0	-0.006237445	0.115988484	2928.053076	97.04319244
PC-022-24	33124	CV	18.3	26.39	14.15	0.9	0	Uninfected	0	-0.006237445	0.115988484	2928.053076	107.6916255
PC-022-24	33124	CV	18.3	26.39	14.15	0.9	0	Uninfected	0	-0.006237445	0.115988484	2928.053076	104.4614212
PC-022-24	33124	CV	18.3	26.39	14.15	0.9	0	Uninfected	0	-0.006237445	0.110188484	2928.053076	101.3855935
PC-022-24	33124	CV	18.3	26.39	14.15	0.9	0	Uninfected	0	-0.006237445	0.110188484	2928.053076	107.6902023
PC-022-24	33124	CV	18.3	26.39	14.15	0.9	0	Uninfected	0	-0.006237445	0.110188484	2928.053076	106.0549477
PC-022-24	33124	CV	18.3	26.39	14.15	0.9	0	Uninfected	0	-0.006237445	0.104388484	2928.053076	94.30963254
PC-022-24	33124	CV	18.3	26.39	14.15	0.9	0	Uninfected	0	-0.006237445	0.110188484	2928.053076	91.70094854
PC-022-24	33124	CV	18.3	26.39	14.15	0.9	0	Uninfected	0	-0.006237445	0.121788484	2928.053076	95.66303674
PC-022-24	33124	CV	18.3	26.39	14.15	0.9	0	Uninfected	0	-0.006237445	0.110188484	2928.053076	98.45579334
PC-022-24	33124	CV	18.3	26.39	14.15	0.9	0	Uninfected	0	-0.006237445	0.115988484	2928.053076	95.66186314
PC-022-24	33124	CV	18.3	26.39	14.15	0.9	0	Uninfected	0	-0.006237445	0.115988484	2928.053076	101.3868828
PC-022-24	33124	CV	18.3	26.39	14.15	0.9	0	Uninfected	0	-0.006237445	0.115988484	2928.053076	104.4614212
PC-023-24	33124	CV	17.9	28.85	14.54	1.1	2.916798931	Infected	825.6556	-0.004504481	0.094967211	2918.924308	59.39171832
PC-023-24	33124	CV	17.9	28.85	14.54	1.1	2.916798931	Infected	825.6556	-0.004504481	0.094967211	2918.924308	101.8582993
PC-023-24	33124	CV	17.9	28.85	14.54	1.1	2.916798931	Infected	825.6556	-0.004504481	0.089167211	2918.924308	86.07755857
PC-023-24	33124	CV	17.9	28.85	14.54	1.1	2.916798931	Infected	825.6556	-0.004504481	0.094967211	2918.924308	75.6393368
PC-023-24	33124	CV	17.9	28.85	14.54	1.1	2.916798931	Infected	825.6556	-0.004504481	0.089167211	2918.924308	77.37843877
PC-023-24	33124	CV	17.9	28.85	14.54	1.1	2.916798931	Infected	825.6556	-0.004504481	0.089167211	2918.924308	40.74160686
PC-023-24	33124	CV	17.9	28.85	14.54	1.1	2.916798931	Infected	825.6556	-0.004504481	0.089167211	2918.924308	83.00729257
PC-023-24	33124	CV	17.9	28.85	14.54	1.1	2.916798931	Infected	825.6556	-0.004504481	0.094967211	2918.924308	96.51746477
PC-023-24	33124	CV	17.9	28.85	14.54	1.1	2.916798931	Infected	825.6556	-0.004504481	0.094967211	2918.924308	88.23084617
PC-023-24	33124	CV	17.9	28.85	14.54	1.1	2.916798931	Infected	825.6556	-0.004504481	0.094967211	2918.924308	85.03455767
PC-023-24	33124	CV	17.9	28.85	14.54	1.1	2.916798931	Infected	825.6556	-0.004504481	0.089167211	2918.924308	110.8694939
PC-023-24	33124	CV	17.9	28.85	14.54	1.1	2.916798931	Infected	825.6556	-0.004504481	0.094967211	2918.924308	110.8708816
PC-023-24	33124	CV	17.9	28.85	14.54	1.1	2.916798931	Infected	825.6556	-0.004504481	0.094967211	2918.924308	92.81331797
PC-023-24	33124	CV	17.9	28.85	14.54	1.1	2.916798931	Infected	825.6556	-0.004504481	0.100767211	2918.924308	100.4782256
PC-023-24	33124	CV	17.9	28.85	14.54	1.1	2.916798931	Infected	825.6556	-0.004504481	0.089167211	2918.924308	99.12604787
PC-023-24	33124	CV	17.9	28.85	14.54	1.1	2.916798931	Infected	825.6556	-0.004504481	0.083367211	2918.924308	107.7175106
PC-023-24	33124	CV	17.9	28.85	14.54	1.1	2.916798931	Infected	825.6556	-0.004504481	0.089167211	2918.924308	90.47286457
PC-023-24	33124	CV	17.9	28.85	14.54	1.1	2.916798931	Infected	825.6556	-0.004504481	0.094967211	2918.924308	73.14501287
PC-023-24	33124	CV	17.9	28.85	14.54	1.1	2.916798931	Infected	825.6556	-0.004504481	0.100767211	2918.924308	82.02528667
PC-023-24	33124	CV	17.9	28.85	14.54	1.1	2.916798931	Infected	825.6556	-0.004504481	0.094967211	2918.924308	106.2017241
PC-023-24	33124	CV	17.9	28.85	14.54	1.1	2.916798931	Infected	825.6556	-0.004504481	0.094967211	2918.924308	106.2017241
PC-023-24	33124	CV	17.9	28.85	14.54	1.1	2.916798931	Infected	825.6556	-0.004504481	0.100767211	2918.924308	92.81434497
PC-023-24	33124	CV	17.9	28.85	14.54	1.1	2.916798931	Infected	825.6556	-0.004504481	0.089167211	2918.924308	82.02361227
PC-023-24	33124	CV	17.9	28.85	14.54	1.1	2.916798931	Infected	825.6556	-0.004504481	0.094967211	2918.924308	89.34066587
PC-023-24	33124	CV	17.9	28.85	14.54	1.1	2.916798931	Infected	825.6556	-0.004504481	0.106567211	2918.924308	89.34259317
PC-023-24	33124	CV	17.9	28.85	14.54	1.1	2.916798931	Infected	825.6556	-0.004504481	0.112367211	2918.924308	95.25883187
PC-023-24	33124	CV	17.9	28.85	14.54	1.1	2.916798931	Infected	825.6556	-0.004504481	0.112367211	2918.924308	89.34355697
PC-023-24	33124	CV	17.9	28.85	14.54	1.1	2.916798931	Infected	825.6556	-0.004504481	0.094967211	2918.924308	76.50128787
PC-023-24	33124	CV	17.9	28.85	14.54	1.1	2.916798931	Infected	825.6556	-0.004504481	0.094967211	2918.924308	85.03455747
PC-023-24	33124	CV	17.9	28.85	14.54	1.1	2.916798931	Infected	825.6556	-0.004504481	0.094967211	2918.924308	80.11326431
PC-024-24	33124	CV	16.6	22.76	13	1.2	1.564062366	Infected	36.64902	-8.79E-04	0.074334002	2592.829065	138.3404877
PC-024-24	33124	CV	16.6	22.76	13	1.2	1.564062366	Infected	36.64902	-8.79E-04	0.068534002	2592.829065	131.5279689
PC-024-24	33124	CV	16.6	22.76	13	1.2	1.564062366	Infected	36.64902	-8.79E-04	0.074334002	2592.829065	133.733273
PC-024-24	33124	CV	16.6	22.76	13	1.2	1.564062366	Infected	36.64902	-8.79E-04	0.074334002	2592.829065	115.9629178
PC-024-24	33124	CV	16.6	22.76	13	1.2	1.564062366	Infected	36.64902	-8.79E-04	0.080234002	2506.696065	140.710389
PC-024-24	33124	CV	16.6	22.76	13	1.2	1.564062366	Infected	36.64902	-8.79E-04	0.080234002	2592.829065	119.513198
PC-024-24	33124	CV	16.6	22.76	13	1.2	1.564062366	Infected	36.64902	-8.79E-04	0.080234002	2592.829065	114.2137944
PC-024-24	33124	CV	16.6	22.76	13	1.2	1.564062366	Infected	36.64902	-8.79E-04	0.074334002	2592.829065	83.05623889
PC-024-24	33124	CV	16.6	22.76	13	1.2	1.564062366	Infected	36.64902	-8.79E-04	0.074334002	2592.829065	56.61774235
PC-024-24	33124	CV	16.6	22.76	13	1.2	1.564062366	Infected	36.64902	-8.79E-04	0.086034002	2592.829065	91.66367489
PC-024-24	33124	CV	16.6	22.76	13	1.2	1.564062366	Infected	36.64902	-8.79E-04	0.080234002	2592.829065	87.17536479
PC-024-24	33124	CV	16.6	22.76	13	1.2	1.564062366	Infected	36.64902	-8.79E-04	0.080234002	2592.829065	140.7103886
PC-024-24	33124	CV	16.6	22.76	13	1.2	1.564062366	Infected	36.64902	-8.79E-04	0.080234002	2592.829065	61.2174377
PC-024-24	33124	CV	16.6	22.76	13	1.2	1.564062366	Infected	36.64902	-8.79E-04	0.080234002	2592.829065	14.94867513
PC-024-24	33124	CV	16.6	22.76	13	1.2	1.564062366	Infected	36.64902	-8.79E-04	0.091834002	2592.829065	88.26438599
PC-024-24	33124	CV	16.6	22.76	13	1.2	1.564062366	Infected	36.64902	-8.79E-04	0.086034002	2592.829065	112.5381825
PC-024-24	33124	CV	16.6	22.76	13	1.2	1.564062366	Infected	36.64902	-8.79E-04	0.091834002	2592.829065	129.3584595
PC-024-24	33124	CV	16.6	22.76	13	1.2	1.564062366	Infected	36.64902	-8.79E-04	0.086034002	2592.829065	143.1965581
PC-024-24	33124	CV	16.6	22.76	13	1.2	1.564062366	Infected	36.64902	-8.79E-04	0.086034002	2592.829065	123.2897562
PC-024-24	33124	CV	16.6	22.76	13	1.2	1.564062366	Infected	36.64902	-8.79E-04	0.086034002	2506.696065	131.496167
PC-024-24	33124	CV	16.6	22.76	13	1.2	1.564062366	Infected	36.64902	-8.79E-04	0.080234002	2592.829065	145.7572395
PC-024-24	33124	CV	16.6	22.76	13	1.2	1.564062366	Infected	36.64902	-8.79E-04	0.086034002	2592.829065	125.2558835
PC-024-24	33124	CV	16.6	22.76	13	1.2	1.564062366	Infected	36.64902	-8.79E-04	0.080234002	2592.829065	131.4943016
PC-024-24	33124	CV	16.6	22.76	13	1.2	1.564062366	Infected	36.64902	-8.79E-04	0.091834002	2592.829065	114.216714
PC-024-24	33124	CV	16.6	22.76	13	1.2	1.564062366	Infected	36.64902	-8.79E-04	0.080234002	2592.829065	145.7572395
PC-024-24	33124	CV	16.6	22.76	13	1.2	1.564062366	Infected	36.64902	-8.79E-04	0.080234002	2592.829065	119.5131977
PC-024-24	33124	CV	16.6	22.76	13	1.2	1.564062366	Infected	36.64902	-8.79E-04	0.080234002	2592.829065	112.5367594
PC-024-24	33124	CV	16.6	22.76	13	1.2	1.564062366	Infected	36.64902	-8.79E-04	0.080234002	2592.829065	127.2756278
PC-024-24	33124	CV	16.6	22.76	13	1.2	1.564062366	Infected	36.64902	-8.79E-04	0.080234002	2592.829065	106.2326857
PC-024-24	33124	CV	16.6	22.76	13	1.2	1.564062366	Infected	36.64902	-8.79E-04	0.080234002	2592.829065	135.9648077
PC-026-24	40724	FR	8.9	23.42	11.56	2.5	2.565482055	Infected	367.6902	0.011354185	0.190054579	2907.757246	45.84177943
PC-026-24	40724	FR	8.9	23.42	11.56	2.5	2.565482055	Infected	367.6902	0.011354185	0.172654579	2907.757246	79.45640181
PC-026-24	40724	FR	8.9	23.42	11.56	2.5	2.565482055	Infected	367.6902	0.011354185	0.184254579	2907.757246	75.67102176
PC-026-24	40724	FR	8.9	23.42	11.56	2.5	2.565482055	Infected	367.6902	0.011354185	0.172654579	2907.757246	67.60500569
PC-026-24	40724	FR	8.9	23.42	11.56	2.5	2.565482055	Infected	367.6902	0.011354185	0.178454579	2907.757246	84.18900507
PC-026-24	40724	FR	8.9	23.42	11.56	2.5	2.565482055	Infected	367.6902	0.011354185	0.178454579	2907.757246	82.41096227
PC-026-24	40724	FR	8.9	23.42	11.56	2.5	2.565482055	Infected	367.6902	0.011354185	0.166854579	2907.757246	82.0670291
PC-026-24	40724	FR	8.9	23.42	11.56	2.5	2.565482055	Infected	367.6902	0.011354185	0.166854579	2907.757246	82.0670291
PC-026-24	40724	FR	8.9	23.42	11.56	2.5	2.565482055	Infected	367.6902	0.011354185	0.166854579	2907.757246	58.43090523
PC-026-24	40724	FR	8.9	23.42	11.56	2.5	2.565482055	Infected	367.6902	0.011354185	0.166854579	2907.757246	74.08818535
PC-026-24	40724	FR	8.9	23.42	11.56	2.5	2.565482055	Infected	367.6902	0.011354185	0.161054579	2907.757246	50.52631739
PC-026-24	40724	FR	8.9	23.42	11.56	2.5	2.565482055	Infected	367.6902	0.011354185	0.161054579	2907.757246	82.75740041
PC-026-24	40724	FR	8.9	23.42	11.56	2.5	2.565482055	Infected	367.6902	0.011354185	0.155254579	2907.757246	74.08774573
PC-026-24	40724	FR	8.9	23.42	11.56	2.5	2.565482055	Infected	367.6902	0.011354185	0.155254579	2907.757246	83.82373608
PC-026-24	40724	FR	8.9	23.42	11.56	2.5	2.565482055	Infected	367.6902	0.011354185	0.155254579	2907.757246	56.89124297
PC-026-24	40724	FR	8.9	23.42	11.56	2.5	2.565482055	Infected	367.6902	0.011354185	0.161054579	2907.757246	84.188061
PC-026-24	40724	FR	8.9	23.42	11.56	2.5	2.565482055	Infected	367.6902	0.011354185	0.155254579	2907.757246	55.16931931
PC-026-24	40724	FR	8.9	23.42	11.56	2.5	2.565482055	Infected	367.6902	0.011354185	0.161054579	2907.757246	61.37753801
PC-026-24	40724	FR	8.9	23.42	11.56	2.5	2.565482055	Infected	367.6902	0.011354185	0.149354579	2907.757246	48.70283778
PC-026-24	40724	FR	8.9	23.42	11.56	2.5	2.565482055	Infected	367.6902	0.011354185	0.149354579	2907.757246	58.80789232
PC-026-24	40724	FR	8.9	23.42	11.56	2.5	2.565482055	Infected	367.6902	0.011354185	0.149354579	2907.757246	78.5396858
PC-026-24	40724	FR	8.9	23.42	11.56	2.5	2.565482055	Infected	367.6902	0.011354185	0.149354579	2907.757246	76.5025762
PC-026-24	40724	FR	8.9	23.42	11.56	2.5	2.565482055	Infected	367.6902	0.011354185	0.155254579	2907.757246	91.11354565
PC-026-24	40724	FR	8.9	23.42	11.56	2.5	2.565482055	Infected	367.6902	0.011354185	0.155254579	2907.757246	84.18774629
PC-026-24	40724	FR	8.9	23.42	11.56	2.5	2.565482055	Infected	367.6902	0.011354185	0.143554579	2907.757246	83.46955439
PC-026-24	40724	FR	8.9	23.42	11.56	2.5	2.565482055	Infected	367.6902	0.011354185	0.143554579	2907.757246	81.39665513
PC-026-24	40724	FR	8.9	23.42	11.56	2.5	2.565482055	Infected	367.6902	0.011354185	0.149354579	2907.757246	58.432718
PC-026-24	40724	FR	8.9	23.42	11.56	2.5	2.565482055	Infected	367.6902	0.011354185	0.155254579	2907.757246	55.06743419
PC-026-24	40724	FR	8.9	23.42	11.56	2.5	2.565482055	Infected	367.6902	0.011354185	0.155254579	2907.757246	75.39944282
PC-026-24	40724	FR	8.9	23.42	11.56	2.5	2.565482055	Infected	367.6902	0.011354185	0.155254579	2907.757246	73.83319821
PC-027-24	40724	FR	9.1	23.17	12.21	1.7	1.304488158	Infected	367.6902	0.004551383	0.080964349	2897.371211	48.98118961
PC-027-24	40724	FR	9.1	23.17	12.21	1.7	1.304488158	Infected	367.6902	0.004551383	0.080964349	2897.371211	71.51914659
PC-027-24	40724	FR	9.1	23.17	12.21	1.7	1.304488158	Infected	367.6902	0.004551383	0.080964349	2897.371211	81.43716515
PC-027-24	40724	FR	9.1	23.17	12.21	1.7	1.304488158	Infected	367.6902	0.004551383	0.092564349	2983.503211	70.79935759
PC-027-24	40724	FR	9.1	23.17	12.21	1.7	1.304488158	Infected	367.6902	0.004551383	0.086764349	2897.371211	82.50419048
PC-027-24	40724	FR	9.1	23.17	12.21	1.7	1.304488158	Infected	367.6902	0.004551383	0.086764349	2897.371211	61.56263726
PC-027-24	40724	FR	9.1	23.17	12.21	1.7	1.304488158	Infected	367.6902	0.004551383	0.104164349	2983.503211	81.7897955
PC-027-24	40724	FR	9.1	23.17	12.21	1.7	1.304488158	Infected	367.6902	0.004551383	0.092564349	2983.503211	89.79502283
PC-027-24	40724	FR	9.1	23.17	12.21	1.7	1.304488158	Infected	367.6902	0.004551383	0.092564349	2897.371211	86.76243447
PC-027-24	40724	FR	9.1	23.17	12.21	1.7	1.304488158	Infected	367.6902	0.004551383	0.092564349	2897.371211	73.02479776
PC-027-24	40724	FR	9.1	23.17	12.21	1.7	1.304488158	Infected	367.6902	0.004551383	0.098364349	2983.503211	84.36944515
PC-027-24	40724	FR	9.1	23.17	12.21	1.7	1.304488158	Infected	367.6902	0.004551383	0.104164349	2983.503211	82.86917131
PC-027-24	40724	FR	9.1	23.17	12.21	1.7	1.304488158	Infected	367.6902	0.004551383	0.104164349	2983.503211	68.32701331
PC-027-24	40724	FR	9.1	23.17	12.21	1.7	1.304488158	Infected	367.6902	0.004551383	0.098364349	2983.503211	86.76279109
PC-027-24	40724	FR	9.1	23.17	12.21	1.7	1.304488158	Infected	367.6902	0.004551383	0.104164349	2983.503211	83.23758958
PC-027-24	40724	FR	9.1	23.17	12.21	1.7	1.304488158	Infected	367.6902	0.004551383	0.109964349	2983.503211	67.48822053
PC-027-24	40724	FR	9.1	23.17	12.21	1.7	1.304488158	Infected	367.6902	0.004551383	0.098364349	2983.503211	64.41167615
PC-027-24	40724	FR	9.1	23.17	12.21	1.7	1.304488158	Infected	367.6902	0.004551383	0.098364349	2897.371211	70.7995614
PC-027-24	40724	FR	9.1	23.17	12.21	1.7	1.304488158	Infected	367.6902	0.004551383	0.092564349	2897.371211	74.89919348
PC-027-24	40724	FR	9.1	23.17	12.21	1.7	1.304488158	Infected	367.6902	0.004551383	0.086764349	2897.371211	42.22576611
PC-027-24	40724	FR	9.1	23.17	12.21	1.7	1.304488158	Infected	367.6902	0.004551383	0.080964349	2897.371211	72.7672482
PC-027-24	40724	FR	9.1	23.17	12.21	1.7	1.304488158	Infected	367.6902	0.004551383	0.092564349	2897.371211	74.62314108
PC-027-24	40724	FR	9.1	23.17	12.21	1.7	1.304488158	Infected	367.6902	0.004551383	0.075164349	2897.371211	92.13794873
PC-027-24	40724	FR	9.1	23.17	12.21	1.7	1.304488158	Infected	367.6902	0.004551383	0.086764349	2897.371211	83.60946461
PC-027-24	40724	FR	9.1	23.17	12.21	1.7	1.304488158	Infected	367.6902	0.004551383	0.092564349	2897.371211	82.86854044
PC-027-24	40724	FR	9.1	23.17	12.21	1.7	1.304488158	Infected	367.6902	0.004551383	0.098364349	2897.371211	62.19876169
PC-027-24	40724	FR	9.1	23.17	12.21	1.7	1.304488158	Infected	367.6902	0.004551383	0.098364349	2897.371211	74.62337763
PC-027-24	40724	FR	9.1	23.17	12.21	1.7	1.304488158	Infected	367.6902	0.004551383	0.104164349	2983.503211	95.70528089
PC-027-24	40724	FR	9.1	23.17	12.21	1.7	1.304488158	Infected	367.6902	0.004551383	0.109964349	2897.371211	95.17459283
PC-027-24	40724	FR	9.1	23.17	12.21	1.7	1.304488158	Infected	367.6902	0.004551383	0.098364349	2897.371211	92.13961096
PC-028-24	40724	FR	7.5	29.82	14.02	1.8	0.03422405	Infected	1.081992	0.001392803	0.091635141	3027.732055	88.76078487
PC-028-24	40724	FR	7.5	29.82	14.02	1.8	0.03422405	Infected	1.081992	0.001392803	0.103235141	3027.732055	84.93297873
PC-028-24	40724	FR	7.5	29.82	14.02	1.8	0.03422405	Infected	1.081992	0.001392803	0.097435141	3027.732055	72.11804116
PC-028-24	40724	FR	7.5	29.82	14.02	1.8	0.03422405	Infected	1.081992	0.001392803	0.097435141	3027.732055	82.41422739
PC-028-24	40724	FR	7.5	29.82	14.02	1.8	0.03422405	Infected	1.081992	0.001392803	0.103235141	3027.732055	76.83478871
PC-028-24	40724	FR	7.5	29.82	14.02	1.8	0.03422405	Infected	1.081992	0.001392803	0.097435141	3027.732055	85.60676996
PC-028-24	40724	FR	7.5	29.82	14.02	1.8	0.03422405	Infected	1.081992	0.001392803	0.103235141	3027.732055	56.5092414
PC-028-24	40724	FR	7.5	29.82	14.02	1.8	0.03422405	Infected	1.081992	0.001392803	0.103235141	3027.732055	43.64734683
PC-028-24	40724	FR	7.5	29.82	14.02	1.8	0.03422405	Infected	1.081992	0.001392803	0.085835141	3027.732055	65.24404373
PC-028-24	40724	FR	7.5	29.82	14.02	1.8	0.03422405	Infected	1.081992	0.001392803	0.091635141	3027.732055	51.88863236
PC-028-24	40724	FR	7.5	29.82	14.02	1.8	0.03422405	Infected	1.081992	0.001392803	0.097435141	3027.732055	70.31546041
PC-028-24	40724	FR	7.5	29.82	14.02	1.8	0.03422405	Infected	1.081992	0.001392803	0.097435141	3027.732055	78.59087577
PC-028-24	40724	FR	7.5	29.82	14.02	1.8	0.03422405	Infected	1.081992	0.001392803	0.097435141	3027.732055	86.06673857
PC-028-24	40724	FR	7.5	29.82	14.02	1.8	0.03422405	Infected	1.081992	0.001392803	0.103235141	3027.732055	45.13675444
PC-028-24	40724	FR	7.5	29.82	14.02	1.8	0.03422405	Infected	1.081992	0.001392803	0.097435141	3027.732055	63.18168297
PC-028-24	40724	FR	7.5	29.82	14.02	1.8	0.03422405	Infected	1.081992	0.001392803	0.097435141	3027.732055	71.76531289
PC-028-24	40724	FR	7.5	29.82	14.02	1.8	0.03422405	Infected	1.081992	0.001392803	0.103235141	3027.732055	50.40022876
PC-028-24	40724	FR	7.5	29.82	14.02	1.8	0.03422405	Infected	1.081992	0.001392803	0.097435141	3027.732055	82.8154139
PC-028-24	40724	FR	7.5	29.82	14.02	1.8	0.03422405	Infected	1.081992	0.001392803	0.097435141	3027.732055	74.9415924
PC-028-24	40724	FR	7.5	29.82	14.02	1.8	0.03422405	Infected	1.081992	0.001392803	0.103235141	3027.732055	50.93587056
PC-028-24	40724	FR	7.5	29.82	14.02	1.8	0.03422405	Infected	1.081992	0.001392803	0.097435141	3027.732055	82.81541387
PC-028-24	40724	FR	7.5	29.82	14.02	1.8	0.03422405	Infected	1.081992	0.001392803	0.097435141	3027.732055	84.27727217
PC-028-24	40724	FR	7.5	29.82	14.02	1.8	0.03422405	Infected	1.081992	0.001392803	0.103235141	3027.732055	79.44165295
PC-028-24	40724	FR	7.5	29.82	14.02	1.8	0.03422405	Infected	1.081992	0.001392803	0.103235141	3027.732055	86.0669381
PC-028-24	40724	FR	7.5	29.82	14.02	1.8	0.03422405	Infected	1.081992	0.001392803	0.103235141	3027.732055	75.64808339
PC-028-24	40724	FR	7.5	29.82	14.02	1.8	0.03422405	Infected	1.081992	0.001392803	0.103235141	3027.732055	86.53571389
PC-028-24	40724	FR	7.5	29.82	14.02	1.8	0.03422405	Infected	1.081992	0.001392803	0.097435141	3027.732055	84.71226907
PC-028-24	40724	FR	7.5	29.82	14.02	1.8	0.03422405	Infected	1.081992	0.001392803	0.103235141	3027.732055	84.49395979
PC-028-24	40724	FR	7.5	29.82	14.02	1.8	0.03422405	Infected	1.081992	0.001392803	0.103235141	3027.732055	92.65123514
PC-028-24	40724	FR	7.5	29.82	14.02	1.8	0.03422405	Infected	1.081992	0.001392803	0.097435141	3027.732055	83.2237645
PC-029-24	40724	FR	10.5	28.8	15.09	1.7	2.77414302	Infected	594.4879	0.001107709	0.096507841	2777.997498	70.94522769
PC-029-24	40724	FR	10.5	28.8	15.09	1.7	2.77414302	Infected	594.4879	0.001107709	0.096507841	2777.997498	73.55689469
PC-029-24	40724	FR	10.5	28.8	15.09	1.7	2.77414302	Infected	594.4879	0.001107709	0.090707841	2777.997498	58.70230824
PC-029-24	40724	FR	10.5	28.8	15.09	1.7	2.77414302	Infected	594.4879	0.001107709	0.090707841	2777.997498	64.26142172
PC-029-24	40724	FR	10.5	28.8	15.09	1.7	2.77414302	Infected	594.4879	0.001107709	0.096507841	2864.130498	61.62262065
PC-029-24	40724	FR	10.5	28.8	15.09	1.7	2.77414302	Infected	594.4879	0.001107709	0.096507841	2864.130498	67.0478168
PC-029-24	40724	FR	10.5	28.8	15.09	1.7	2.77414302	Infected	594.4879	0.001107709	0.096507841	2864.130498	63.89042053
PC-029-24	40724	FR	10.5	28.8	15.09	1.7	2.77414302	Infected	594.4879	0.001107709	0.096507841	2864.130498	64.26158257
PC-029-24	40724	FR	10.5	28.8	15.09	1.7	2.77414302	Infected	594.4879	0.001107709	0.096507841	2864.130498	73.01324161
PC-029-24	40724	FR	10.5	28.8	15.09	1.7	2.77414302	Infected	594.4879	0.001107709	0.096507841	2864.130498	80.72294224
PC-029-24	40724	FR	10.5	28.8	15.09	1.7	2.77414302	Infected	594.4879	0.001107709	0.090707841	2864.130498	69.97066968
PC-029-24	40724	FR	10.5	28.8	15.09	1.7	2.77414302	Infected	594.4879	0.001107709	0.096507841	2864.130498	90.11627419
PC-029-24	40724	FR	10.5	28.8	15.09	1.7	2.77414302	Infected	594.4879	0.001107709	0.096507841	2864.130498	88.27844839
PC-029-24	40724	FR	10.5	28.8	15.09	1.7	2.77414302	Infected	594.4879	0.001107709	0.102307841	2864.130498	70.2111402
PC-029-24	40724	FR	10.5	28.8	15.09	1.7	2.77414302	Infected	594.4879	0.001107709	0.096507841	2864.130498	100.4023994
PC-029-24	40724	FR	10.5	28.8	15.09	1.7	2.77414302	Infected	594.4879	0.001107709	0.102307841	2864.130498	81.43856746
PC-029-24	40724	FR	10.5	28.8	15.09	1.7	2.77414302	Infected	594.4879	0.001107709	0.102307841	2864.130498	75.84867864
PC-029-24	40724	FR	10.5	28.8	15.09	1.7	2.77414302	Infected	594.4879	0.001107709	0.102307841	2864.130498	57.06168021
PC-029-24	40724	FR	10.5	28.8	15.09	1.7	2.77414302	Infected	594.4879	0.001107709	0.102307841	2864.130498	91.56160796
PC-029-24	40724	FR	10.5	28.8	15.09	1.7	2.77414302	Infected	594.4879	0.001107709	0.102307841	2864.130498	78.67427487
PC-029-24	40724	FR	10.5	28.8	15.09	1.7	2.77414302	Infected	594.4879	0.001107709	0.102307841	2864.130498	97.41321122
PC-029-24	40724	FR	10.5	28.8	15.09	1.7	2.77414302	Infected	594.4879	0.001107709	0.102307841	2864.130498	76.14905725
PC-029-24	40724	FR	10.5	28.8	15.09	1.7	2.77414302	Infected	594.4879	0.001107709	0.102307841	2864.130498	86.96269781
PC-029-24	40724	FR	10.5	28.8	15.09	1.7	2.77414302	Infected	594.4879	0.001107709	0.096507841	2864.130498	64.83032435
PC-029-24	40724	FR	10.5	28.8	15.09	1.7	2.77414302	Infected	594.4879	0.001107709	0.096507841	2864.130498	76.45243852
PC-029-24	40724	FR	10.5	28.8	15.09	1.7	2.77414302	Infected	594.4879	0.001107709	0.096507841	2864.130498	48.21384036
PC-029-24	40724	FR	10.5	28.8	15.09	1.7	2.77414302	Infected	594.4879	0.001107709	0.090707841	2864.130498	59.88003389
PC-029-24	40724	FR	10.5	28.8	15.09	1.7	2.77414302	Infected	594.4879	0.001107709	0.096507841	2864.130498	54.39087764
PC-029-24	40724	FR	10.5	28.8	15.09	1.7	2.77414302	Infected	594.4879	0.001107709	0.090707841	2864.130498	63.89026239
PC-029-24	40724	FR	10.5	28.8	15.09	1.7	2.77414302	Infected	594.4879	0.001107709	0.084907841	2864.130498	67.47455993
PC-031-24	40924	FR	14.3	29.01	13.52	1.45	0.918676263	Infected	8.292324	-0.001119391	0.139652341	2981.361089	86.7983308
PC-031-24	40924	FR	14.3	29.01	13.52	1.45	0.918676263	Infected	8.292324	-0.001119391	0.133852341	2981.361089	84.01912047
PC-031-24	40924	FR	14.3	29.01	13.52	1.45	0.918676263	Infected	8.292324	-0.001119391	0.133852341	2981.361089	93.78176297
PC-031-24	40924	FR	14.3	29.01	13.52	1.45	0.918676263	Infected	8.292324	-0.001119391	0.122252341	2981.361089	65.66931054
PC-031-24	40924	FR	14.3	29.01	13.52	1.45	0.918676263	Infected	8.292324	-0.001119391	0.139652341	2981.361089	82.69654162
PC-031-24	40924	FR	14.3	29.01	13.52	1.45	0.918676263	Infected	8.292324	-0.001119391	0.133852341	2981.361089	82.69598207
PC-031-24	40924	FR	14.3	29.01	13.52	1.45	0.918676263	Infected	8.292324	-0.001119391	0.133852341	2981.361089	92.13360768
PC-031-24	40924	FR	14.3	29.01	13.52	1.45	0.918676263	Infected	8.292324	-0.001119391	0.122252341	2981.361089	89.00504446
PC-031-24	40924	FR	14.3	29.01	13.52	1.45	0.918676263	Infected	8.292324	-0.001119391	0.122252341	2981.361089	89.00504459
PC-031-24	40924	FR	14.3	29.01	13.52	1.45	0.918676263	Infected	8.292324	-0.001119391	0.116452341	2981.361089	75.56115562
PC-031-24	40924	FR	14.3	29.01	13.52	1.45	0.918676263	Infected	8.292324	-0.001119391	0.122252341	2981.361089	87.52029535
PC-031-24	40924	FR	14.3	29.01	13.52	1.45	0.918676263	Infected	8.292324	-0.001119391	0.128052341	2981.361089	87.52092266
PC-031-24	40924	FR	14.3	29.01	13.52	1.45	0.918676263	Infected	8.292324	-0.001119391	0.128052341	2981.361089	88.25701647
PC-031-24	40924	FR	14.3	29.01	13.52	1.45	0.918676263	Infected	8.292324	-0.001119391	0.116452341	2981.361089	85.3838511
PC-031-24	40924	FR	14.3	29.01	13.52	1.45	0.918676263	Infected	8.292324	-0.001119391	0.116452341	2981.361089	71.94538743
PC-031-24	40924	FR	14.3	29.01	13.52	1.45	0.918676263	Infected	8.292324	-0.001119391	0.122252341	2981.361089	80.78713495
PC-031-24	40924	FR	14.3	29.01	13.52	1.45	0.918676263	Infected	8.292324	-0.001119391	0.122252341	2981.361089	74.49163664
PC-031-24	40924	FR	14.3	29.01	13.52	1.45	0.918676263	Infected	8.292324	-0.001119391	0.122252341	2981.361089	83.3511216
PC-031-24	40924	FR	14.3	29.01	13.52	1.45	0.918676263	Infected	8.292324	-0.001119391	0.116452341	2981.361089	74.49118333
PC-031-24	40924	FR	14.3	29.01	13.52	1.45	0.918676263	Infected	8.292324	-0.001119391	0.122252341	2981.361089	81.41310818
PC-031-24	40924	FR	14.3	29.01	13.52	1.45	0.918676263	Infected	8.292324	-0.001119391	0.128052341	2981.361089	84.69623872
PC-031-24	40924	FR	14.3	29.01	13.52	1.45	0.918676263	Infected	8.292324	-0.001119391	0.122252341	2981.361089	76.10832997
PC-031-24	40924	FR	14.3	29.01	13.52	1.45	0.918676263	Infected	8.292324	-0.001119391	0.122252341	2981.361089	84.01796511
PC-031-24	40924	FR	14.3	29.01	13.52	1.45	0.918676263	Infected	8.292324	-0.001119391	0.116452341	2981.361089	93.7796003
PC-031-24	40924	FR	14.3	29.01	13.52	1.45	0.918676263	Infected	8.292324	-0.001119391	0.116452341	2981.361089	89.76595853
PC-031-24	40924	FR	14.3	29.01	13.52	1.45	0.918676263	Infected	8.292324	-0.001119391	0.116452341	2981.361089	69.11297847
PC-031-24	40924	FR	14.3	29.01	13.52	1.45	0.918676263	Infected	8.292324	-0.001119391	0.116452341	2981.361089	78.96561254
PC-031-24	40924	FR	14.3	29.01	13.52	1.45	0.918676263	Infected	8.292324	-0.001119391	0.110652341	2981.361089	94.62537975
PC-031-24	40924	FR	14.3	29.01	13.52	1.45	0.918676263	Infected	8.292324	-0.001119391	0.116452341	2981.361089	81.41256611
PC-031-24	40924	FR	14.3	29.01	13.52	1.45	0.918676263	Infected	8.292324	-0.001119391	0.110652341	2981.361089	107.2181489
PC-032-24	40924	FR	13.2	25.8	14.31	1.45	1.580742214	Infected	38.08397	3.67E-04	0.101009806	2820.810532	62.59199324
PC-032-24	40924	FR	13.2	25.8	14.31	1.45	1.580742214	Infected	38.08397	3.67E-04	0.095209806	2820.810532	69.10219486
PC-032-24	40924	FR	13.2	25.8	14.31	1.45	1.580742214	Infected	38.08397	3.67E-04	0.095209806	2820.810532	72.21478643
PC-032-24	40924	FR	13.2	25.8	14.31	1.45	1.580742214	Infected	38.08397	3.67E-04	0.106809806	2906.943532	39.11362983
PC-032-24	40924	FR	13.2	25.8	14.31	1.45	1.580742214	Infected	38.08397	3.67E-04	0.089409806	2906.943532	76.15001075
PC-032-24	40924	FR	13.2	25.8	14.31	1.45	1.580742214	Infected	38.08397	3.67E-04	0.106809806	2906.943532	75.63512855
PC-032-24	40924	FR	13.2	25.8	14.31	1.45	1.580742214	Infected	38.08397	3.67E-04	0.106809806	2993.075532	77.20607871
PC-032-24	40924	FR	13.2	25.8	14.31	1.45	1.580742214	Infected	38.08397	3.67E-04	0.101009806	2906.943532	75.12569151
PC-032-24	40924	FR	13.2	25.8	14.31	1.45	1.580742214	Infected	38.08397	3.67E-04	0.101009806	2906.943532	61.241844
PC-032-24	40924	FR	13.2	25.8	14.31	1.45	1.580742214	Infected	38.08397	3.67E-04	0.101009806	2906.943532	48.1800065
PC-032-24	40924	FR	13.2	25.8	14.31	1.45	1.580742214	Infected	38.08397	3.67E-04	0.083609806	2906.943532	34.55220485
PC-032-24	40924	FR	13.2	25.8	14.31	1.45	1.580742214	Infected	38.08397	3.67E-04	0.106809806	2906.943532	71.29680677
PC-032-24	40924	FR	13.2	25.8	14.31	1.45	1.580742214	Infected	38.08397	3.67E-04	0.112609806	2906.943532	79.98113619
PC-032-24	40924	FR	13.2	25.8	14.31	1.45	1.580742214	Infected	38.08397	3.67E-04	0.118409806	2993.075532	87.56866561
PC-032-24	40924	FR	13.2	25.8	14.31	1.45	1.580742214	Infected	38.08397	3.67E-04	0.135809806	2993.075532	71.75510802
PC-032-24	40924	FR	13.2	25.8	14.31	1.45	1.580742214	Infected	38.08397	3.67E-04	0.130009806	2993.075532	78.84825612
PC-032-24	40924	FR	13.2	25.8	14.31	1.45	1.580742214	Infected	38.08397	3.67E-04	0.141609806	2993.075532	76.6776672
PC-032-24	40924	FR	13.2	25.8	14.31	1.45	1.580742214	Infected	38.08397	3.67E-04	0.141609806	2906.943532	79.41221158
PC-032-24	40924	FR	13.2	25.8	14.31	1.45	1.580742214	Infected	38.08397	3.67E-04	0.141609806	2993.075532	72.68672158
PC-032-24	40924	FR	13.2	25.8	14.31	1.45	1.580742214	Infected	38.08397	3.67E-04	0.141609806	2906.943532	69.96562979
PC-032-24	40924	FR	13.2	25.8	14.31	1.45	1.580742214	Infected	38.08397	3.67E-04	0.141609806	2906.943532	76.6776672
PC-032-24	40924	FR	13.2	25.8	14.31	1.45	1.580742214	Infected	38.08397	3.67E-04	0.141609806	2993.075532	78.2944408
PC-032-24	40924	FR	13.2	25.8	14.31	1.45	1.580742214	Infected	38.08397	3.67E-04	0.141609806	2906.943532	75.12873219
PC-032-24	40924	FR	13.2	25.8	14.31	1.45	1.580742214	Infected	38.08397	3.67E-04	0.135809806	2906.943532	91.95281677
PC-032-24	40924	FR	13.2	25.8	14.31	1.45	1.580742214	Infected	38.08397	3.67E-04	0.135809806	2906.943532	78.29396758
PC-032-24	40924	FR	13.2	25.8	14.31	1.45	1.580742214	Infected	38.08397	3.67E-04	0.135809806	2906.943532	86.20391603
PC-032-24	40924	FR	13.2	25.8	14.31	1.45	1.580742214	Infected	38.08397	3.67E-04	0.135809806	2906.943532	73.64303715
PC-032-24	40924	FR	13.2	25.8	14.31	1.45	1.580742214	Infected	38.08397	3.67E-04	0.141609806	2906.943532	73.6434539
PC-032-24	40924	FR	13.2	25.8	14.31	1.45	1.580742214	Infected	38.08397	3.67E-04	0.147409806	2906.943532	67.04770684
PC-032-24	40924	FR	13.2	25.8	14.31	1.45	1.580742214	Infected	38.08397	3.67E-04	0.153209806	2993.075532	72.68753264
PC-033-24	40924	FR	14.9	27.08	13.46	1.4	2.158605508	Infected	144.0806	-7.54E-04	0.091805142	2916.349529	50.65884144
PC-033-24	40924	FR	14.9	27.08	13.46	1.4	2.158605508	Infected	144.0806	-7.54E-04	0.086005142	3002.481529	88.49992597
PC-033-24	40924	FR	14.9	27.08	13.46	1.4	2.158605508	Infected	144.0806	-7.54E-04	0.091805142	3002.481529	94.76760106
PC-033-24	40924	FR	14.9	27.08	13.46	1.4	2.158605508	Infected	144.0806	-7.54E-04	0.091805142	3002.481529	80.80564018
PC-033-24	40924	FR	14.9	27.08	13.46	1.4	2.158605508	Infected	144.0806	-7.54E-04	0.086005142	3002.481529	61.64153311
PC-033-24	40924	FR	14.9	27.08	13.46	1.4	2.158605508	Infected	144.0806	-7.54E-04	0.086005142	3002.481529	72.51860151
PC-033-24	40924	FR	14.9	27.08	13.46	1.4	2.158605508	Infected	144.0806	-7.54E-04	0.086005142	3002.481529	16.0181298
PC-033-24	40924	FR	14.9	27.08	13.46	1.4	2.158605508	Infected	144.0806	-7.54E-04	0.080205142	3002.481529	46.80875566
PC-033-24	40924	FR	14.9	27.08	13.46	1.4	2.158605508	Infected	144.0806	-7.54E-04	0.091805142	3002.481529	61.21990866
PC-033-24	40924	FR	14.9	27.08	13.46	1.4	2.158605508	Infected	144.0806	-7.54E-04	0.091805142	3002.481529	43.46088835
PC-033-24	40924	FR	14.9	27.08	13.46	1.4	2.158605508	Infected	144.0806	-7.54E-04	0.103405142	2916.349529	11.04817922
PC-033-24	40924	FR	14.9	27.08	13.46	1.4	2.158605508	Infected	144.0806	-7.54E-04	0.091805142	3002.481529	4.095311884
PC-033-24	40924	FR	14.9	27.08	13.46	1.4	2.158605508	Infected	144.0806	-7.54E-04	0.086005142	3002.481529	55.47857476
PC-033-24	40924	FR	14.9	27.08	13.46	1.4	2.158605508	Infected	144.0806	-7.54E-04	0.097605142	3002.481529	76.13504844
PC-033-24	40924	FR	14.9	27.08	13.46	1.4	2.158605508	Infected	144.0806	-7.54E-04	0.097605142	3002.481529	80.10611499
PC-033-24	40924	FR	14.9	27.08	13.46	1.4	2.158605508	Infected	144.0806	-7.54E-04	0.103405142	3002.481529	94.76924352
PC-033-24	40924	FR	14.9	27.08	13.46	1.4	2.158605508	Infected	144.0806	-7.54E-04	0.097605142	3002.481529	68.17424023
PC-033-24	40924	FR	14.9	27.08	13.46	1.4	2.158605508	Infected	144.0806	-7.54E-04	0.086005142	3002.481529	69.74421335
PC-033-24	40924	FR	14.9	27.08	13.46	1.4	2.158605508	Infected	144.0806	-7.54E-04	0.086005142	3002.481529	74.89176418
PC-033-24	40924	FR	14.9	27.08	13.46	1.4	2.158605508	Infected	144.0806	-7.54E-04	0.086005142	3002.481529	83.72515357
PC-033-24	40924	FR	14.9	27.08	13.46	1.4	2.158605508	Infected	144.0806	-7.54E-04	0.091805142	2916.349529	44.60546375
PC-033-24	40924	FR	14.9	27.08	13.46	1.4	2.158605508	Infected	144.0806	-7.54E-04	0.091805142	3002.481529	53.78142658
PC-033-24	40924	FR	14.9	27.08	13.46	1.4	2.158605508	Infected	144.0806	-7.54E-04	0.097605142	3002.481529	88.50136765
PC-033-24	40924	FR	14.9	27.08	13.46	1.4	2.158605508	Infected	144.0806	-7.54E-04	0.097605142	3002.481529	46.30280626
PC-033-24	40924	FR	14.9	27.08	13.46	1.4	2.158605508	Infected	144.0806	-7.54E-04	0.091805142	3002.481529	70.83014161
PC-033-24	40924	FR	14.9	27.08	13.46	1.4	2.158605508	Infected	144.0806	-7.54E-04	0.097605142	3002.481529	81.51804713
PC-033-24	40924	FR	14.9	27.08	13.46	1.4	2.158605508	Infected	144.0806	-7.54E-04	0.091805142	3002.481529	45.80587092
PC-033-24	40924	FR	14.9	27.08	13.46	1.4	2.158605508	Infected	144.0806	-7.54E-04	0.086005142	3002.481529	80.10492156
PC-033-24	40924	FR	14.9	27.08	13.46	1.4	2.158605508	Infected	144.0806	-7.54E-04	0.091805142	3002.481529	88.50064673
PC-033-24	40924	FR	14.9	27.08	13.46	1.4	2.158605508	Infected	144.0806	-7.54E-04	0.086005142	3002.481529	80.8050335
PC-034-24	40924	FR	13.6	30.12	15.58	1.4	3.309193951	Infected	2037.952	-0.001996595	0.077274062	2938.321215	79.90746062
PC-034-24	40924	FR	13.6	30.12	15.58	1.4	3.309193951	Infected	2037.952	-0.001996595	0.083074062	2938.321215	79.37681565
PC-034-24	40924	FR	13.6	30.12	15.58	1.4	3.309193951	Infected	2037.952	-0.001996595	0.077274062	3024.454215	111.0141361
PC-034-24	40924	FR	13.6	30.12	15.58	1.4	3.309193951	Infected	2037.952	-0.001996595	0.077274062	3024.454215	90.26816861
PC-034-24	40924	FR	13.6	30.12	15.58	1.4	3.309193951	Infected	2037.952	-0.001996595	0.088874062	3024.454215	93.14108713
PC-034-24	40924	FR	13.6	30.12	15.58	1.4	3.309193951	Infected	2037.952	-0.001996595	0.077274062	3024.454215	104.930027
PC-034-24	40924	FR	13.6	30.12	15.58	1.4	3.309193951	Infected	2037.952	-0.001996595	0.077274062	3024.454215	88.23504052
PC-034-24	40924	FR	13.6	30.12	15.58	1.4	3.309193951	Infected	2037.952	-0.001996595	0.083074062	3024.454215	81.54809455
PC-034-24	40924	FR	13.6	30.12	15.58	1.4	3.309193951	Infected	2037.952	-0.001996595	0.083074062	2938.321215	104.9308482
PC-034-24	40924	FR	13.6	30.12	15.58	1.4	3.309193951	Infected	2037.952	-0.001996595	0.077274062	3024.454215	87.57884492
PC-034-24	40924	FR	13.6	30.12	15.58	1.4	3.309193951	Infected	2037.952	-0.001996595	0.077274062	3024.454215	71.80478028
PC-034-24	40924	FR	13.6	30.12	15.58	1.4	3.309193951	Infected	2037.952	-0.001996595	0.077274062	3024.454215	79.90746052
PC-034-24	40924	FR	13.6	30.12	15.58	1.4	3.309193951	Infected	2037.952	-0.001996595	0.077274062	3024.454215	113.2111663
PC-034-24	40924	FR	13.6	30.12	15.58	1.4	3.309193951	Infected	2037.952	-0.001996595	0.071474062	3024.454215	85.05448577
PC-034-24	40924	FR	13.6	30.12	15.58	1.4	3.309193951	Infected	2037.952	-0.001996595	0.077274062	3024.454215	103.0550425
PC-034-24	40924	FR	13.6	30.12	15.58	1.4	3.309193951	Infected	2037.952	-0.001996595	0.077274062	3024.454215	80.99291544
PC-034-24	40924	FR	13.6	30.12	15.58	1.4	3.309193951	Infected	2037.952	-0.001996595	0.071474062	3024.454215	109.9480014
PC-034-24	40924	FR	13.6	30.12	15.58	1.4	3.309193951	Infected	2037.952	-0.001996595	0.077274062	3024.454215	114.3443697
PC-034-24	40924	FR	13.6	30.12	15.58	1.4	3.309193951	Infected	2037.952	-0.001996595	0.077274062	3024.454215	86.29721143
PC-034-24	40924	FR	13.6	30.12	15.58	1.4	3.309193951	Infected	2037.952	-0.001996595	0.077274062	3024.454215	85.05501135
PC-034-24	40924	FR	13.6	30.12	15.58	1.4	3.309193951	Infected	2037.952	-0.001996595	0.071474062	3024.454215	98.66245239
PC-034-24	40924	FR	13.6	30.12	15.58	1.4	3.309193951	Infected	2037.952	-0.001996595	0.071474062	3024.454215	82.681354
PC-034-24	40924	FR	13.6	30.12	15.58	1.4	3.309193951	Infected	2037.952	-0.001996595	0.077274062	3024.454215	112.101327
PC-034-24	40924	FR	13.6	30.12	15.58	1.4	3.309193951	Infected	2037.952	-0.001996595	0.071474062	3024.454215	96.21228039
PC-034-24	40924	FR	13.6	30.12	15.58	1.4	3.309193951	Infected	2037.952	-0.001996595	0.071474062	3024.454215	96.21228053
PC-034-24	40924	FR	13.6	30.12	15.58	1.4	3.309193951	Infected	2037.952	-0.001996595	0.077274062	2938.321215	76.83075084
PC-034-24	40924	FR	13.6	30.12	15.58	1.4	3.309193951	Infected	2037.952	-0.001996595	0.071474062	3024.454215	111.0132114
PC-034-24	40924	FR	13.6	30.12	15.58	1.4	3.309193951	Infected	2037.952	-0.001996595	0.071474062	3024.454215	79.37590937
PC-034-24	40924	FR	13.6	30.12	15.58	1.4	3.309193951	Infected	2037.952	-0.001996595	0.071474062	3024.454215	111.0132114
PC-034-24	40924	FR	13.6	30.12	15.58	1.4	3.309193951	Infected	2037.952	-0.001996595	0.071474062	3024.454215	111.0132114
PC-035-24	41024	CV	17.4	25.98	12.61	1.2	0	Uninfected	0	-0.00238955	0.111485674	2930.752056	118.9149793
PC-035-24	41024	CV	17.4	25.98	12.61	1.2	0	Uninfected	0	-0.00238955	0.111485674	2930.752056	120.7771367
PC-035-24	41024	CV	17.4	25.98	12.61	1.2	0	Uninfected	0	-0.00238955	0.123085674	2930.752056	101.2917305
PC-035-24	41024	CV	17.4	25.98	12.61	1.2	0	Uninfected	0	-0.00238955	0.117285674	2930.752056	104.1519086
PC-035-24	41024	CV	17.4	25.98	12.61	1.2	0	Uninfected	0	-0.00238955	0.128885674	3016.885056	80.49202293
PC-035-24	41024	CV	17.4	25.98	12.61	1.2	0	Uninfected	0	-0.00238955	0.117285674	2930.752056	67.2398012
PC-035-24	41024	CV	17.4	25.98	12.61	1.2	0	Uninfected	0	-0.00238955	0.117285674	3016.885056	111.9391846
PC-035-24	41024	CV	17.4	25.98	12.61	1.2	0	Uninfected	0	-0.00238955	0.128885674	3016.885056	124.6617634
PC-035-24	41024	CV	17.4	25.98	12.61	1.2	0	Uninfected	0	-0.00238955	0.128885674	3016.885056	111.9420311
PC-035-24	41024	CV	17.4	25.98	12.61	1.2	0	Uninfected	0	-0.00238955	0.099885674	3016.885056	120.7738927
PC-035-24	41024	CV	17.4	25.98	12.61	1.2	0	Uninfected	0	-0.00238955	0.099885674	3016.885056	105.6304405
PC-035-24	41024	CV	17.4	25.98	12.61	1.2	0	Uninfected	0	-0.00238955	0.099885674	3016.885056	113.612061
PC-035-24	41024	CV	17.4	25.98	12.61	1.2	0	Uninfected	0	-0.00238955	0.105685674	3016.885056	120.7755147
PC-035-24	41024	CV	17.4	25.98	12.61	1.2	0	Uninfected	0	-0.00238955	0.094085674	3016.885056	135.3626517
PC-035-24	41024	CV	17.4	25.98	12.61	1.2	0	Uninfected	0	-0.00238955	0.128885674	3016.885056	111.9420311
PC-035-24	41024	CV	17.4	25.98	12.61	1.2	0	Uninfected	0	-0.00238955	0.134685674	3016.885056	110.3080228
PC-035-24	41024	CV	17.4	25.98	12.61	1.2	0	Uninfected	0	-0.00238955	0.134685674	3016.885056	113.6208202
PC-035-24	41024	CV	17.4	25.98	12.61	1.2	0	Uninfected	0	-0.00238955	0.128885674	3016.885056	107.1555044
PC-035-24	41024	CV	17.4	25.98	12.61	1.2	0	Uninfected	0	-0.00238955	0.123085674	3016.885056	118.9181375
PC-035-24	41024	CV	17.4	25.98	12.61	1.2	0	Uninfected	0	-0.00238955	0.128885674	3016.885056	102.7068466
PC-035-24	41024	CV	17.4	25.98	12.61	1.2	0	Uninfected	0	-0.00238955	0.128885674	3016.885056	124.6617634
PC-035-24	41024	CV	17.4	25.98	12.61	1.2	0	Uninfected	0	-0.00238955	0.128885674	3016.885056	98.56150318
PC-035-24	41024	CV	17.4	25.98	12.61	1.2	0	Uninfected	0	-0.00238955	0.123085674	3016.885056	13.20787674
PC-035-24	41024	CV	17.4	25.98	12.61	1.2	0	Uninfected	0	-0.00238955	0.117285674	3016.885056	89.90521198
PC-035-24	41024	CV	17.4	25.98	12.61	1.2	0	Uninfected	0	-0.00238955	0.111485674	3016.885056	71.7722207
PC-035-24	41024	CV	17.4	25.98	12.61	1.2	0	Uninfected	0	-0.00238955	0.117285674	3016.885056	101.2905295
PC-035-24	41024	CV	17.4	25.98	12.61	1.2	0	Uninfected	0	-0.00238955	0.117285674	3016.885056	104.1519084
PC-035-24	41024	CV	17.4	25.98	12.61	1.2	0	Uninfected	0	-0.00238955	0.123085674	3016.885056	105.6355974
PC-035-24	41024	CV	17.4	25.98	12.61	1.2	0	Uninfected	0	-0.00238955	0.123085674	3016.885056	83.44310098
PC-035-24	41024	CV	17.4	25.98	12.61	1.2	0	Uninfected	0	-0.00238955	0.123085674	3016.885056	98.56035618
PC-037-24	40924	FR	13.5	25.62	13.02	1.25	0	Uninfected	0	-0.001671292	0.1143049	3069.223906	59.47569163
PC-037-24	40924	FR	13.5	25.62	13.02	1.25	0	Uninfected	0	-0.001671292	0.1143049	3069.223906	77.64305526
PC-037-24	40924	FR	13.5	25.62	13.02	1.25	0	Uninfected	0	-0.001671292	0.1201049	3069.223906	81.20463337
PC-037-24	40924	FR	13.5	25.62	13.02	1.25	0	Uninfected	0	-0.001671292	0.1143049	3069.223906	60.48250372
PC-037-24	40924	FR	13.5	25.62	13.02	1.25	0	Uninfected	0	-0.001671292	0.1201049	3069.223906	62.97272278
PC-037-24	40924	FR	13.5	25.62	13.02	1.25	0	Uninfected	0	-0.001671292	0.1143049	3069.223906	88.67323907
PC-037-24	40924	FR	13.5	25.62	13.02	1.25	0	Uninfected	0	-0.001671292	0.1143049	3069.223906	66.4978872
PC-037-24	40924	FR	13.5	25.62	13.02	1.25	0	Uninfected	0	-0.001671292	0.1085049	3069.223906	45.82472157
PC-037-24	40924	FR	13.5	25.62	13.02	1.25	0	Uninfected	0	-0.001671292	0.1143049	3069.223906	40.68186457
PC-037-24	40924	FR	13.5	25.62	13.02	1.25	0	Uninfected	0	-0.001671292	0.1027049	3069.223906	61.17262315
PC-037-24	40924	FR	13.5	25.62	13.02	1.25	0	Uninfected	0	-0.001671292	0.0969049	2896.958906	66.49681979
PC-037-24	40924	FR	13.5	25.62	13.02	1.25	0	Uninfected	0	-0.001671292	0.0969049	2983.090906	69.98562516
PC-037-24	40924	FR	13.5	25.62	13.02	1.25	0	Uninfected	0	-0.001671292	0.1143049	2983.090906	68.63570722
PC-037-24	40924	FR	13.5	25.62	13.02	1.25	0	Uninfected	0	-0.001671292	0.1143049	2983.090906	71.39305872
PC-037-24	40924	FR	13.5	25.62	13.02	1.25	0	Uninfected	0	-0.001671292	0.1259049	3069.223906	34.96908371
PC-037-24	40924	FR	13.5	25.62	13.02	1.25	0	Uninfected	0	-0.001671292	0.1143049	3069.223906	79.38311106
PC-037-24	40924	FR	13.5	25.62	13.02	1.25	0	Uninfected	0	-0.001671292	0.1201049	2896.958906	79.98135782
PC-037-24	40924	FR	13.5	25.62	13.02	1.25	0	Uninfected	0	-0.001671292	0.1085049	2983.090906	77.64256785
PC-037-24	40924	FR	13.5	25.62	13.02	1.25	0	Uninfected	0	-0.001671292	0.1143049	3069.223906	68.63570722
PC-037-24	40924	FR	13.5	25.62	13.02	1.25	0	Uninfected	0	-0.001671292	0.1259049	3069.223906	85.11373714
PC-037-24	40924	FR	13.5	25.62	13.02	1.25	0	Uninfected	0	-0.001671292	0.1143049	2983.090906	66.4978872
PC-037-24	40924	FR	13.5	25.62	13.02	1.25	0	Uninfected	0	-0.001671292	0.1143049	3069.223906	83.11180188
PC-037-24	40924	FR	13.5	25.62	13.02	1.25	0	Uninfected	0	-0.001671292	0.1085049	3069.223906	87.93653932
PC-037-24	40924	FR	13.5	25.62	13.02	1.25	0	Uninfected	0	-0.001671292	0.1143049	2983.090906	78.79437035
PC-037-24	40924	FR	13.5	25.62	13.02	1.25	0	Uninfected	0	-0.001671292	0.1201049	3069.223906	85.80194622
PC-037-24	40924	FR	13.5	25.62	13.02	1.25	0	Uninfected	0	-0.001671292	0.1201049	3069.223906	74.90913497
PC-037-24	40924	FR	13.5	25.62	13.02	1.25	0	Uninfected	0	-0.001671292	0.1085049	3069.223906	65.27858872
PC-037-24	40924	FR	13.5	25.62	13.02	1.25	0	Uninfected	0	-0.001671292	0.1143049	3069.223906	77.08009599
PC-037-24	40924	FR	13.5	25.62	13.02	1.25	0	Uninfected	0	-0.001671292	0.1085049	3069.223906	86.50091416
PC-037-24	40924	FR	13.5	25.62	13.02	1.25	0	Uninfected	0	-0.001671292	0.1143049	3069.223906	45.82488801
PC-038-24	40924	FR	13.1	27.8	14.96	1.35	2.070426156	Infected	117.6051	-0.001557811	0.076055304	2965.929115	85.09266171
PC-038-24	40924	FR	13.1	27.8	14.96	1.35	2.070426156	Infected	117.6051	-0.001557811	0.070255304	2965.929115	96.24993064
PC-038-24	40924	FR	13.1	27.8	14.96	1.35	2.070426156	Infected	117.6051	-0.001557811	0.064455304	2965.929115	74.95411664
PC-038-24	40924	FR	13.1	27.8	14.96	1.35	2.070426156	Infected	117.6051	-0.001557811	0.070255304	2965.929115	79.41355962
PC-038-24	40924	FR	13.1	27.8	14.96	1.35	2.070426156	Infected	117.6051	-0.001557811	0.070255304	2965.929115	85.7084134
PC-038-24	40924	FR	13.1	27.8	14.96	1.35	2.070426156	Infected	117.6051	-0.001557811	0.070255304	2965.929115	77.86485039
PC-038-24	40924	FR	13.1	27.8	14.96	1.35	2.070426156	Infected	117.6051	-0.001557811	0.064455304	2965.929115	68.99659728
PC-038-24	40924	FR	13.1	27.8	14.96	1.35	2.070426156	Infected	117.6051	-0.001557811	0.087655304	2965.929115	79.94603024
PC-038-24	40924	FR	13.1	27.8	14.96	1.35	2.070426156	Infected	117.6051	-0.001557811	0.070255304	2965.929115	95.46161295
PC-038-24	40924	FR	13.1	27.8	14.96	1.35	2.070426156	Infected	117.6051	-0.001557811	0.070255304	2965.929115	88.93889216
PC-038-24	40924	FR	13.1	27.8	14.96	1.35	2.070426156	Infected	117.6051	-0.001557811	0.070255304	2965.929115	76.86797854
PC-038-24	40924	FR	13.1	27.8	14.96	1.35	2.070426156	Infected	117.6051	-0.001557811	0.070255304	2965.929115	93.17682377
PC-038-24	40924	FR	13.1	27.8	14.96	1.35	2.070426156	Infected	117.6051	-0.001557811	0.064455304	2965.929115	75.42278051
PC-038-24	40924	FR	13.1	27.8	14.96	1.35	2.070426156	Infected	117.6051	-0.001557811	0.070255304	2965.929115	97.05219998
PC-038-24	40924	FR	13.1	27.8	14.96	1.35	2.070426156	Infected	117.6051	-0.001557811	0.064455304	2965.929115	55.04123784
PC-038-24	40924	FR	13.1	27.8	14.96	1.35	2.070426156	Infected	117.6051	-0.001557811	0.064455304	3052.061115	101.285626
PC-038-24	40924	FR	13.1	27.8	14.96	1.35	2.070426156	Infected	117.6051	-0.001557811	0.064455304	3052.061115	83.88708293
PC-038-24	40924	FR	13.1	27.8	14.96	1.35	2.070426156	Infected	117.6051	-0.001557811	0.064455304	3052.061115	83.29840341
PC-038-24	40924	FR	13.1	27.8	14.96	1.35	2.070426156	Infected	117.6051	-0.001557811	0.070255304	3052.061115	90.30522222
PC-038-24	40924	FR	13.1	27.8	14.96	1.35	2.070426156	Infected	117.6051	-0.001557811	0.070255304	3052.061115	97.05219998
PC-038-24	40924	FR	13.1	27.8	14.96	1.35	2.070426156	Infected	117.6051	-0.001557811	0.070255304	3052.061115	61.76035238
PC-038-24	40924	FR	13.1	27.8	14.96	1.35	2.070426156	Infected	117.6051	-0.001557811	0.064455304	3052.061115	82.14720636
PC-038-24	40924	FR	13.1	27.8	14.96	1.35	2.070426156	Infected	117.6051	-0.001557811	0.064455304	3052.061115	67.47790642
PC-038-24	40924	FR	13.1	27.8	14.96	1.35	2.070426156	Infected	117.6051	-0.001557811	0.070255304	3052.061115	91.71709419
PC-038-24	40924	FR	13.1	27.8	14.96	1.35	2.070426156	Infected	117.6051	-0.001557811	0.070255304	3052.061115	71.42008537
PC-038-24	40924	FR	13.1	27.8	14.96	1.35	2.070426156	Infected	117.6051	-0.001557811	0.064455304	3052.061115	56.75488352
PC-038-24	40924	FR	13.1	27.8	14.96	1.35	2.070426156	Infected	117.6051	-0.001557811	0.070255304	2965.929115	44.29912596
PC-038-24	40924	FR	13.1	27.8	14.96	1.35	2.070426156	Infected	117.6051	-0.001557811	0.058655304	3052.061115	18.13212252
PC-038-24	40924	FR	13.1	27.8	14.96	1.35	2.070426156	Infected	117.6051	-0.001557811	0.058655304	2965.929115	61.15586152
PC-038-24	40924	FR	13.1	27.8	14.96	1.35	2.070426156	Infected	117.6051	-0.001557811	0.058655304	2965.929115	80.4825065
PC-039-24	40924	FR	13.2	28.75	14.37	2.1	1.458099746	Infected	28.7144	0.004161782	0.110801075	2905.444168	52.46980026
PC-039-24	40924	FR	13.2	28.75	14.37	2.1	1.458099746	Infected	28.7144	0.004161782	0.093401075	2819.311168	79.94705767
PC-039-24	40924	FR	13.2	28.75	14.37	2.1	1.458099746	Infected	28.7144	0.004161782	0.110801075	2905.444168	85.62750048
PC-039-24	40924	FR	13.2	28.75	14.37	2.1	1.458099746	Infected	28.7144	0.004161782	0.105001075	2905.444168	40.8045623
PC-039-24	40924	FR	13.2	28.75	14.37	2.1	1.458099746	Infected	28.7144	0.004161782	0.093401075	2819.311168	52.67804099
PC-039-24	40924	FR	13.2	28.75	14.37	2.1	1.458099746	Infected	28.7144	0.004161782	0.087601075	2819.311168	57.28743966
PC-039-24	40924	FR	13.2	28.75	14.37	2.1	1.458099746	Infected	28.7144	0.004161782	0.087601075	2819.311168	89.47231066
PC-039-24	40924	FR	13.2	28.75	14.37	2.1	1.458099746	Infected	28.7144	0.004161782	0.087601075	2819.311168	66.21175815
PC-039-24	40924	FR	13.2	28.75	14.37	2.1	1.458099746	Infected	28.7144	0.004161782	0.087601075	2819.311168	97.5859723
PC-039-24	40924	FR	13.2	28.75	14.37	2.1	1.458099746	Infected	28.7144	0.004161782	0.087601075	2819.311168	86.24170006
PC-039-24	40924	FR	13.2	28.75	14.37	2.1	1.458099746	Infected	28.7144	0.004161782	0.087601075	2819.311168	66.91870185
PC-039-24	40924	FR	13.2	28.75	14.37	2.1	1.458099746	Infected	28.7144	0.004161782	0.081801075	2819.311168	74.11796203
PC-039-24	40924	FR	13.2	28.75	14.37	2.1	1.458099746	Infected	28.7144	0.004161782	0.087601075	2819.311168	60.8068069
PC-039-24	40924	FR	13.2	28.75	14.37	2.1	1.458099746	Infected	28.7144	0.004161782	0.081801075	2819.311168	51.05832436
PC-039-24	40924	FR	13.2	28.75	14.37	2.1	1.458099746	Infected	28.7144	0.004161782	0.070201075	2819.311168	92.24877966
PC-039-24	40924	FR	13.2	28.75	14.37	2.1	1.458099746	Infected	28.7144	0.004161782	0.081801075	2819.311168	89.47173298
PC-039-24	40924	FR	13.2	28.75	14.37	2.1	1.458099746	Infected	28.7144	0.004161782	0.081801075	2819.311168	47.79675151
PC-039-24	40924	FR	13.2	28.75	14.37	2.1	1.458099746	Infected	28.7144	0.004161782	0.064401075	2905.444168	73.23377696
PC-039-24	40924	FR	13.2	28.75	14.37	2.1	1.458099746	Infected	28.7144	0.004161782	0.076001075	2905.444168	85.01747019
PC-039-24	40924	FR	13.2	28.75	14.37	2.1	1.458099746	Infected	28.7144	0.004161782	0.076001075	2819.311168	60.80630966
PC-039-24	40924	FR	13.2	28.75	14.37	2.1	1.458099746	Infected	28.7144	0.004161782	0.076001075	2905.444168	85.62434707
PC-039-24	40924	FR	13.2	28.75	14.37	2.1	1.458099746	Infected	28.7144	0.004161782	0.087601075	2905.444168	95.22055199
PC-039-24	40924	FR	13.2	28.75	14.37	2.1	1.458099746	Infected	28.7144	0.004161782	0.076001075	2819.311168	73.67316607
PC-039-24	40924	FR	13.2	28.75	14.37	2.1	1.458099746	Infected	28.7144	0.004161782	0.064401075	2819.311168	65.51989222
PC-039-24	40924	FR	13.2	28.75	14.37	2.1	1.458099746	Infected	28.7144	0.004161782	0.070201075	2819.311168	71.95177091
PC-039-24	40924	FR	13.2	28.75	14.37	2.1	1.458099746	Infected	28.7144	0.004161782	0.070201075	2819.311168	90.14818874
PC-039-24	40924	FR	13.2	28.75	14.37	2.1	1.458099746	Infected	28.7144	0.004161782	0.081801075	2819.311168	77.89549535
PC-039-24	40924	FR	13.2	28.75	14.37	2.1	1.458099746	Infected	28.7144	0.004161782	0.081801075	2819.311168	39.78738622
PC-039-24	40924	FR	13.2	28.75	14.37	2.1	1.458099746	Infected	28.7144	0.004161782	0.070201075	2819.311168	65.18076948
PC-039-24	40924	FR	13.2	28.75	14.37	2.1	1.458099746	Infected	28.7144	0.004161782	0.064401075	2819.311168	60.80581234
PC-040-24	40924	FR	13.6	28.03	15.07	0.9	1.990174298	Infected	97.76295	-0.006636891	0.072755502	2878.360436	89.36059527
PC-040-24	40924	FR	13.6	28.03	15.07	0.9	1.990174298	Infected	97.76295	-0.006636891	0.130755502	2878.360436	87.26587537
PC-040-24	40924	FR	13.6	28.03	15.07	0.9	1.990174298	Infected	97.76295	-0.006636891	0.130755502	2878.360436	96.35081245
PC-040-24	40924	FR	13.6	28.03	15.07	0.9	1.990174298	Infected	97.76295	-0.006636891	0.136555502	2878.360436	83.35778579
PC-040-24	40924	FR	13.6	28.03	15.07	0.9	1.990174298	Infected	97.76295	-0.006636891	0.090155502	2878.360436	82.73721386
PC-040-24	40924	FR	13.6	28.03	15.07	0.9	1.990174298	Infected	97.76295	-0.006636891	0.101755502	2964.493436	28.56519947
PC-040-24	40924	FR	13.6	28.03	15.07	0.9	1.990174298	Infected	97.76295	-0.006636891	0.130755502	2964.493436	75.51269502
PC-040-24	40924	FR	13.6	28.03	15.07	0.9	1.990174298	Infected	97.76295	-0.006636891	0.142355502	2878.360436	71.6839758
PC-040-24	40924	FR	13.6	28.03	15.07	0.9	1.990174298	Infected	97.76295	-0.006636891	0.130755502	2878.360436	90.09059932
PC-040-24	40924	FR	13.6	28.03	15.07	0.9	1.990174298	Infected	97.76295	-0.006636891	0.130755502	2878.360436	59.40647703
PC-040-24	40924	FR	13.6	28.03	15.07	0.9	1.990174298	Infected	97.76295	-0.006636891	0.130755502	2878.360436	81.5361915
PC-040-24	40924	FR	13.6	28.03	15.07	0.9	1.990174298	Infected	97.76295	-0.006636891	0.130755502	2878.360436	91.57539182
PC-040-24	40924	FR	13.6	28.03	15.07	0.9	1.990174298	Infected	97.76295	-0.006636891	0.130755502	2878.360436	89.3667635
PC-040-24	40924	FR	13.6	28.03	15.07	0.9	1.990174298	Infected	97.76295	-0.006636891	0.130755502	2878.360436	88.65489203
PC-040-24	40924	FR	13.6	28.03	15.07	0.9	1.990174298	Infected	97.76295	-0.006636891	0.124955502	2706.094436	78.13113791
PC-040-24	40924	FR	13.6	28.03	15.07	0.9	1.990174298	Infected	97.76295	-0.006636891	0.130755502	2964.493436	78.13160438
PC-040-24	40924	FR	13.6	28.03	15.07	0.9	1.990174298	Infected	97.76295	-0.006636891	0.136555502	2964.493436	79.79655591
PC-040-24	40924	FR	13.6	28.03	15.07	0.9	1.990174298	Infected	97.76295	-0.006636891	0.136555502	2964.493436	63.67740871
PC-040-24	40924	FR	13.6	28.03	15.07	0.9	1.990174298	Infected	97.76295	-0.006636891	0.130755502	2964.493436	95.51937701
PC-040-24	40924	FR	13.6	28.03	15.07	0.9	1.990174298	Infected	97.76295	-0.006636891	0.136555502	2706.094436	78.67879925
PC-040-24	40924	FR	13.6	28.03	15.07	0.9	1.990174298	Infected	97.76295	-0.006636891	0.136555502	2964.493436	89.36738028
PC-040-24	40924	FR	13.6	28.03	15.07	0.9	1.990174298	Infected	97.76295	-0.006636891	0.130755502	2878.360436	11.62170541
PC-040-24	40924	FR	13.6	28.03	15.07	0.9	1.990174298	Infected	97.76295	-0.006636891	0.107555502	2792.227436	49.58143724
PC-040-24	40924	FR	13.6	28.03	15.07	0.9	1.990174298	Infected	97.76295	-0.006636891	0.124955502	2878.360436	32.42983057
PC-040-24	40924	FR	13.6	28.03	15.07	0.9	1.990174298	Infected	97.76295	-0.006636891	0.124955502	2706.094436	70.78801715
PC-040-24	40924	FR	13.6	28.03	15.07	0.9	1.990174298	Infected	97.76295	-0.006636891	0.130755502	2878.360436	58.50527198
PC-040-24	40924	FR	13.6	28.03	15.07	0.9	1.990174298	Infected	97.76295	-0.006636891	0.136555502	2878.360436	56.23785989
PC-040-24	40924	FR	13.6	28.03	15.07	0.9	1.990174298	Infected	97.76295	-0.006636891	0.130755502	2878.360436	37.91677801
PC-040-24	40924	FR	13.6	28.03	15.07	0.9	1.990174298	Infected	97.76295	-0.006636891	0.124955502	2706.094436	51.75803932
PC-040-24	40924	FR	13.6	28.03	15.07	0.9	1.990174298	Infected	97.76295	-0.006636891	0.130755502	2878.360436	69.91668852
PC-041-24	41024	CV	17.5	26.77	13.67	1.5	1.883365333	Infected	76.44786	3.61E-04	0.128929546	2951.80981	93.80908285
PC-041-24	41024	CV	17.5	26.77	13.67	1.5	1.883365333	Infected	76.44786	3.61E-04	0.134729546	2951.80981	73.7481572
PC-041-24	41024	CV	17.5	26.77	13.67	1.5	1.883365333	Infected	76.44786	3.61E-04	0.128929546	2951.80981	82.79486115
PC-041-24	41024	CV	17.5	26.77	13.67	1.5	1.883365333	Infected	76.44786	3.61E-04	0.117329546	2951.80981	90.25937795
PC-041-24	41024	CV	17.5	26.77	13.67	1.5	1.883365333	Infected	76.44786	3.61E-04	0.117329546	2951.80981	59.7640375
PC-041-24	41024	CV	17.5	26.77	13.67	1.5	1.883365333	Infected	76.44786	3.61E-04	0.128929546	2951.80981	70.56525255
PC-041-24	41024	CV	17.5	26.77	13.67	1.5	1.883365333	Infected	76.44786	3.61E-04	0.123129546	2951.80981	81.81022845
PC-041-24	41024	CV	17.5	26.77	13.67	1.5	1.883365333	Infected	76.44786	3.61E-04	0.111529546	2951.80981	49.91137447
PC-041-24	41024	CV	17.5	26.77	13.67	1.5	1.883365333	Infected	76.44786	3.61E-04	0.123129546	2951.80981	90.26036215
PC-041-24	41024	CV	17.5	26.77	13.67	1.5	1.883365333	Infected	76.44786	3.61E-04	0.123129546	2865.67781	91.41775895
PC-041-24	41024	CV	17.5	26.77	13.67	1.5	1.883365333	Infected	76.44786	3.61E-04	0.123129546	2951.80981	71.33937678
PC-041-24	41024	CV	17.5	26.77	13.67	1.5	1.883365333	Infected	76.44786	3.61E-04	0.134729546	2865.67781	90.26233065
PC-041-24	41024	CV	17.5	26.77	13.67	1.5	1.883365333	Infected	76.44786	3.61E-04	0.128929546	2865.67781	78.05976884
PC-041-24	41024	CV	17.5	26.77	13.67	1.5	1.883365333	Infected	76.44786	3.61E-04	0.123129546	2865.67781	71.33937678
PC-041-24	41024	CV	17.5	26.77	13.67	1.5	1.883365333	Infected	76.44786	3.61E-04	0.123129546	2865.67781	91.41775875
PC-041-24	41024	CV	17.5	26.77	13.67	1.5	1.883365333	Infected	76.44786	3.61E-04	0.123129546	2865.67781	88.01715875
PC-041-24	41024	CV	17.5	26.77	13.67	1.5	1.883365333	Infected	76.44786	3.61E-04	0.123129546	2865.67781	92.60004555
PC-041-24	41024	CV	17.5	26.77	13.67	1.5	1.883365333	Infected	76.44786	3.61E-04	0.123129546	2865.67781	90.26036215
PC-041-24	41024	CV	17.5	26.77	13.67	1.5	1.883365333	Infected	76.44786	3.61E-04	0.123129546	2865.67781	91.41775875
PC-041-24	41024	CV	17.5	26.77	13.67	1.5	1.883365333	Infected	76.44786	3.61E-04	0.128929546	2865.67781	72.12843702
PC-041-24	41024	CV	17.5	26.77	13.67	1.5	1.883365333	Infected	76.44786	3.61E-04	0.128929546	2865.67781	36.73516066
PC-041-24	41024	CV	17.5	26.77	13.67	1.5	1.883365333	Infected	76.44786	3.61E-04	0.128929546	2865.67781	86.93081615
PC-041-24	41024	CV	17.5	26.77	13.67	1.5	1.883365333	Infected	76.44786	3.61E-04	0.128929546	2865.67781	60.36277831
PC-041-24	41024	CV	17.5	26.77	13.67	1.5	1.883365333	Infected	76.44786	3.61E-04	0.123129546	2865.67781	78.9702604
PC-041-24	41024	CV	17.5	26.77	13.67	1.5	1.883365333	Infected	76.44786	3.61E-04	0.117329546	2865.67781	64.81560854
PC-041-24	41024	CV	17.5	26.77	13.67	1.5	1.883365333	Infected	76.44786	3.61E-04	0.123129546	2865.67781	83.79726695
PC-041-24	41024	CV	17.5	26.77	13.67	1.5	1.883365333	Infected	76.44786	3.61E-04	0.128929546	2865.67781	59.17632392
PC-041-24	41024	CV	17.5	26.77	13.67	1.5	1.883365333	Infected	76.44786	3.61E-04	0.123129546	2865.67781	62.21143605
PC-041-24	41024	CV	17.5	26.77	13.67	1.5	1.883365333	Infected	76.44786	3.61E-04	0.117329546	2865.67781	82.79315375
PC-041-24	41024	CV	17.5	26.77	13.67	1.5	1.883365333	Infected	76.44786	3.61E-04	0.117329546	2865.67781	66.18201485
PC-042-24	41024	CV	16.7	27.96	13.75	1.5	2.678195042	Infected	476.645	-2.11E-04	0.094973973	2826.539931	91.3599583
PC-042-24	41024	CV	16.7	27.96	13.75	1.5	2.678195042	Infected	476.645	-2.11E-04	0.100773973	2912.672931	81.78337049
PC-042-24	41024	CV	16.7	27.96	13.75	1.5	2.678195042	Infected	476.645	-2.11E-04	0.100773973	2912.672931	75.30010005
PC-042-24	41024	CV	16.7	27.96	13.75	1.5	2.678195042	Infected	476.645	-2.11E-04	0.100773973	2912.672931	68.34458386
PC-042-24	41024	CV	16.7	27.96	13.75	1.5	2.678195042	Infected	476.645	-2.11E-04	0.100773973	2912.672931	81.78337049
PC-042-24	41024	CV	16.7	27.96	13.75	1.5	2.678195042	Infected	476.645	-2.11E-04	0.100773973	2912.672931	79.24361142
PC-042-24	41024	CV	16.7	27.96	13.75	1.5	2.678195042	Infected	476.645	-2.11E-04	0.100773973	2912.672931	64.09339382
PC-042-24	41024	CV	16.7	27.96	13.75	1.5	2.678195042	Infected	476.645	-2.11E-04	0.094973973	2826.539931	63.52158141
PC-042-24	41024	CV	16.7	27.96	13.75	1.5	2.678195042	Infected	476.645	-2.11E-04	0.094973973	2912.672931	80.07422371
PC-042-24	41024	CV	16.7	27.96	13.75	1.5	2.678195042	Infected	476.645	-2.11E-04	0.094973973	2826.539931	51.15832567
PC-042-24	41024	CV	16.7	27.96	13.75	1.5	2.678195042	Infected	476.645	-2.11E-04	0.094973973	2912.672931	70.31287015
PC-042-24	41024	CV	16.7	27.96	13.75	1.5	2.678195042	Infected	476.645	-2.11E-04	0.100773973	2912.672931	72.37993792
PC-042-24	41024	CV	16.7	27.96	13.75	1.5	2.678195042	Infected	476.645	-2.11E-04	0.094973973	2912.672931	67.08234748
PC-042-24	41024	CV	16.7	27.96	13.75	1.5	2.678195042	Infected	476.645	-2.11E-04	0.094973973	2912.672931	74.55086199
PC-042-24	41024	CV	16.7	27.96	13.75	1.5	2.678195042	Infected	476.645	-2.11E-04	0.094973973	2912.672931	88.2895873
PC-042-24	41024	CV	16.7	27.96	13.75	1.5	2.678195042	Infected	476.645	-2.11E-04	0.100773973	2912.672931	84.46688364
PC-042-24	41024	CV	16.7	27.96	13.75	1.5	2.678195042	Infected	476.645	-2.11E-04	0.100773973	2912.672931	99.3038798
PC-042-24	41024	CV	16.7	27.96	13.75	1.5	2.678195042	Infected	476.645	-2.11E-04	0.100773973	2912.672931	64.67331003
PC-042-24	41024	CV	16.7	27.96	13.75	1.5	2.678195042	Infected	476.645	-2.11E-04	0.094973973	2912.672931	76.06094663
PC-042-24	41024	CV	16.7	27.96	13.75	1.5	2.678195042	Infected	476.645	-2.11E-04	0.100773973	2912.672931	70.9910778
PC-042-24	41024	CV	16.7	27.96	13.75	1.5	2.678195042	Infected	476.645	-2.11E-04	0.094973973	2912.672931	67.08234748
PC-042-24	41024	CV	16.7	27.96	13.75	1.5	2.678195042	Infected	476.645	-2.11E-04	0.106573973	2912.672931	75.30074892
PC-042-24	41024	CV	16.7	27.96	13.75	1.5	2.678195042	Infected	476.645	-2.11E-04	0.106573973	2912.672931	77.62538122
PC-042-24	41024	CV	16.7	27.96	13.75	1.5	2.678195042	Infected	476.645	-2.11E-04	0.100773973	2912.672931	73.81548082
PC-042-24	41024	CV	16.7	27.96	13.75	1.5	2.678195042	Infected	476.645	-2.11E-04	0.100773973	2912.672931	76.06160673
PC-042-24	41024	CV	16.7	27.96	13.75	1.5	2.678195042	Infected	476.645	-2.11E-04	0.094973973	2912.672931	74.55086199
PC-042-24	41024	CV	16.7	27.96	13.75	1.5	2.678195042	Infected	476.645	-2.11E-04	0.100773973	2912.672931	85.39546286
PC-042-24	41024	CV	16.7	27.96	13.75	1.5	2.678195042	Infected	476.645	-2.11E-04	0.106573973	2912.672931	42.83091023
PC-042-24	41024	CV	16.7	27.96	13.75	1.5	2.678195042	Infected	476.645	-2.11E-04	0.094973973	2912.672931	73.09111133
PC-042-24	41024	CV	16.7	27.96	13.75	1.5	2.678195042	Infected	476.645	-2.11E-04	0.100773973	2912.672931	63.52206878
PC-043-24	41024	CV	17.3	28.59	13.81	1.3	0.660590211	Infected	4.577098	-0.002359032	0.120957163	3007.238153	75.19171129
PC-043-24	41024	CV	17.3	28.59	13.81	1.3	0.660590211	Infected	4.577098	-0.002359032	0.120957163	3007.238153	72.1183768
PC-043-24	41024	CV	17.3	28.59	13.81	1.3	0.660590211	Infected	4.577098	-0.002359032	0.120957163	3007.238153	61.65984111
PC-043-24	41024	CV	17.3	28.59	13.81	1.3	0.660590211	Infected	4.577098	-0.002359032	0.120957163	3007.238153	59.42413467
PC-043-24	41024	CV	17.3	28.59	13.81	1.3	0.660590211	Infected	4.577098	-0.002359032	0.120957163	3007.238153	85.85796532
PC-043-24	41024	CV	17.3	28.59	13.81	1.3	0.660590211	Infected	4.577098	-0.002359032	0.126757163	3007.238153	91.08206062
PC-043-24	41024	CV	17.3	28.59	13.81	1.3	0.660590211	Infected	4.577098	-0.002359032	0.126757163	3007.238153	69.94732768
PC-043-24	41024	CV	17.3	28.59	13.81	1.3	0.660590211	Infected	4.577098	-0.002359032	0.126757163	3007.238153	37.53155438
PC-043-24	41024	CV	17.3	28.59	13.81	1.3	0.660590211	Infected	4.577098	-0.002359032	0.115157163	2921.106153	84.87334892
PC-043-24	41024	CV	17.3	28.59	13.81	1.3	0.660590211	Infected	4.577098	-0.002359032	0.115157163	2921.106153	64.03260182
PC-043-24	41024	CV	17.3	28.59	13.81	1.3	0.660590211	Infected	4.577098	-0.002359032	0.109357163	2834.973153	92.18910762
PC-043-24	41024	CV	17.3	28.59	13.81	1.3	0.660590211	Infected	4.577098	-0.002359032	0.115157163	2921.106153	55.31981431
PC-043-24	41024	CV	17.3	28.59	13.81	1.3	0.660590211	Infected	4.577098	-0.002359032	0.115157163	2834.973153	94.48071142
PC-043-24	41024	CV	17.3	28.59	13.81	1.3	0.660590211	Infected	4.577098	-0.002359032	0.109357163	2921.106153	76.80928274
PC-043-24	41024	CV	17.3	28.59	13.81	1.3	0.660590211	Infected	4.577098	-0.002359032	0.115157163	2921.106153	87.88366092
PC-043-24	41024	CV	17.3	28.59	13.81	1.3	0.660590211	Infected	4.577098	-0.002359032	0.115157163	2921.106153	38.64110545
PC-043-24	41024	CV	17.3	28.59	13.81	1.3	0.660590211	Infected	4.577098	-0.002359032	0.115157163	2921.106153	85.85711152
PC-043-24	41024	CV	17.3	28.59	13.81	1.3	0.660590211	Infected	4.577098	-0.002359032	0.115157163	2921.106153	89.99292442
PC-043-24	41024	CV	17.3	28.59	13.81	1.3	0.660590211	Infected	4.577098	-0.002359032	0.115157163	2921.106153	42.9212546
PC-043-24	41024	CV	17.3	28.59	13.81	1.3	0.660590211	Infected	4.577098	-0.002359032	0.115157163	2921.106153	40.09576546
PC-043-24	41024	CV	17.3	28.59	13.81	1.3	0.660590211	Infected	4.577098	-0.002359032	0.115157163	2921.106153	80.22779682
PC-043-24	41024	CV	17.3	28.59	13.81	1.3	0.660590211	Infected	4.577098	-0.002359032	0.103557163	2921.106153	75.18966097
PC-043-24	41024	CV	17.3	28.59	13.81	1.3	0.660590211	Infected	4.577098	-0.002359032	0.109357163	2921.106153	72.11710092
PC-043-24	41024	CV	17.3	28.59	13.81	1.3	0.660590211	Infected	4.577098	-0.002359032	0.109357163	2921.106153	44.61843616
PC-043-24	41024	CV	17.3	28.59	13.81	1.3	0.660590211	Infected	4.577098	-0.002359032	0.103557163	2921.106153	93.32136752
PC-043-24	41024	CV	17.3	28.59	13.81	1.3	0.660590211	Infected	4.577098	-0.002359032	0.109357163	2921.106153	55.80760941
PC-043-24	41024	CV	17.3	28.59	13.81	1.3	0.660590211	Infected	4.577098	-0.002359032	0.109357163	2921.106153	89.99199942
PC-043-24	41024	CV	17.3	28.59	13.81	1.3	0.660590211	Infected	4.577098	-0.002359032	0.103557163	2921.106153	59.42273548
PC-043-24	41024	CV	17.3	28.59	13.81	1.3	0.660590211	Infected	4.577098	-0.002359032	0.103557163	2921.106153	95.66092252
PC-043-24	41024	CV	17.3	28.59	13.81	1.3	0.660590211	Infected	4.577098	-0.002359032	0.115157163	2921.106153	80.22779682
PC-044-24	41024	CV	17.9	28.42	14.05	1.3	0.986526804	Infected	9.694531	-0.002294994	0.124230857	2648.18888	93.54935677
PC-044-24	41024	CV	17.9	28.42	14.05	1.3	0.986526804	Infected	9.694531	-0.002294994	0.130030857	2648.18888	65.92453175
PC-044-24	41024	CV	17.9	28.42	14.05	1.3	0.986526804	Infected	9.694531	-0.002294994	0.135830857	2648.18888	74.32087789
PC-044-24	41024	CV	17.9	28.42	14.05	1.3	0.986526804	Infected	9.694531	-0.002294994	0.135830857	2648.18888	67.33714093
PC-044-24	41024	CV	17.9	28.42	14.05	1.3	0.986526804	Infected	9.694531	-0.002294994	0.141630857	2648.18888	74.32159872
PC-044-24	41024	CV	17.9	28.42	14.05	1.3	0.986526804	Infected	9.694531	-0.002294994	0.135830857	2648.18888	73.48948062
PC-044-24	41024	CV	17.9	28.42	14.05	1.3	0.986526804	Infected	9.694531	-0.002294994	0.135830857	2648.18888	82.53703827
PC-044-24	41024	CV	17.9	28.42	14.05	1.3	0.986526804	Infected	9.694531	-0.002294994	0.147430857	2648.18888	71.87181088
PC-044-24	41024	CV	17.9	28.42	14.05	1.3	0.986526804	Infected	9.694531	-0.002294994	0.147430857	2648.18888	85.60953707
PC-044-24	41024	CV	17.9	28.42	14.05	1.3	0.986526804	Infected	9.694531	-0.002294994	0.141630857	2648.18888	82.53789217
PC-044-24	41024	CV	17.9	28.42	14.05	1.3	0.986526804	Infected	9.694531	-0.002294994	0.141630857	2648.18888	79.64262556
PC-044-24	41024	CV	17.9	28.42	14.05	1.3	0.986526804	Infected	9.694531	-0.002294994	0.147430857	2648.18888	91.16310327
PC-044-24	41024	CV	17.9	28.42	14.05	1.3	0.986526804	Infected	9.694531	-0.002294994	0.141630857	2648.18888	92.34444977
PC-044-24	41024	CV	17.9	28.42	14.05	1.3	0.986526804	Infected	9.694531	-0.002294994	0.147430857	2648.18888	60.10565452
PC-044-24	41024	CV	17.9	28.42	14.05	1.3	0.986526804	Infected	9.694531	-0.002294994	0.135830857	2648.18888	72.67279848
PC-044-24	41024	CV	17.9	28.42	14.05	1.3	0.986526804	Infected	9.694531	-0.002294994	0.141630857	2648.18888	88.87129217
PC-044-24	41024	CV	17.9	28.42	14.05	1.3	0.986526804	Infected	9.694531	-0.002294994	0.147430857	2648.18888	33.14417936
PC-044-24	41024	CV	17.9	28.42	14.05	1.3	0.986526804	Infected	9.694531	-0.002294994	0.147430857	2648.18888	81.55490077
PC-044-24	41024	CV	17.9	28.42	14.05	1.3	0.986526804	Infected	9.694531	-0.002294994	0.141630857	2648.18888	101.3908228
PC-044-24	41024	CV	17.9	28.42	14.05	1.3	0.986526804	Infected	9.694531	-0.002294994	0.141630857	2648.18888	74.32159886
PC-044-24	41024	CV	17.9	28.42	14.05	1.3	0.986526804	Infected	9.694531	-0.002294994	0.147430857	2648.18888	82.53874587
PC-044-24	41024	CV	17.9	28.42	14.05	1.3	0.986526804	Infected	9.694531	-0.002294994	0.141630857	2648.18888	79.64262572
PC-044-24	41024	CV	17.9	28.42	14.05	1.3	0.986526804	Infected	9.694531	-0.002294994	0.147430857	2648.18888	69.54697098
PC-044-24	41024	CV	17.9	28.42	14.05	1.3	0.986526804	Infected	9.694531	-0.002294994	0.147430857	2820.45488	80.58997604
PC-044-24	41024	CV	17.9	28.42	14.05	1.3	0.986526804	Infected	9.694531	-0.002294994	0.141630857	2648.18888	91.16209817
PC-044-24	41024	CV	17.9	28.42	14.05	1.3	0.986526804	Infected	9.694531	-0.002294994	0.141630857	2648.18888	48.32119136
PC-044-24	41024	CV	17.9	28.42	14.05	1.3	0.986526804	Infected	9.694531	-0.002294994	0.141630857	2648.18888	78.71395556
PC-044-24	41024	CV	17.9	28.42	14.05	1.3	0.986526804	Infected	9.694531	-0.002294994	0.147430857	2648.18888	83.54207337
PC-044-24	41024	CV	17.9	28.42	14.05	1.3	0.986526804	Infected	9.694531	-0.002294994	0.141630857	2648.18888	61.32841265
PC-044-24	41024	CV	17.9	28.42	14.05	1.3	0.986526804	Infected	9.694531	-0.002294994	0.141630857	2648.18888	-2.01650177
PC-045-24	41424	FR	18	26.47	13.02	1.2	0	Uninfected	0	-0.002587161	0.114354703	2935.168766	49.79911941
PC-045-24	41424	FR	18	26.47	13.02	1.2	0	Uninfected	0	-0.002587161	0.114354703	2935.168766	66.10861083
PC-045-24	41424	FR	18	26.47	13.02	1.2	0	Uninfected	0	-0.002587161	0.114354703	2935.168766	69.18185435
PC-045-24	41424	FR	18	26.47	13.02	1.2	0	Uninfected	0	-0.002587161	0.120154703	2935.168766	75.11368481
PC-045-24	41424	FR	18	26.47	13.02	1.2	0	Uninfected	0	-0.002587161	0.120154703	2935.168766	53.96185881
PC-045-24	41424	FR	18	26.47	13.02	1.2	0	Uninfected	0	-0.002587161	0.114354703	3021.301766	58.63988804
PC-045-24	41424	FR	18	26.47	13.02	1.2	0	Uninfected	0	-0.002587161	0.108554703	3021.301766	39.67632523
PC-045-24	41424	FR	18	26.47	13.02	1.2	0	Uninfected	0	-0.002587161	0.120154703	3107.434766	58.64042182
PC-045-24	41424	FR	18	26.47	13.02	1.2	0	Uninfected	0	-0.002587161	0.114354703	3021.301766	48.82933795
PC-045-24	41424	FR	18	26.47	13.02	1.2	0	Uninfected	0	-0.002587161	0.120154703	3021.301766	80.85186383
PC-045-24	41424	FR	18	26.47	13.02	1.2	0	Uninfected	0	-0.002587161	0.120154703	3021.301766	62.54872506
PC-045-24	41424	FR	18	26.47	13.02	1.2	0	Uninfected	0	-0.002587161	0.120154703	3107.434766	97.31880613
PC-045-24	41424	FR	18	26.47	13.02	1.2	0	Uninfected	0	-0.002587161	0.114354703	3107.434766	63.93701761
PC-045-24	41424	FR	18	26.47	13.02	1.2	0	Uninfected	0	-0.002587161	0.114354703	3107.434766	82.91824373
PC-045-24	41424	FR	18	26.47	13.02	1.2	0	Uninfected	0	-0.002587161	0.114354703	3107.434766	73.34059124
PC-045-24	41424	FR	18	26.47	13.02	1.2	0	Uninfected	0	-0.002587161	0.125954703	3107.434766	63.93823088
PC-045-24	41424	FR	18	26.47	13.02	1.2	0	Uninfected	0	-0.002587161	0.114354703	3107.434766	78.86402153
PC-045-24	41424	FR	18	26.47	13.02	1.2	0	Uninfected	0	-0.002587161	0.120154703	3107.434766	56.23078737
PC-045-24	41424	FR	18	26.47	13.02	1.2	0	Uninfected	0	-0.002587161	0.120154703	3107.434766	69.98485577
PC-045-24	41424	FR	18	26.47	13.02	1.2	0	Uninfected	0	-0.002587161	0.120154703	3107.434766	47.88599047
PC-045-24	41424	FR	18	26.47	13.02	1.2	0	Uninfected	0	-0.002587161	0.114354703	3107.434766	85.07073853
PC-045-24	41424	FR	18	26.47	13.02	1.2	0	Uninfected	0	-0.002587161	0.114354703	3107.434766	70.80079251
PC-045-24	41424	FR	18	26.47	13.02	1.2	0	Uninfected	0	-0.002587161	0.114354703	3107.434766	59.26581942
PC-045-24	41424	FR	18	26.47	13.02	1.2	0	Uninfected	0	-0.002587161	0.114354703	3107.434766	66.10861083
PC-045-24	41424	FR	18	26.47	13.02	1.2	0	Uninfected	0	-0.002587161	0.114354703	3107.434766	59.26581942
PC-045-24	41424	FR	18	26.47	13.02	1.2	0	Uninfected	0	-0.002587161	0.114354703	3107.434766	-7.045902357
PC-045-24	41424	FR	18	26.47	13.02	1.2	0	Uninfected	0	-0.002587161	0.108554703	3107.434766	34.6907505
PC-045-24	41424	FR	18	26.47	13.02	1.2	0	Uninfected	0	-0.002587161	0.114354703	3107.434766	54.51609859
PC-045-24	41424	FR	18	26.47	13.02	1.2	0	Uninfected	0	-0.002587161	0.108554703	3107.434766	34.6907505
PC-045-24	41424	FR	18	26.47	13.02	1.2	0	Uninfected	0	-0.002587161	0.114354703	3107.434766	42.31921503
PC-046-24	41024	CV	16.8	28.74	12.89	1.3	2.393478683	Infected	247.445	-0.002414906	0.106623976	2933.443792	108.89939
PC-046-24	41024	CV	16.8	28.74	12.89	1.3	2.393478683	Infected	247.445	-0.002414906	0.112423976	2933.443792	93.85828049
PC-046-24	41024	CV	16.8	28.74	12.89	1.3	2.393478683	Infected	247.445	-0.002414906	0.112423976	2933.443792	91.70574769
PC-046-24	41024	CV	16.8	28.74	12.89	1.3	2.393478683	Infected	247.445	-0.002414906	0.112423976	2933.443792	94.96817919
PC-046-24	41024	CV	16.8	28.74	12.89	1.3	2.393478683	Infected	247.445	-0.002414906	0.112423976	2933.443792	92.77103209
PC-046-24	41024	CV	16.8	28.74	12.89	1.3	2.393478683	Infected	247.445	-0.002414906	0.112423976	2933.443792	118.1354163
PC-046-24	41024	CV	16.8	28.74	12.89	1.3	2.393478683	Infected	247.445	-0.002414906	0.112423976	2933.443792	92.77103219
PC-046-24	41024	CV	16.8	28.74	12.89	1.3	2.393478683	Infected	247.445	-0.002414906	0.112423976	2933.443792	98.44108389
PC-046-24	41024	CV	16.8	28.74	12.89	1.3	2.393478683	Infected	247.445	-0.002414906	0.112423976	2933.443792	111.8305395
PC-046-24	41024	CV	16.8	28.74	12.89	1.3	2.393478683	Infected	247.445	-0.002414906	0.112423976	2933.443792	114.9051426
PC-046-24	41024	CV	16.8	28.74	12.89	1.3	2.393478683	Infected	247.445	-0.002414906	0.106623976	2933.443792	84.810745
PC-046-24	41024	CV	16.8	28.74	12.89	1.3	2.393478683	Infected	247.445	-0.002414906	0.106623976	2933.443792	102.1444126
PC-046-24	41024	CV	16.8	28.74	12.89	1.3	2.393478683	Infected	247.445	-0.002414906	0.112423976	3019.575792	107.486761
PC-046-24	41024	CV	16.8	28.74	12.89	1.3	2.393478683	Infected	247.445	-0.002414906	0.106623976	3019.575792	96.10045949
PC-046-24	41024	CV	16.8	28.74	12.89	1.3	2.393478683	Infected	247.445	-0.002414906	0.106623976	3019.575792	118.1339934
PC-046-24	41024	CV	16.8	28.74	12.89	1.3	2.393478683	Infected	247.445	-0.002414906	0.106623976	3019.575792	102.1444126
PC-046-24	41024	CV	16.8	28.74	12.89	1.3	2.393478683	Infected	247.445	-0.002414906	0.112423976	3019.575792	106.105404
PC-046-24	41024	CV	16.8	28.74	12.89	1.3	2.393478683	Infected	247.445	-0.002414906	0.112423976	3019.575792	98.44108409
PC-046-24	41024	CV	16.8	28.74	12.89	1.3	2.393478683	Infected	247.445	-0.002414906	0.112423976	3019.575792	102.145509
PC-046-24	41024	CV	16.8	28.74	12.89	1.3	2.393478683	Infected	247.445	-0.002414906	0.112423976	3019.575792	98.44108409
PC-046-24	41024	CV	16.8	28.74	12.89	1.3	2.393478683	Infected	247.445	-0.002414906	0.112423976	3019.575792	91.70574789
PC-046-24	41024	CV	16.8	28.74	12.89	1.3	2.393478683	Infected	247.445	-0.002414906	0.106623976	3019.575792	86.68579085
PC-046-24	41024	CV	16.8	28.74	12.89	1.3	2.393478683	Infected	247.445	-0.002414906	0.106623976	3019.575792	99.64799999
PC-046-24	41024	CV	16.8	28.74	12.89	1.3	2.393478683	Infected	247.445	-0.002414906	0.112423976	3019.575792	78.77145377
PC-046-24	41024	CV	16.8	28.74	12.89	1.3	2.393478683	Infected	247.445	-0.002414906	0.106623976	3019.575792	111.8292504
PC-046-24	41024	CV	16.8	28.74	12.89	1.3	2.393478683	Infected	247.445	-0.002414906	0.106623976	3019.575792	100.8824903
PC-046-24	41024	CV	16.8	28.74	12.89	1.3	2.393478683	Infected	247.445	-0.002414906	0.100823976	3019.575792	102.1433163
PC-046-24	41024	CV	16.8	28.74	12.89	1.3	2.393478683	Infected	247.445	-0.002414906	0.112423976	3019.575792	98.44108389
PC-046-24	41024	CV	16.8	28.74	12.89	1.3	2.393478683	Infected	247.445	-0.002414906	0.106623976	3019.575792	100.8824903
PC-046-24	41024	CV	16.8	28.74	12.89	1.3	2.393478683	Infected	247.445	-0.002414906	0.112423976	3019.575792	108.9006194
PC-048-24	41424	FR	18	27.66	13.59	1.6	0	Uninfected	0	8.29E-04	0.142625079	2797.044113	76.43708952
PC-048-24	41424	FR	18	27.66	13.59	1.6	0	Uninfected	0	8.29E-04	0.136825079	2797.044113	69.71648908
PC-048-24	41424	FR	18	27.66	13.59	1.6	0	Uninfected	0	8.29E-04	0.142625079	2797.044113	67.43210174
PC-048-24	41424	FR	18	27.66	13.59	1.6	0	Uninfected	0	8.29E-04	0.136825079	2797.044113	59.9623245
PC-048-24	41424	FR	18	27.66	13.59	1.6	0	Uninfected	0	8.29E-04	0.136825079	2797.044113	66.69539131
PC-048-24	41424	FR	18	27.66	13.59	1.6	0	Uninfected	0	8.29E-04	0.142625079	2797.044113	80.18850923
PC-048-24	41424	FR	18	27.66	13.59	1.6	0	Uninfected	0	8.29E-04	0.136825079	2797.044113	74.66388292
PC-048-24	41424	FR	18	27.66	13.59	1.6	0	Uninfected	0	8.29E-04	0.136825079	2797.044113	65.97158672
PC-048-24	41424	FR	18	27.66	13.59	1.6	0	Uninfected	0	8.29E-04	0.136825079	2797.044113	89.79553843
PC-048-24	41424	FR	18	27.66	13.59	1.6	0	Uninfected	0	8.29E-04	0.142625079	2797.044113	79.22360056
PC-048-24	41424	FR	18	27.66	13.59	1.6	0	Uninfected	0	8.29E-04	0.142625079	2797.044113	79.22360056
PC-048-24	41424	FR	18	27.66	13.59	1.6	0	Uninfected	0	8.29E-04	0.142625079	2797.044113	86.39576013
PC-048-24	41424	FR	18	27.66	13.59	1.6	0	Uninfected	0	8.29E-04	0.148425079	2797.044113	58.14235544
PC-048-24	41424	FR	18	27.66	13.59	1.6	0	Uninfected	0	8.29E-04	0.142625079	2797.044113	58.14184561
PC-048-24	41424	FR	18	27.66	13.59	1.6	0	Uninfected	0	8.29E-04	0.136825079	2797.044113	66.69539131
PC-048-24	41424	FR	18	27.66	13.59	1.6	0	Uninfected	0	8.29E-04	0.136825079	2797.044113	94.68250243
PC-048-24	41424	FR	18	27.66	13.59	1.6	0	Uninfected	0	8.29E-04	0.142625079	2797.044113	67.43210187
PC-048-24	41424	FR	18	27.66	13.59	1.6	0	Uninfected	0	8.29E-04	0.136825079	2797.044113	36.94341696
PC-048-24	41424	FR	18	27.66	13.59	1.6	0	Uninfected	0	8.29E-04	0.131025079	2797.044113	63.87020061
PC-048-24	41424	FR	18	27.66	13.59	1.6	0	Uninfected	0	8.29E-04	0.136825079	2797.044113	59.9623245
PC-048-24	41424	FR	18	27.66	13.59	1.6	0	Uninfected	0	8.29E-04	0.136825079	2797.044113	43.64087018
PC-048-24	41424	FR	18	27.66	13.59	1.6	0	Uninfected	0	8.29E-04	0.136825079	2797.044113	73.80183698
PC-048-24	41424	FR	18	27.66	13.59	1.6	0	Uninfected	0	8.29E-04	0.136825079	2797.044113	59.9623245
PC-048-24	41424	FR	18	27.66	13.59	1.6	0	Uninfected	0	8.29E-04	0.142625079	2797.044113	44.03749887
PC-048-24	41424	FR	18	27.66	13.59	1.6	0	Uninfected	0	8.29E-04	0.142625079	2797.044113	65.26035244
PC-048-24	41424	FR	18	27.66	13.59	1.6	0	Uninfected	0	8.29E-04	0.148425079	2797.044113	60.58937362
PC-048-24	41424	FR	18	27.66	13.59	1.6	0	Uninfected	0	8.29E-04	0.142625079	2797.044113	41.73094761
PC-048-24	41424	FR	18	27.66	13.59	1.6	0	Uninfected	0	8.29E-04	0.136825079	2797.044113	67.4314639
PC-048-24	41424	FR	18	27.66	13.59	1.6	0	Uninfected	0	8.29E-04	0.148425079	2797.044113	83.19991333
PC-048-24	41424	FR	18	27.66	13.59	1.6	0	Uninfected	0	8.29E-04	0.148425079	2797.044113	62.52741327
PC-049-24	41024	CV	19.4	26.32	13.94	1.5	1.254854416	Infected	17.98268	5.90E-04	0.092842083	2908.369506	66.73560029
PC-049-24	41024	CV	19.4	26.32	13.94	1.5	1.254854416	Infected	17.98268	5.90E-04	0.098642083	2908.369506	76.50067277
PC-049-24	41024	CV	19.4	26.32	13.94	1.5	1.254854416	Infected	17.98268	5.90E-04	0.098642083	2908.369506	51.78451354
PC-049-24	41024	CV	19.4	26.32	13.94	1.5	1.254854416	Infected	17.98268	5.90E-04	0.098642083	2908.369506	83.37806747
PC-049-24	41024	CV	19.4	26.32	13.94	1.5	1.254854416	Infected	17.98268	5.90E-04	0.092842083	2908.369506	127.6260344
PC-049-24	41024	CV	19.4	26.32	13.94	1.5	1.254854416	Infected	17.98268	5.90E-04	0.098642083	2908.369506	85.87429127
PC-049-24	41024	CV	19.4	26.32	13.94	1.5	1.254854416	Infected	17.98268	5.90E-04	0.092842083	2908.369506	79.82980367
PC-049-24	41024	CV	19.4	26.32	13.94	1.5	1.254854416	Infected	17.98268	5.90E-04	0.098642083	2908.369506	94.07611097
PC-049-24	41024	CV	19.4	26.32	13.94	1.5	1.254854416	Infected	17.98268	5.90E-04	0.104442083	2994.502506	76.50159757
PC-049-24	41024	CV	19.4	26.32	13.94	1.5	1.254854416	Infected	17.98268	5.90E-04	0.098642083	2908.369506	94.07611097
PC-049-24	41024	CV	19.4	26.32	13.94	1.5	1.254854416	Infected	17.98268	5.90E-04	0.092842083	2908.369506	107.0246321
PC-049-24	41024	CV	19.4	26.32	13.94	1.5	1.254854416	Infected	17.98268	5.90E-04	0.098642083	2908.369506	108.8391598
PC-049-24	41024	CV	19.4	26.32	13.94	1.5	1.254854416	Infected	17.98268	5.90E-04	0.098642083	2994.502506	57.89093483
PC-049-24	41024	CV	19.4	26.32	13.94	1.5	1.254854416	Infected	17.98268	5.90E-04	0.098642083	2994.502506	88.48397087
PC-049-24	41024	CV	19.4	26.32	13.94	1.5	1.254854416	Infected	17.98268	5.90E-04	0.104442083	2994.502506	73.36924357
PC-049-24	41024	CV	19.4	26.32	13.94	1.5	1.254854416	Infected	17.98268	5.90E-04	0.098642083	2908.369506	76.50067277
PC-049-24	41024	CV	19.4	26.32	13.94	1.5	1.254854416	Infected	17.98268	5.90E-04	0.104442083	2994.502506	89.83497507
PC-049-24	41024	CV	19.4	26.32	13.94	1.5	1.254854416	Infected	17.98268	5.90E-04	0.092842083	2908.369506	84.61139247
PC-049-24	41024	CV	19.4	26.32	13.94	1.5	1.254854416	Infected	17.98268	5.90E-04	0.104442083	2994.502506	87.16559247
PC-049-24	41024	CV	19.4	26.32	13.94	1.5	1.254854416	Infected	17.98268	5.90E-04	0.098642083	2908.369506	84.61246497
PC-049-24	41024	CV	19.4	26.32	13.94	1.5	1.254854416	Infected	17.98268	5.90E-04	0.098642083	2908.369506	66.73636177
PC-049-24	41024	CV	19.4	26.32	13.94	1.5	1.254854416	Infected	17.98268	5.90E-04	0.092842083	2908.369506	37.71948687
PC-049-24	41024	CV	19.4	26.32	13.94	1.5	1.254854416	Infected	17.98268	5.90E-04	0.098642083	2908.369506	59.37548931
PC-049-24	41024	CV	19.4	26.32	13.94	1.5	1.254854416	Infected	17.98268	5.90E-04	0.098642083	2994.502506	95.55835807
PC-049-24	41024	CV	19.4	26.32	13.94	1.5	1.254854416	Infected	17.98268	5.90E-04	0.098642083	2994.502506	53.06611223
PC-049-24	41024	CV	19.4	26.32	13.94	1.5	1.254854416	Infected	17.98268	5.90E-04	0.092842083	2994.502506	74.39070427
PC-049-24	41024	CV	19.4	26.32	13.94	1.5	1.254854416	Infected	17.98268	5.90E-04	0.098642083	2994.502506	69.47038186
PC-049-24	41024	CV	19.4	26.32	13.94	1.5	1.254854416	Infected	17.98268	5.90E-04	0.098642083	2994.502506	80.98805807
PC-049-24	41024	CV	19.4	26.32	13.94	1.5	1.254854416	Infected	17.98268	5.90E-04	0.104442083	2994.502506	98.63399237
PC-049-24	41024	CV	19.4	26.32	13.94	1.5	1.254854416	Infected	17.98268	5.90E-04	0.092842083	2994.502506	85.87319477
PC-050-24	41024	CV	17.1	29.09	14.61	2.1	0.51241875	Infected	3.254009	0.003960443	0.113794112	2938.66453	100.9668232
PC-050-24	41024	CV	17.1	29.09	14.61	2.1	0.51241875	Infected	3.254009	0.003960443	0.119594112	2938.66453	113.7278102
PC-050-24	41024	CV	17.1	29.09	14.61	2.1	0.51241875	Infected	3.254009	0.003960443	0.113794112	2938.66453	83.63284955
PC-050-24	41024	CV	17.1	29.09	14.61	2.1	0.51241875	Infected	3.254009	0.003960443	0.113794112	2938.66453	54.12483065
PC-050-24	41024	CV	17.1	29.09	14.61	2.1	0.51241875	Infected	3.254009	0.003960443	0.113794112	2938.66453	55.96259326
PC-050-24	41024	CV	17.1	29.09	14.61	2.1	0.51241875	Infected	3.254009	0.003960443	0.107994112	2938.66453	72.98049282
PC-050-24	41024	CV	17.1	29.09	14.61	2.1	0.51241875	Infected	3.254009	0.003960443	0.107994112	2938.66453	33.32172511
PC-050-24	41024	CV	17.1	29.09	14.61	2.1	0.51241875	Infected	3.254009	0.003960443	0.090594112	2938.66453	27.63519254
PC-050-24	41024	CV	17.1	29.09	14.61	2.1	0.51241875	Infected	3.254009	0.003960443	0.090594112	2938.66453	98.4661662
PC-050-24	41024	CV	17.1	29.09	14.61	2.1	0.51241875	Infected	3.254009	0.003960443	0.090594112	2938.66453	46.9238797
PC-050-24	41024	CV	17.1	29.09	14.61	2.1	0.51241875	Infected	3.254009	0.003960443	0.090594112	2938.66453	91.588647
PC-050-24	41024	CV	17.1	29.09	14.61	2.1	0.51241875	Infected	3.254009	0.003960443	0.090594112	2938.66453	106.3032715
PC-050-24	41024	CV	17.1	29.09	14.61	2.1	0.51241875	Infected	3.254009	0.003960443	0.090594112	2938.66453	32.47464981
PC-050-24	41024	CV	17.1	29.09	14.61	2.1	0.51241875	Infected	3.254009	0.003960443	0.090594112	2938.66453	88.4562932
PC-050-24	41024	CV	17.1	29.09	14.61	2.1	0.51241875	Infected	3.254009	0.003960443	0.090594112	2938.66453	70.84300754
PC-050-24	41024	CV	17.1	29.09	14.61	2.1	0.51241875	Infected	3.254009	0.003960443	0.090594112	2938.66453	103.5721674
PC-050-24	41024	CV	17.1	29.09	14.61	2.1	0.51241875	Infected	3.254009	0.003960443	0.096394112	2938.66453	85.50546275
PC-050-24	41024	CV	17.1	29.09	14.61	2.1	0.51241875	Infected	3.254009	0.003960443	0.096394112	2938.66453	109.1656777
PC-050-24	41024	CV	17.1	29.09	14.61	2.1	0.51241875	Infected	3.254009	0.003960443	0.102194112	2938.66453	71.54432292
PC-050-24	41024	CV	17.1	29.09	14.61	2.1	0.51241875	Infected	3.254009	0.003960443	0.102194112	2938.66453	107.7194749
PC-050-24	41024	CV	17.1	29.09	14.61	2.1	0.51241875	Infected	3.254009	0.003960443	0.107994112	2938.66453	71.5449296
PC-050-24	41024	CV	17.1	29.09	14.61	2.1	0.51241875	Infected	3.254009	0.003960443	0.113794112	2938.66453	93.7894932
PC-050-24	41024	CV	17.1	29.09	14.61	2.1	0.51241875	Infected	3.254009	0.003960443	0.096394112	2938.66453	112.1664454
PC-050-24	41024	CV	17.1	29.09	14.61	2.1	0.51241875	Infected	3.254009	0.003960443	0.102194112	2938.66453	107.7194747
PC-050-24	41024	CV	17.1	29.09	14.61	2.1	0.51241875	Infected	3.254009	0.003960443	0.113794112	2938.66453	87.4565333
PC-050-24	41024	CV	17.1	29.09	14.61	2.1	0.51241875	Infected	3.254009	0.003960443	0.102194112	2938.66453	70.1554628
PC-050-24	41024	CV	17.1	29.09	14.61	2.1	0.51241875	Infected	3.254009	0.003960443	0.096394112	2938.66453	96.0771177
PC-050-24	41024	CV	17.1	29.09	14.61	2.1	0.51241875	Infected	3.254009	0.003960443	0.102194112	2938.66453	118.6310663
PC-050-24	41024	CV	17.1	29.09	14.61	2.1	0.51241875	Infected	3.254009	0.003960443	0.102194112	2938.66453	87.4548258
PC-050-24	41024	CV	17.1	29.09	14.61	2.1	0.51241875	Infected	3.254009	0.003960443	0.102194112	2938.66453	103.5744611
PC-051-24	41424	FR	19.1	28.51	13.52	1.5	2.605630591	Infected	403.3022	-4.59E-04	0.107314599	2889.887762	80.49933057
PC-051-24	41424	FR	19.1	28.51	13.52	1.5	2.605630591	Infected	403.3022	-4.59E-04	0.107314599	2889.887762	57.72023496
PC-051-24	41424	FR	19.1	28.51	13.52	1.5	2.605630591	Infected	403.3022	-4.59E-04	0.107314599	2889.887762	70.73469305
PC-051-24	41424	FR	19.1	28.51	13.52	1.5	2.605630591	Infected	403.3022	-4.59E-04	0.107314599	2889.887762	120.6021045
PC-051-24	41424	FR	19.1	28.51	13.52	1.5	2.605630591	Infected	403.3022	-4.59E-04	0.113114599	3062.152762	104.2283882
PC-051-24	41424	FR	19.1	28.51	13.52	1.5	2.605630591	Infected	403.3022	-4.59E-04	0.107314599	2976.019762	80.49933057
PC-051-24	41424	FR	19.1	28.51	13.52	1.5	2.605630591	Infected	403.3022	-4.59E-04	0.107314599	2976.019762	88.61141817
PC-051-24	41424	FR	19.1	28.51	13.52	1.5	2.605630591	Infected	403.3022	-4.59E-04	0.101514599	2976.019762	64.90915727
PC-051-24	41424	FR	19.1	28.51	13.52	1.5	2.605630591	Infected	403.3022	-4.59E-04	0.113114599	2976.019762	81.58746527
PC-051-24	41424	FR	19.1	28.51	13.52	1.5	2.605630591	Infected	403.3022	-4.59E-04	0.113114599	3062.152762	92.48421997
PC-051-24	41424	FR	19.1	28.51	13.52	1.5	2.605630591	Infected	403.3022	-4.59E-04	0.113114599	2976.019762	91.16464317
PC-051-24	41424	FR	19.1	28.51	13.52	1.5	2.605630591	Infected	403.3022	-4.59E-04	0.113114599	3062.152762	107.5408252
PC-051-24	41424	FR	19.1	28.51	13.52	1.5	2.605630591	Infected	403.3022	-4.59E-04	0.113114599	2976.019762	99.55903397
PC-051-24	41424	FR	19.1	28.51	13.52	1.5	2.605630591	Infected	403.3022	-4.59E-04	0.107314599	2976.019762	95.21423147
PC-051-24	41424	FR	19.1	28.51	13.52	1.5	2.605630591	Infected	403.3022	-4.59E-04	0.113114599	3062.152762	81.58746527
PC-051-24	41424	FR	19.1	28.51	13.52	1.5	2.605630591	Infected	403.3022	-4.59E-04	0.107314599	2976.019762	72.54023699
PC-051-24	41424	FR	19.1	28.51	13.52	1.5	2.605630591	Infected	403.3022	-4.59E-04	0.107314599	3062.152762	105.8622199
PC-051-24	41424	FR	19.1	28.51	13.52	1.5	2.605630591	Infected	403.3022	-4.59E-04	0.107314599	3062.152762	99.55774467
PC-051-24	41424	FR	19.1	28.51	13.52	1.5	2.605630591	Infected	403.3022	-4.59E-04	0.107314599	2976.019762	92.48307297
PC-051-24	41424	FR	19.1	28.51	13.52	1.5	2.605630591	Infected	403.3022	-4.59E-04	0.101514599	2976.019762	98.07417807
PC-051-24	41424	FR	19.1	28.51	13.52	1.5	2.605630591	Infected	403.3022	-4.59E-04	0.101514599	2976.019762	91.16240057
PC-051-24	41424	FR	19.1	28.51	13.52	1.5	2.605630591	Infected	403.3022	-4.59E-04	0.107314599	2976.019762	129.2919342
PC-051-24	41424	FR	19.1	28.51	13.52	1.5	2.605630591	Infected	403.3022	-4.59E-04	0.113114599	2976.019762	111.0275908
PC-051-24	41424	FR	19.1	28.51	13.52	1.5	2.605630591	Infected	403.3022	-4.59E-04	0.113114599	3062.152762	70.73545441
PC-051-24	41424	FR	19.1	28.51	13.52	1.5	2.605630591	Infected	403.3022	-4.59E-04	0.107314599	2976.019762	72.54023699
PC-051-24	41424	FR	19.1	28.51	13.52	1.5	2.605630591	Infected	403.3022	-4.59E-04	0.101514599	2976.019762	98.07417807
PC-051-24	41424	FR	19.1	28.51	13.52	1.5	2.605630591	Infected	403.3022	-4.59E-04	0.107314599	3062.152762	92.48307297
PC-051-24	41424	FR	19.1	28.51	13.52	1.5	2.605630591	Infected	403.3022	-4.59E-04	0.107314599	2976.019762	95.21423127
PC-051-24	41424	FR	19.1	28.51	13.52	1.5	2.605630591	Infected	403.3022	-4.59E-04	0.101514599	3062.152762	99.55645557
PC-051-24	41424	FR	19.1	28.51	13.52	1.5	2.605630591	Infected	403.3022	-4.59E-04	0.101514599	3062.152762	104.2256129
PC-052-24	41424	FR	16.8	27.97	12.32	1.7	1.646430293	Infected	44.30271	0.001528267	0.107096086	2825.219978	93.00302372
PC-052-24	41424	FR	16.8	27.97	12.32	1.7	1.646430293	Infected	44.30271	0.001528267	0.118696086	2825.219978	96.40551182
PC-052-24	41424	FR	16.8	27.97	12.32	1.7	1.646430293	Infected	44.30271	0.001528267	0.118696086	2825.219978	96.40551182
PC-052-24	41424	FR	16.8	27.97	12.32	1.7	1.646430293	Infected	44.30271	0.001528267	0.107096086	2825.219978	85.83147834
PC-052-24	41424	FR	16.8	27.97	12.32	1.7	1.646430293	Infected	44.30271	0.001528267	0.112896086	2911.352978	90.85143502
PC-052-24	41424	FR	16.8	27.97	12.32	1.7	1.646430293	Infected	44.30271	0.001528267	0.118696086	2825.219978	106.6336493
PC-052-24	41424	FR	16.8	27.97	12.32	1.7	1.646430293	Infected	44.30271	0.001528267	0.112896086	2911.352978	93.00396782
PC-052-24	41424	FR	16.8	27.97	12.32	1.7	1.646430293	Infected	44.30271	0.001528267	0.112896086	2825.219978	80.41161857
PC-052-24	41424	FR	16.8	27.97	12.32	1.7	1.646430293	Infected	44.30271	0.001528267	0.118696086	2825.219978	87.78176042
PC-052-24	41424	FR	16.8	27.97	12.32	1.7	1.646430293	Infected	44.30271	0.001528267	0.112896086	2825.219978	81.27362391
PC-052-24	41424	FR	16.8	27.97	12.32	1.7	1.646430293	Infected	44.30271	0.001528267	0.112896086	2911.352978	83.04597015
PC-052-24	41424	FR	16.8	27.97	12.32	1.7	1.646430293	Infected	44.30271	0.001528267	0.112896086	2911.352978	83.95722287
PC-052-24	41424	FR	16.8	27.97	12.32	1.7	1.646430293	Infected	44.30271	0.001528267	0.112896086	2825.219978	79.56514463
PC-052-24	41424	FR	16.8	27.97	12.32	1.7	1.646430293	Infected	44.30271	0.001528267	0.107096086	2911.352978	100.0281778
PC-052-24	41424	FR	16.8	27.97	12.32	1.7	1.646430293	Infected	44.30271	0.001528267	0.101296086	2911.352978	75.55036505
PC-052-24	41424	FR	16.8	27.97	12.32	1.7	1.646430293	Infected	44.30271	0.001528267	0.107096086	2911.352978	93.00302392
PC-052-24	41424	FR	16.8	27.97	12.32	1.7	1.646430293	Infected	44.30271	0.001528267	0.101296086	2825.219978	93.00207992
PC-052-24	41424	FR	16.8	27.97	12.32	1.7	1.646430293	Infected	44.30271	0.001528267	0.101296086	2911.352978	74.0402581
PC-052-24	41424	FR	16.8	27.97	12.32	1.7	1.646430293	Infected	44.30271	0.001528267	0.095496086	2911.352978	74.78820963
PC-052-24	41424	FR	16.8	27.97	12.32	1.7	1.646430293	Infected	44.30271	0.001528267	0.101296086	2825.219978	63.0108271
PC-052-24	41424	FR	16.8	27.97	12.32	1.7	1.646430293	Infected	44.30271	0.001528267	0.101296086	2911.352978	74.0402581
PC-052-24	41424	FR	16.8	27.97	12.32	1.7	1.646430293	Infected	44.30271	0.001528267	0.095496086	2825.219978	91.91394522
PC-052-24	41424	FR	16.8	27.97	12.32	1.7	1.646430293	Infected	44.30271	0.001528267	0.095496086	2911.352978	63.58165757
PC-052-24	41424	FR	16.8	27.97	12.32	1.7	1.646430293	Infected	44.30271	0.001528267	0.089696086	2911.352978	96.40048602
PC-052-24	41424	FR	16.8	27.97	12.32	1.7	1.646430293	Infected	44.30271	0.001528267	0.089696086	2911.352978	88.78066652
PC-052-24	41424	FR	16.8	27.97	12.32	1.7	1.646430293	Infected	44.30271	0.001528267	0.101296086	2911.352978	63.58215214
PC-052-24	41424	FR	16.8	27.97	12.32	1.7	1.646430293	Infected	44.30271	0.001528267	0.095496086	2911.352978	74.03962031
PC-052-24	41424	FR	16.8	27.97	12.32	1.7	1.646430293	Infected	44.30271	0.001528267	0.095496086	2825.219978	80.40941646
PC-052-24	41424	FR	16.8	27.97	12.32	1.7	1.646430293	Infected	44.30271	0.001528267	0.101296086	2911.352978	75.55036505
PC-052-24	41424	FR	16.8	27.97	12.32	1.7	1.646430293	Infected	44.30271	0.001528267	0.095496086	2911.352978	83.04364268
PC-053-24	41424	FR	17.3	28.87	14.92	2	2.93708077	Infected	865.1288	0.003374623	0.138185487	2929.139176	80.54150208
PC-053-24	41424	FR	17.3	28.87	14.92	2	2.93708077	Infected	865.1288	0.003374623	0.138185487	2756.873176	74.71600861
PC-053-24	41424	FR	17.3	28.87	14.92	2	2.93708077	Infected	865.1288	0.003374623	0.143985487	2929.139176	87.17536687
PC-053-24	41424	FR	17.3	28.87	14.92	2	2.93708077	Infected	865.1288	0.003374623	0.143985487	2929.139176	74.71668031
PC-053-24	41424	FR	17.3	28.87	14.92	2	2.93708077	Infected	865.1288	0.003374623	0.143985487	2929.139176	89.24283057
PC-053-24	41424	FR	17.3	28.87	14.92	2	2.93708077	Infected	865.1288	0.003374623	0.149785487	2929.139176	90.30913267
PC-053-24	41424	FR	17.3	28.87	14.92	2	2.93708077	Infected	865.1288	0.003374623	0.143985487	2929.139176	90.30820767
PC-053-24	41424	FR	17.3	28.87	14.92	2	2.93708077	Infected	865.1288	0.003374623	0.143985487	2929.139176	79.66422597
PC-053-24	41424	FR	17.3	28.87	14.92	2	2.93708077	Infected	865.1288	0.003374623	0.138185487	2929.139176	103.6426498
PC-053-24	41424	FR	17.3	28.87	14.92	2	2.93708077	Infected	865.1288	0.003374623	0.138185487	2929.139176	89.24192417
PC-053-24	41424	FR	17.3	28.87	14.92	2	2.93708077	Infected	865.1288	0.003374623	0.138185487	2929.139176	82.34724906
PC-053-24	41424	FR	17.3	28.87	14.92	2	2.93708077	Infected	865.1288	0.003374623	0.138185487	2929.139176	88.19787297
PC-053-24	41424	FR	17.3	28.87	14.92	2	2.93708077	Infected	865.1288	0.003374623	0.143985487	2843.006176	84.2232697
PC-053-24	41424	FR	17.3	28.87	14.92	2	2.93708077	Infected	865.1288	0.003374623	0.138185487	2929.139176	88.19787287
PC-053-24	41424	FR	17.3	28.87	14.92	2	2.93708077	Infected	865.1288	0.003374623	0.143985487	2929.139176	88.19876117
PC-053-24	41424	FR	17.3	28.87	14.92	2	2.93708077	Infected	865.1288	0.003374623	0.138185487	2929.139176	99.68244697
PC-053-24	41424	FR	17.3	28.87	14.92	2	2.93708077	Infected	865.1288	0.003374623	0.138185487	2929.139176	90.30728287
PC-053-24	41424	FR	17.3	28.87	14.92	2	2.93708077	Infected	865.1288	0.003374623	0.132385487	2929.139176	83.27511333
PC-053-24	41424	FR	17.3	28.87	14.92	2	2.93708077	Infected	865.1288	0.003374623	0.138185487	2843.006176	92.50458587
PC-053-24	41424	FR	17.3	28.87	14.92	2	2.93708077	Infected	865.1288	0.003374623	0.138185487	2843.006176	89.24192417
PC-053-24	41424	FR	17.3	28.87	14.92	2	2.93708077	Infected	865.1288	0.003374623	0.138185487	2929.139176	79.66347843
PC-053-24	41424	FR	17.3	28.87	14.92	2	2.93708077	Infected	865.1288	0.003374623	0.138185487	2929.139176	105.0241163
PC-053-24	41424	FR	17.3	28.87	14.92	2	2.93708077	Infected	865.1288	0.003374623	0.138185487	2843.006176	85.18735707
PC-053-24	41424	FR	17.3	28.87	14.92	2	2.93708077	Infected	865.1288	0.003374623	0.143985487	2843.006176	74.71668031
PC-053-24	41424	FR	17.3	28.87	14.92	2	2.93708077	Infected	865.1288	0.003374623	0.138185487	2929.139176	71.69486644
PC-053-24	41424	FR	17.3	28.87	14.92	2	2.93708077	Infected	865.1288	0.003374623	0.138185487	2929.139176	94.79539167
PC-053-24	41424	FR	17.3	28.87	14.92	2	2.93708077	Infected	865.1288	0.003374623	0.138185487	2843.006176	73.94118965
PC-053-24	41424	FR	17.3	28.87	14.92	2	2.93708077	Infected	865.1288	0.003374623	0.132385487	2929.139176	85.18651977
PC-053-24	41424	FR	17.3	28.87	14.92	2	2.93708077	Infected	865.1288	0.003374623	0.138185487	2929.139176	74.71600861
PC-053-24	41424	FR	17.3	28.87	14.92	2	2.93708077	Infected	865.1288	0.003374623	0.138185487	2843.006176	89.24192417
PC-054-24	41424	FR	19.9	27.6	14.8	1.6	0	Uninfected	0	8.59E-04	0.123698495	2850.925663	71.17710307
PC-054-24	41424	FR	19.9	27.6	14.8	1.6	0	Uninfected	0	8.59E-04	0.123698495	2850.925663	68.28207699
PC-054-24	41424	FR	19.9	27.6	14.8	1.6	0	Uninfected	0	8.59E-04	0.123698495	2850.925663	72.18032867
PC-054-24	41424	FR	19.9	27.6	14.8	1.6	0	Uninfected	0	8.59E-04	0.141098495	2937.057663	50.59678113
PC-054-24	41424	FR	19.9	27.6	14.8	1.6	0	Uninfected	0	8.59E-04	0.129498495	2937.057663	53.20041156
PC-054-24	41424	FR	19.9	27.6	14.8	1.6	0	Uninfected	0	8.59E-04	0.146898495	2937.057663	71.18051787
PC-054-24	41424	FR	19.9	27.6	14.8	1.6	0	Uninfected	0	8.59E-04	0.141098495	2937.057663	32.48954051
PC-054-24	41424	FR	19.9	27.6	14.8	1.6	0	Uninfected	0	8.59E-04	0.135298495	2937.057663	51.87794183
PC-054-24	41424	FR	19.9	27.6	14.8	1.6	0	Uninfected	0	8.59E-04	0.141098495	2937.057663	28.574454
PC-054-24	41424	FR	19.9	27.6	14.8	1.6	0	Uninfected	0	8.59E-04	0.135298495	2937.057663	32.11186058
PC-054-24	41424	FR	19.9	27.6	14.8	1.6	0	Uninfected	0	8.59E-04	0.135298495	2937.057663	60.51255667
PC-054-24	41424	FR	19.9	27.6	14.8	1.6	0	Uninfected	0	8.59E-04	0.117898495	2850.925663	48.14782094
PC-054-24	41424	FR	19.9	27.6	14.8	1.6	0	Uninfected	0	8.59E-04	0.146898495	2937.057663	50.5973233
PC-054-24	41424	FR	19.9	27.6	14.8	1.6	0	Uninfected	0	8.59E-04	0.141098495	2937.057663	51.87850124
PC-054-24	41424	FR	19.9	27.6	14.8	1.6	0	Uninfected	0	8.59E-04	0.141098495	2937.057663	55.98000378
PC-054-24	41424	FR	19.9	27.6	14.8	1.6	0	Uninfected	0	8.59E-04	0.141098495	2937.057663	46.98118096
PC-054-24	41424	FR	19.9	27.6	14.8	1.6	0	Uninfected	0	8.59E-04	0.141098495	2937.057663	49.35449829
PC-054-24	41424	FR	19.9	27.6	14.8	1.6	0	Uninfected	0	8.59E-04	0.123698495	2850.925663	40.15867337
PC-054-24	41424	FR	19.9	27.6	14.8	1.6	0	Uninfected	0	8.59E-04	0.141098495	2937.057663	66.44457186
PC-054-24	41424	FR	19.9	27.6	14.8	1.6	0	Uninfected	0	8.59E-04	0.123698495	2850.925663	74.24757907
PC-054-24	41424	FR	19.9	27.6	14.8	1.6	0	Uninfected	0	8.59E-04	0.135298495	2937.057663	64.67142169
PC-054-24	41424	FR	19.9	27.6	14.8	1.6	0	Uninfected	0	8.59E-04	0.112098495	2850.925663	41.6225904
PC-054-24	41424	FR	19.9	27.6	14.8	1.6	0	Uninfected	0	8.59E-04	0.141098495	2937.057663	60.51324004
PC-054-24	41424	FR	19.9	27.6	14.8	1.6	0	Uninfected	0	8.59E-04	0.141098495	2937.057663	50.59678102
PC-054-24	41424	FR	19.9	27.6	14.8	1.6	0	Uninfected	0	8.59E-04	0.146898495	2937.057663	66.44534773
PC-054-24	41424	FR	19.9	27.6	14.8	1.6	0	Uninfected	0	8.59E-04	0.146898495	2937.057663	61.31627808
PC-054-24	41424	FR	19.9	27.6	14.8	1.6	0	Uninfected	0	8.59E-04	0.146898495	2937.057663	43.15233706
PC-054-24	41424	FR	19.9	27.6	14.8	1.6	0	Uninfected	0	8.59E-04	0.146898495	2937.057663	55.98062066
PC-054-24	41424	FR	19.9	27.6	14.8	1.6	0	Uninfected	0	8.59E-04	0.135298495	2937.057663	53.87864753
PC-054-24	41424	FR	19.9	27.6	14.8	1.6	0	Uninfected	0	8.59E-04	0.141098495	2937.057663	58.95005557
PC-055-24	41624	CV	18.8	29.08	14.03	1.7	0	Uninfected	0	9.71E-04	0.093780384	2911.061242	83.78405667
PC-055-24	41624	CV	18.8	29.08	14.03	1.7	0	Uninfected	0	9.71E-04	0.099580384	2911.061242	111.4579949
PC-055-24	41624	CV	18.8	29.08	14.03	1.7	0	Uninfected	0	9.71E-04	0.093780384	2911.061242	103.272986
PC-055-24	41624	CV	18.8	29.08	14.03	1.7	0	Uninfected	0	9.71E-04	0.093780384	2911.061242	104.8288702
PC-055-24	41624	CV	18.8	29.08	14.03	1.7	0	Uninfected	0	9.71E-04	0.093780384	2824.928242	108.0587972
PC-055-24	41624	CV	18.8	29.08	14.03	1.7	0	Uninfected	0	9.71E-04	0.093780384	2911.061242	81.63171307
PC-055-24	41624	CV	18.8	29.08	14.03	1.7	0	Uninfected	0	9.71E-04	0.093780384	2911.061242	88.36644557
PC-055-24	41624	CV	18.8	29.08	14.03	1.7	0	Uninfected	0	9.71E-04	0.093780384	2911.061242	89.57429897
PC-055-24	41624	CV	18.8	29.08	14.03	1.7	0	Uninfected	0	9.71E-04	0.093780384	2911.061242	84.89385657
PC-055-24	41624	CV	18.8	29.08	14.03	1.7	0	Uninfected	0	9.71E-04	0.093780384	2824.928242	97.41125287
PC-055-24	41624	CV	18.8	29.08	14.03	1.7	0	Uninfected	0	9.71E-04	0.093780384	2824.928242	129.2192224
PC-055-24	41624	CV	18.8	29.08	14.03	1.7	0	Uninfected	0	9.71E-04	0.093780384	2911.061242	115.0353913
PC-055-24	41624	CV	18.8	29.08	14.03	1.7	0	Uninfected	0	9.71E-04	0.087980384	2911.061242	89.57324957
PC-055-24	41624	CV	18.8	29.08	14.03	1.7	0	Uninfected	0	9.71E-04	0.093780384	2824.928242	96.03003317
PC-055-24	41624	CV	18.8	29.08	14.03	1.7	0	Uninfected	0	9.71E-04	0.093780384	2824.928242	92.07052297
PC-055-24	41624	CV	18.8	29.08	14.03	1.7	0	Uninfected	0	9.71E-04	0.093780384	2824.928242	89.57429897
PC-055-24	41624	CV	18.8	29.08	14.03	1.7	0	Uninfected	0	9.71E-04	0.093780384	2911.061242	89.57429897
PC-055-24	41624	CV	18.8	29.08	14.03	1.7	0	Uninfected	0	9.71E-04	0.093780384	2911.061242	133.8243043
PC-055-24	41624	CV	18.8	29.08	14.03	1.7	0	Uninfected	0	9.71E-04	0.087980384	2824.928242	103.2716651
PC-055-24	41624	CV	18.8	29.08	14.03	1.7	0	Uninfected	0	9.71E-04	0.093780384	2824.928242	87.18428957
PC-055-24	41624	CV	18.8	29.08	14.03	1.7	0	Uninfected	0	9.71E-04	0.087980384	2824.928242	97.41005227
PC-055-24	41624	CV	18.8	29.08	14.03	1.7	0	Uninfected	0	9.71E-04	0.087980384	2997.193242	106.4222609
PC-055-24	41624	CV	18.8	29.08	14.03	1.7	0	Uninfected	0	9.71E-04	0.087980384	2997.193242	118.8087043
PC-055-24	41624	CV	18.8	29.08	14.03	1.7	0	Uninfected	0	9.71E-04	0.087980384	2824.928242	118.8087043
PC-055-24	41624	CV	18.8	29.08	14.03	1.7	0	Uninfected	0	9.71E-04	0.099580384	2997.193242	92.07161927
PC-055-24	41624	CV	18.8	29.08	14.03	1.7	0	Uninfected	0	9.71E-04	0.099580384	2824.928242	122.7997658
PC-055-24	41624	CV	18.8	29.08	14.03	1.7	0	Uninfected	0	9.71E-04	0.093780384	2911.061242	120.7764982
PC-055-24	41624	CV	18.8	29.08	14.03	1.7	0	Uninfected	0	9.71E-04	0.099580384	2911.061242	124.8790742
PC-055-24	41624	CV	18.8	29.08	14.03	1.7	0	Uninfected	0	9.71E-04	0.093780384	2824.928242	120.7764982
PC-055-24	41624	CV	18.8	29.08	14.03	1.7	0	Uninfected	0	9.71E-04	0.105380384	2997.193242	115.0385489
PC-056-24	41624	CV	16	28.2	14.23	1.55	0	Uninfected	0	1.26E-04	0.096929117	3016.938307	79.22273596
PC-056-24	41624	CV	16	28.2	14.23	1.55	0	Uninfected	0	1.26E-04	0.091129117	3016.938307	99.67805588
PC-056-24	41624	CV	16	28.2	14.23	1.55	0	Uninfected	0	1.26E-04	0.091129117	3016.938307	97.43501338
PC-056-24	41624	CV	16	28.2	14.23	1.55	0	Uninfected	0	1.26E-04	0.096929117	3016.938307	99.67904008
PC-056-24	41624	CV	16	28.2	14.23	1.55	0	Uninfected	0	1.26E-04	0.091129117	3016.938307	83.99685934
PC-056-24	41624	CV	16	28.2	14.23	1.55	0	Uninfected	0	1.26E-04	0.096929117	3016.938307	98.54581658
PC-056-24	41624	CV	16	28.2	14.23	1.55	0	Uninfected	0	1.26E-04	0.091129117	3016.938307	92.21222288
PC-056-24	41624	CV	16	28.2	14.23	1.55	0	Uninfected	0	1.26E-04	0.096929117	3016.938307	108.3327119
PC-056-24	41624	CV	16	28.2	14.23	1.55	0	Uninfected	0	1.26E-04	0.096929117	3016.938307	97.43595738
PC-056-24	41624	CV	16	28.2	14.23	1.55	0	Uninfected	0	1.26E-04	0.091129117	3016.938307	97.43501338
PC-056-24	41624	CV	16	28.2	14.23	1.55	0	Uninfected	0	1.26E-04	0.096929117	3016.938307	92.21307658
PC-056-24	41624	CV	16	28.2	14.23	1.55	0	Uninfected	0	1.26E-04	0.096929117	3016.938307	92.21307678
PC-056-24	41624	CV	16	28.2	14.23	1.55	0	Uninfected	0	1.26E-04	0.096929117	3016.938307	102.0185949
PC-056-24	41624	CV	16	28.2	14.23	1.55	0	Uninfected	0	1.26E-04	0.096929117	3016.938307	99.67904008
PC-056-24	41624	CV	16	28.2	14.23	1.55	0	Uninfected	0	1.26E-04	0.091129117	3016.938307	82.34893169
PC-056-24	41624	CV	16	28.2	14.23	1.55	0	Uninfected	0	1.26E-04	0.096929117	3016.938307	89.3180988
PC-056-24	41624	CV	16	28.2	14.23	1.55	0	Uninfected	0	1.26E-04	0.096929117	3016.938307	108.3327117
PC-056-24	41624	CV	16	28.2	14.23	1.55	0	Uninfected	0	1.26E-04	0.091129117	3016.938307	84.84329407
PC-056-24	41624	CV	16	28.2	14.23	1.55	0	Uninfected	0	1.26E-04	0.096929117	3016.938307	95.28350008
PC-056-24	41624	CV	16	28.2	14.23	1.55	0	Uninfected	0	1.26E-04	0.091129117	3016.938307	96.34782248
PC-056-24	41624	CV	16	28.2	14.23	1.55	0	Uninfected	0	1.26E-04	0.091129117	3016.938307	81.5466502
PC-056-24	41624	CV	16	28.2	14.23	1.55	0	Uninfected	0	1.26E-04	0.091129117	3016.938307	86.58318496
PC-056-24	41624	CV	16	28.2	14.23	1.55	0	Uninfected	0	1.26E-04	0.091129117	3016.938307	109.6814488
PC-056-24	41624	CV	16	28.2	14.23	1.55	0	Uninfected	0	1.26E-04	0.096929117	3016.938307	99.67904008
PC-056-24	41624	CV	16	28.2	14.23	1.55	0	Uninfected	0	1.26E-04	0.091129117	3016.938307	105.7217845
PC-056-24	41624	CV	16	28.2	14.23	1.55	0	Uninfected	0	1.26E-04	0.091129117	3016.938307	95.28259408
PC-056-24	41624	CV	16	28.2	14.23	1.55	0	Uninfected	0	1.26E-04	0.096929117	3016.938307	88.38951926
PC-056-24	41624	CV	16	28.2	14.23	1.55	0	Uninfected	0	1.26E-04	0.091129117	3016.938307	89.31729316
PC-056-24	41624	CV	16	28.2	14.23	1.55	0	Uninfected	0	1.26E-04	0.091129117	3016.938307	91.22850988
PC-056-24	41624	CV	16	28.2	14.23	1.55	0	Uninfected	0	1.26E-04	0.091129117	3016.938307	102.0175682
PC-057-24	41624	CV	19.8	26.02	13.6	1.15	0.34093049	Infected	2.192454	-0.00298125	0.100938996	3065.601309	77.4085919
PC-057-24	41624	CV	19.8	26.02	13.6	1.15	0.34093049	Infected	2.192454	-0.00298125	0.106738996	3065.601309	69.9438735
PC-057-24	41624	CV	19.8	26.02	13.6	1.15	0.34093049	Infected	2.192454	-0.00298125	0.118338996	3065.601309	71.9720612
PC-057-24	41624	CV	19.8	26.02	13.6	1.15	0.34093049	Infected	2.192454	-0.00298125	0.118338996	3065.601309	63.43851024
PC-057-24	41624	CV	19.8	26.02	13.6	1.15	0.34093049	Infected	2.192454	-0.00298125	0.118338996	3065.601309	76.2783207
PC-057-24	41624	CV	19.8	26.02	13.6	1.15	0.34093049	Infected	2.192454	-0.00298125	0.118338996	3065.601309	70.9487893
PC-057-24	41624	CV	19.8	26.02	13.6	1.15	0.34093049	Infected	2.192454	-0.00298125	0.118338996	3151.734309	76.2783205
PC-057-24	41624	CV	19.8	26.02	13.6	1.15	0.34093049	Infected	2.192454	-0.00298125	0.112538996	3151.734309	80.9579703
PC-057-24	41624	CV	19.8	26.02	13.6	1.15	0.34093049	Infected	2.192454	-0.00298125	0.118338996	3151.734309	84.7456392
PC-057-24	41624	CV	19.8	26.02	13.6	1.15	0.34093049	Infected	2.192454	-0.00298125	0.112538996	3151.734309	84.7445181
PC-057-24	41624	CV	19.8	26.02	13.6	1.15	0.34093049	Infected	2.192454	-0.00298125	0.112538996	3151.734309	99.4432159
PC-057-24	41624	CV	19.8	26.02	13.6	1.15	0.34093049	Infected	2.192454	-0.00298125	0.112538996	3151.734309	93.1387407
PC-057-24	41624	CV	19.8	26.02	13.6	1.15	0.34093049	Infected	2.192454	-0.00298125	0.118338996	3151.734309	79.7510992
PC-057-24	41624	CV	19.8	26.02	13.6	1.15	0.34093049	Infected	2.192454	-0.00298125	0.112538996	3151.734309	77.4105602
PC-057-24	41624	CV	19.8	26.02	13.6	1.15	0.34093049	Infected	2.192454	-0.00298125	0.118338996	3151.734309	74.0812514
PC-057-24	41624	CV	19.8	26.02	13.6	1.15	0.34093049	Infected	2.192454	-0.00298125	0.112538996	3151.734309	77.41056
PC-057-24	41624	CV	19.8	26.02	13.6	1.15	0.34093049	Infected	2.192454	-0.00298125	0.112538996	3151.734309	88.7952273
PC-057-24	41624	CV	19.8	26.02	13.6	1.15	0.34093049	Infected	2.192454	-0.00298125	0.112538996	3151.734309	80.9579703
PC-057-24	41624	CV	19.8	26.02	13.6	1.15	0.34093049	Infected	2.192454	-0.00298125	0.112538996	3151.734309	96.2131504
PC-057-24	41624	CV	19.8	26.02	13.6	1.15	0.34093049	Infected	2.192454	-0.00298125	0.118338996	3151.734309	94.658521
PC-057-24	41624	CV	19.8	26.02	13.6	1.15	0.34093049	Infected	2.192454	-0.00298125	0.118338996	3151.734309	91.6576916
PC-057-24	41624	CV	19.8	26.02	13.6	1.15	0.34093049	Infected	2.192454	-0.00298125	0.106738996	3151.734309	14.14871746
PC-057-24	41624	CV	19.8	26.02	13.6	1.15	0.34093049	Infected	2.192454	-0.00298125	0.100938996	3151.734309	25.7196134
PC-057-24	41624	CV	19.8	26.02	13.6	1.15	0.34093049	Infected	2.192454	-0.00298125	0.106738996	3151.734309	64.31492758
PC-057-24	41624	CV	19.8	26.02	13.6	1.15	0.34093049	Infected	2.192454	-0.00298125	0.106738996	3151.734309	63.43701535
PC-057-24	41624	CV	19.8	26.02	13.6	1.15	0.34093049	Infected	2.192454	-0.00298125	0.106738996	3151.734309	75.1665737
PC-057-24	41624	CV	19.8	26.02	13.6	1.15	0.34093049	Infected	2.192454	-0.00298125	0.112538996	3151.734309	50.64503539
PC-057-24	41624	CV	19.8	26.02	13.6	1.15	0.34093049	Infected	2.192454	-0.00298125	0.106738996	3151.734309	69.9438735
PC-057-24	41624	CV	19.8	26.02	13.6	1.15	0.34093049	Infected	2.192454	-0.00298125	0.112538996	3151.734309	67.04979728
PC-057-24	41624	CV	19.8	26.02	13.6	1.15	0.34093049	Infected	2.192454	-0.00298125	0.112538996	3151.734309	56.95459121
PC-058-24	41424	FR	18	27.61	13.79	1.4	0.582698196	Infected	3.825588	-9.90E-04	0.136855735	2881.742645	48.68955936
PC-058-24	41424	FR	18	27.61	13.79	1.4	0.582698196	Infected	3.825588	-9.90E-04	0.136855735	2881.742645	71.25176929
PC-058-24	41424	FR	18	27.61	13.79	1.4	0.582698196	Infected	3.825588	-9.90E-04	0.136855735	2881.742645	79.16730458
PC-058-24	41424	FR	18	27.61	13.79	1.4	0.582698196	Infected	3.825588	-9.90E-04	0.131055735	2881.742645	76.38006307
PC-058-24	41424	FR	18	27.61	13.79	1.4	0.582698196	Infected	3.825588	-9.90E-04	0.136855735	2881.742645	71.25176915
PC-058-24	41424	FR	18	27.61	13.79	1.4	0.582698196	Infected	3.825588	-9.90E-04	0.136855735	2881.742645	83.14266198
PC-058-24	41424	FR	18	27.61	13.79	1.4	0.582698196	Infected	3.825588	-9.90E-04	0.142655735	2881.742645	46.03968543
PC-058-24	41424	FR	18	27.61	13.79	1.4	0.582698196	Infected	3.825588	-9.90E-04	0.131055735	2881.742645	62.47023309
PC-058-24	41424	FR	18	27.61	13.79	1.4	0.582698196	Infected	3.825588	-9.90E-04	0.136855735	2881.742645	75.48641765
PC-058-24	41424	FR	18	27.61	13.79	1.4	0.582698196	Infected	3.825588	-9.90E-04	0.131055735	2881.742645	61.81399245
PC-058-24	41424	FR	18	27.61	13.79	1.4	0.582698196	Infected	3.825588	-9.90E-04	0.131055735	2881.742645	71.25107363
PC-058-24	41424	FR	18	27.61	13.79	1.4	0.582698196	Infected	3.825588	-9.90E-04	0.136855735	2881.742645	75.48641781
PC-058-24	41424	FR	18	27.61	13.79	1.4	0.582698196	Infected	3.825588	-9.90E-04	0.136855735	2881.742645	83.14266198
PC-058-24	41424	FR	18	27.61	13.79	1.4	0.582698196	Infected	3.825588	-9.90E-04	0.131055735	2881.742645	68.88554678
PC-058-24	41424	FR	18	27.61	13.79	1.4	0.582698196	Infected	3.825588	-9.90E-04	0.136855735	2881.742645	43.98168139
PC-058-24	41424	FR	18	27.61	13.79	1.4	0.582698196	Infected	3.825588	-9.90E-04	0.131055735	2881.742645	74.60766055
PC-058-24	41424	FR	18	27.61	13.79	1.4	0.582698196	Infected	3.825588	-9.90E-04	0.131055735	2881.742645	69.66034268
PC-058-24	41424	FR	18	27.61	13.79	1.4	0.582698196	Infected	3.825588	-9.90E-04	0.131055735	2881.742645	78.21998509
PC-058-24	41424	FR	18	27.61	13.79	1.4	0.582698196	Infected	3.825588	-9.90E-04	0.142655735	2881.742645	71.25246483
PC-058-24	41424	FR	18	27.61	13.79	1.4	0.582698196	Infected	3.825588	-9.90E-04	0.136855735	2881.742645	-2.96135237
PC-058-24	41424	FR	18	27.61	13.79	1.4	0.582698196	Infected	3.825588	-9.90E-04	0.102055735	2709.476645	89.73403238
PC-058-24	41424	FR	18	27.61	13.79	1.4	0.582698196	Infected	3.825588	-9.90E-04	0.107855735	2709.476645	68.12139986
PC-058-24	41424	FR	18	27.61	13.79	1.4	0.582698196	Infected	3.825588	-9.90E-04	0.125255735	2709.476645	42.04735179
PC-058-24	41424	FR	18	27.61	13.79	1.4	0.582698196	Infected	3.825588	-9.90E-04	0.125255735	2709.476645	71.25037797
PC-058-24	41424	FR	18	27.61	13.79	1.4	0.582698196	Infected	3.825588	-9.90E-04	0.131055735	2709.476645	72.89912774
PC-058-24	41424	FR	18	27.61	13.79	1.4	0.582698196	Infected	3.825588	-9.90E-04	0.136855735	2881.742645	10.0053634
PC-058-24	41424	FR	18	27.61	13.79	1.4	0.582698196	Infected	3.825588	-9.90E-04	0.125255735	2709.476645	74.6069129
PC-058-24	41424	FR	18	27.61	13.79	1.4	0.582698196	Infected	3.825588	-9.90E-04	0.131055735	2881.742645	63.81472576
PC-058-24	41424	FR	18	27.61	13.79	1.4	0.582698196	Infected	3.825588	-9.90E-04	0.131055735	2795.609645	83.14177368
PC-058-24	41424	FR	18	27.61	13.79	1.4	0.582698196	Infected	3.825588	-9.90E-04	0.131055735	2881.742645	75.48565623
PC-059-24	41424	FR	16.4	25.08	13.39	1.35	0	Uninfected	0	-3.10E-04	0.118355055	2834.868092	77.61739426
PC-059-24	41424	FR	16.4	25.08	13.39	1.35	0	Uninfected	0	-3.10E-04	0.118355055	3007.133092	78.4487659
PC-059-24	41424	FR	16.4	25.08	13.39	1.35	0	Uninfected	0	-3.10E-04	0.118355055	2834.868092	72.9250721
PC-059-24	41424	FR	16.4	25.08	13.39	1.35	0	Uninfected	0	-3.10E-04	0.106755055	2834.868092	86.66295325
PC-059-24	41424	FR	16.4	25.08	13.39	1.35	0	Uninfected	0	-3.10E-04	0.118355055	3007.133092	75.21002998
PC-059-24	41424	FR	16.4	25.08	13.39	1.35	0	Uninfected	0	-3.10E-04	0.112555055	2921.000092	84.71519975
PC-059-24	41424	FR	16.4	25.08	13.39	1.35	0	Uninfected	0	-3.10E-04	0.118355055	2921.000092	70.75341652
PC-059-24	41424	FR	16.4	25.08	13.39	1.35	0	Uninfected	0	-3.10E-04	0.112555055	2834.868092	65.45560724
PC-059-24	41424	FR	16.4	25.08	13.39	1.35	0	Uninfected	0	-3.10E-04	0.118355055	3007.133092	56.61514981
PC-059-24	41424	FR	16.4	25.08	13.39	1.35	0	Uninfected	0	-3.10E-04	0.112555055	2834.868092	-7.433340541
PC-059-24	41424	FR	16.4	25.08	13.39	1.35	0	Uninfected	0	-3.10E-04	0.083555055	2921.000092	5.481441132
PC-059-24	41424	FR	16.4	25.08	13.39	1.35	0	Uninfected	0	-3.10E-04	0.083555055	2921.000092	39.4465835
PC-059-24	41424	FR	16.4	25.08	13.39	1.35	0	Uninfected	0	-3.10E-04	0.089355055	2921.000092	57.10801231
PC-059-24	41424	FR	16.4	25.08	13.39	1.35	0	Uninfected	0	-3.10E-04	0.089355055	2834.868092	66.07937863
PC-059-24	41424	FR	16.4	25.08	13.39	1.35	0	Uninfected	0	-3.10E-04	0.100955055	2834.868092	66.71624251
PC-059-24	41424	FR	16.4	25.08	13.39	1.35	0	Uninfected	0	-3.10E-04	0.100955055	2921.000092	77.61527007
PC-059-24	41424	FR	16.4	25.08	13.39	1.35	0	Uninfected	0	-3.10E-04	0.106755055	2921.000092	75.99703987
PC-059-24	41424	FR	16.4	25.08	13.39	1.35	0	Uninfected	0	-3.10E-04	0.106755055	2834.868092	78.44732404
PC-059-24	41424	FR	16.4	25.08	13.39	1.35	0	Uninfected	0	-3.10E-04	0.106755055	3007.133092	86.66295325
PC-059-24	41424	FR	16.4	25.08	13.39	1.35	0	Uninfected	0	-3.10E-04	0.112555055	3007.133092	73.67305646
PC-059-24	41424	FR	16.4	25.08	13.39	1.35	0	Uninfected	0	-3.10E-04	0.106755055	2834.868092	74.43392549
PC-059-24	41424	FR	16.4	25.08	13.39	1.35	0	Uninfected	0	-3.10E-04	0.100955055	2834.868092	77.61527007
PC-059-24	41424	FR	16.4	25.08	13.39	1.35	0	Uninfected	0	-3.10E-04	0.100955055	2921.000092	70.0514746
PC-059-24	41424	FR	16.4	25.08	13.39	1.35	0	Uninfected	0	-3.10E-04	0.100955055	2921.000092	68.68510648
PC-059-24	41424	FR	16.4	25.08	13.39	1.35	0	Uninfected	0	-3.10E-04	0.095155055	2921.000092	80.15428154
PC-059-24	41424	FR	16.4	25.08	13.39	1.35	0	Uninfected	0	-3.10E-04	0.100955055	2921.000092	81.92731882
PC-059-24	41424	FR	16.4	25.08	13.39	1.35	0	Uninfected	0	-3.10E-04	0.095155055	2921.000092	80.15428154
PC-059-24	41424	FR	16.4	25.08	13.39	1.35	0	Uninfected	0	-3.10E-04	0.095155055	2921.000092	70.05087795
PC-059-24	41424	FR	16.4	25.08	13.39	1.35	0	Uninfected	0	-3.10E-04	0.089355055	2921.000092	76.79725909
PC-059-24	41424	FR	16.4	25.08	13.39	1.35	0	Uninfected	0	-3.10E-04	0.089355055	2921.000092	80.1535341
PC-060-24	41424	FR	17.9	27.88	13.51	1.7	0	Uninfected	0	0.001575374	0.136161947	3063.360621	63.95953661
PC-060-24	41424	FR	17.9	27.88	13.51	1.7	0	Uninfected	0	0.001575374	0.141961947	3063.360621	68.19852772
PC-060-24	41424	FR	17.9	27.88	13.51	1.7	0	Uninfected	0	0.001575374	0.136161947	3063.360621	68.19788988
PC-060-24	41424	FR	17.9	27.88	13.51	1.7	0	Uninfected	0	0.001575374	0.141961947	3063.360621	68.94719382
PC-060-24	41424	FR	17.9	27.88	13.51	1.7	0	Uninfected	0	0.001575374	0.136161947	3063.360621	66.02617181
PC-060-24	41424	FR	17.9	27.88	13.51	1.7	0	Uninfected	0	0.001575374	0.130361947	2977.227621	52.88405732
PC-060-24	41424	FR	17.9	27.88	13.51	1.7	0	Uninfected	0	0.001575374	0.136161947	3063.360621	66.02617169
PC-060-24	41424	FR	17.9	27.88	13.51	1.7	0	Uninfected	0	0.001575374	0.136161947	3063.360621	62.63645269
PC-060-24	41424	FR	17.9	27.88	13.51	1.7	0	Uninfected	0	0.001575374	0.124561947	2977.227621	63.9583813
PC-060-24	41424	FR	17.9	27.88	13.51	1.7	0	Uninfected	0	0.001575374	0.124561947	2977.227621	78.11245562
PC-060-24	41424	FR	17.9	27.88	13.51	1.7	0	Uninfected	0	0.001575374	0.130361947	2804.962621	51.88711408
PC-060-24	41424	FR	17.9	27.88	13.51	1.7	0	Uninfected	0	0.001575374	0.124561947	2977.227621	62.63533387
PC-060-24	41424	FR	17.9	27.88	13.51	1.7	0	Uninfected	0	0.001575374	0.118761947	2977.227621	72.88822814
PC-060-24	41424	FR	17.9	27.88	13.51	1.7	0	Uninfected	0	0.001575374	0.124561947	2977.227621	57.7380783
PC-060-24	41424	FR	17.9	27.88	13.51	1.7	0	Uninfected	0	0.001575374	0.112961947	2977.227621	61.98833509
PC-060-24	41424	FR	17.9	27.88	13.51	1.7	0	Uninfected	0	0.001575374	0.118761947	2977.227621	72.07158329
PC-060-24	41424	FR	17.9	27.88	13.51	1.7	0	Uninfected	0	0.001575374	0.118761947	2977.227621	64.63545232
PC-060-24	41424	FR	17.9	27.88	13.51	1.7	0	Uninfected	0	0.001575374	0.124561947	2977.227621	74.56679486
PC-060-24	41424	FR	17.9	27.88	13.51	1.7	0	Uninfected	0	0.001575374	0.118761947	2977.227621	61.35308895
PC-060-24	41424	FR	17.9	27.88	13.51	1.7	0	Uninfected	0	0.001575374	0.118761947	2977.227621	62.63477425
PC-060-24	41424	FR	17.9	27.88	13.51	1.7	0	Uninfected	0	0.001575374	0.118761947	2977.227621	41.40392457
PC-060-24	41424	FR	17.9	27.88	13.51	1.7	0	Uninfected	0	0.001575374	0.118761947	2804.962621	66.02435168
PC-060-24	41424	FR	17.9	27.88	13.51	1.7	0	Uninfected	0	0.001575374	0.118761947	2977.227621	66.73616223
PC-060-24	41424	FR	17.9	27.88	13.51	1.7	0	Uninfected	0	0.001575374	0.118761947	2977.227621	73.71958682
PC-060-24	41424	FR	17.9	27.88	13.51	1.7	0	Uninfected	0	0.001575374	0.112961947	2891.095621	65.32361324
PC-060-24	41424	FR	17.9	27.88	13.51	1.7	0	Uninfected	0	0.001575374	0.107161947	2891.095621	70.47955703
PC-060-24	41424	FR	17.9	27.88	13.51	1.7	0	Uninfected	0	0.001575374	0.112961947	2891.095621	63.95722602
PC-060-24	41424	FR	17.9	27.88	13.51	1.7	0	Uninfected	0	0.001575374	0.118761947	2891.095621	71.26926522
PC-060-24	41424	FR	17.9	27.88	13.51	1.7	0	Uninfected	0	0.001575374	0.112961947	2891.095621	60.11031351
PC-060-24	41424	FR	17.9	27.88	13.51	1.7	0	Uninfected	0	0.001575374	0.112961947	2891.095621	69.70546722
PC-061-24	41624	CV	16.2	26.34	14.08	1.25	2.932623408	Infected	856.295	-0.001982725	0.099126025	2874.230389	96.57070262
PC-061-24	41624	CV	16.2	26.34	14.08	1.25	2.932623408	Infected	856.295	-0.001982725	0.104926025	2874.230389	82.59841608
PC-061-24	41624	CV	16.2	26.34	14.08	1.25	2.932623408	Infected	856.295	-0.001982725	0.104926025	2960.362389	74.63040607
PC-061-24	41624	CV	16.2	26.34	14.08	1.25	2.932623408	Infected	856.295	-0.001982725	0.099126025	2960.362389	76.87590485
PC-061-24	41624	CV	16.2	26.34	14.08	1.25	2.932623408	Infected	856.295	-0.001982725	0.099126025	2960.362389	73.19423604
PC-061-24	41624	CV	16.2	26.34	14.08	1.25	2.932623408	Infected	856.295	-0.001982725	0.099126025	2960.362389	61.60216434
PC-061-24	41624	CV	16.2	26.34	14.08	1.25	2.932623408	Infected	856.295	-0.001982725	0.093326025	2874.230389	51.5763631
PC-061-24	41624	CV	16.2	26.34	14.08	1.25	2.932623408	Infected	856.295	-0.001982725	0.099126025	2874.230389	91.13121932
PC-061-24	41624	CV	16.2	26.34	14.08	1.25	2.932623408	Infected	856.295	-0.001982725	0.081726025	2874.230389	67.89557809
PC-061-24	41624	CV	16.2	26.34	14.08	1.25	2.932623408	Infected	856.295	-0.001982725	0.081726025	2874.230389	69.15722999
PC-061-24	41624	CV	16.2	26.34	14.08	1.25	2.932623408	Infected	856.295	-0.001982725	0.081726025	2874.230389	82.59542599
PC-061-24	41624	CV	16.2	26.34	14.08	1.25	2.932623408	Infected	856.295	-0.001982725	0.075926025	2874.230389	107.9507833
PC-061-24	41624	CV	16.2	26.34	14.08	1.25	2.932623408	Infected	856.295	-0.001982725	0.081726025	2874.230389	3.800863354
PC-061-24	41624	CV	16.2	26.34	14.08	1.25	2.932623408	Infected	856.295	-0.001982725	0.070026025	2874.230389	85.29307624
PC-061-24	41624	CV	16.2	26.34	14.08	1.25	2.932623408	Infected	856.295	-0.001982725	0.075926025	2874.230389	96.56676622
PC-061-24	41624	CV	16.2	26.34	14.08	1.25	2.932623408	Infected	856.295	-0.001982725	0.075926025	2874.230389	56.22271949
PC-061-24	41624	CV	16.2	26.34	14.08	1.25	2.932623408	Infected	856.295	-0.001982725	0.087526025	2874.230389	87.15455467
PC-061-24	41624	CV	16.2	26.34	14.08	1.25	2.932623408	Infected	856.295	-0.001982725	0.087526025	2874.230389	95.43555142
PC-061-24	41624	CV	16.2	26.34	14.08	1.25	2.932623408	Infected	856.295	-0.001982725	0.087526025	2874.230389	46.5012232
PC-061-24	41624	CV	16.2	26.34	14.08	1.25	2.932623408	Infected	856.295	-0.001982725	0.099126025	2874.230389	88.12100952
PC-061-24	41624	CV	16.2	26.34	14.08	1.25	2.932623408	Infected	856.295	-0.001982725	0.093326025	2874.230389	38.44139581
PC-061-24	41624	CV	16.2	26.34	14.08	1.25	2.932623408	Infected	856.295	-0.001982725	0.081726025	2874.230389	67.89557809
PC-061-24	41624	CV	16.2	26.34	14.08	1.25	2.932623408	Infected	856.295	-0.001982725	0.087526025	2874.230389	18.81461284
PC-061-24	41624	CV	16.2	26.34	14.08	1.25	2.932623408	Infected	856.295	-0.001982725	0.070026025	2874.230389	94.34182362
PC-061-24	41624	CV	16.2	26.34	14.08	1.25	2.932623408	Infected	856.295	-0.001982725	0.075926025	2874.230389	80.88635932
PC-061-24	41624	CV	16.2	26.34	14.08	1.25	2.932623408	Infected	856.295	-0.001982725	0.081726025	2874.230389	60.56107415
PC-061-24	41624	CV	16.2	26.34	14.08	1.25	2.932623408	Infected	856.295	-0.001982725	0.075926025	2874.230389	76.87326464
PC-061-24	41624	CV	16.2	26.34	14.08	1.25	2.932623408	Infected	856.295	-0.001982725	0.087526025	2874.230389	74.62852447
PC-061-24	41624	CV	16.2	26.34	14.08	1.25	2.932623408	Infected	856.295	-0.001982725	0.081726025	2874.230389	83.47332447
PC-061-24	41624	CV	16.2	26.34	14.08	1.25	2.932623408	Infected	856.295	-0.001982725	0.075926025	2874.230389	75.36324668
PC-062-24	41624	CV	18.1	29.07	14.24	1.2	0.405605357	Infected	2.544517	-0.003524253	0.08428881	2663.623275	49.32724998
PC-062-24	41624	CV	18.1	29.07	14.24	1.2	0.405605357	Infected	2.544517	-0.003524253	0.09588881	2663.623275	118.6822317
PC-062-24	41624	CV	18.1	29.07	14.24	1.2	0.405605357	Infected	2.544517	-0.003524253	0.09008881	2663.623275	103.917604
PC-062-24	41624	CV	18.1	29.07	14.24	1.2	0.405605357	Infected	2.544517	-0.003524253	0.09008881	2663.623275	106.9182475
PC-062-24	41624	CV	18.1	29.07	14.24	1.2	0.405605357	Infected	2.544517	-0.003524253	0.09588881	2663.623275	102.4714601
PC-062-24	41624	CV	18.1	29.07	14.24	1.2	0.405605357	Infected	2.544517	-0.003524253	0.09588881	2663.623275	-4.458365337
PC-062-24	41624	CV	18.1	29.07	14.24	1.2	0.405605357	Infected	2.544517	-0.003524253	0.07838881	2749.756275	61.63578982
PC-062-24	41624	CV	18.1	29.07	14.24	1.2	0.405605357	Infected	2.544517	-0.003524253	0.07838881	2749.756275	99.69647211
PC-062-24	41624	CV	18.1	29.07	14.24	1.2	0.405605357	Infected	2.544517	-0.003524253	0.08428881	2663.623275	113.3796709
PC-062-24	41624	CV	18.1	29.07	14.24	1.2	0.405605357	Infected	2.544517	-0.003524253	0.08428881	2749.756275	62.26120979
PC-062-24	41624	CV	18.1	29.07	14.24	1.2	0.405605357	Infected	2.544517	-0.003524253	0.09588881	2663.623275	130.6639087
PC-062-24	41624	CV	18.1	29.07	14.24	1.2	0.405605357	Infected	2.544517	-0.003524253	0.09588881	2663.623275	137.4716047
PC-062-24	41624	CV	18.1	29.07	14.24	1.2	0.405605357	Infected	2.544517	-0.003524253	0.09008881	2663.623275	115.1017588
PC-062-24	41624	CV	18.1	29.07	14.24	1.2	0.405605357	Infected	2.544517	-0.003524253	0.09008881	2663.623275	102.4702305
PC-062-24	41624	CV	18.1	29.07	14.24	1.2	0.405605357	Infected	2.544517	-0.003524253	0.09588881	2663.623275	116.8692001
PC-062-24	41624	CV	18.1	29.07	14.24	1.2	0.405605357	Infected	2.544517	-0.003524253	0.09008881	2663.623275	87.42931841
PC-062-24	41624	CV	18.1	29.07	14.24	1.2	0.405605357	Infected	2.544517	-0.003524253	0.09588881	2749.756275	54.70578855
PC-062-24	41624	CV	18.1	29.07	14.24	1.2	0.405605357	Infected	2.544517	-0.003524253	0.09588881	2749.756275	81.22386571
PC-062-24	41624	CV	18.1	29.07	14.24	1.2	0.405605357	Infected	2.544517	-0.003524253	0.09008881	2749.756275	116.8676624
PC-062-24	41624	CV	18.1	29.07	14.24	1.2	0.405605357	Infected	2.544517	-0.003524253	0.09588881	2749.756275	94.45503031
PC-062-24	41624	CV	18.1	29.07	14.24	1.2	0.405605357	Infected	2.544517	-0.003524253	0.09008881	2749.756275	89.67228061
PC-062-24	41624	CV	18.1	29.07	14.24	1.2	0.405605357	Infected	2.544517	-0.003524253	0.09008881	2749.756275	78.38334089
PC-062-24	41624	CV	18.1	29.07	14.24	1.2	0.405605357	Infected	2.544517	-0.003524253	0.09008881	2749.756275	81.22302851
PC-062-24	41624	CV	18.1	29.07	14.24	1.2	0.405605357	Infected	2.544517	-0.003524253	0.08428881	2749.756275	43.14262443
PC-062-24	41624	CV	18.1	29.07	14.24	1.2	0.405605357	Infected	2.544517	-0.003524253	0.09588881	2749.756275	99.67646811
PC-062-24	41624	CV	18.1	29.07	14.24	1.2	0.405605357	Infected	2.544517	-0.003524253	0.09588881	2749.756275	98.32661081
PC-062-24	41624	CV	18.1	29.07	14.24	1.2	0.405605357	Infected	2.544517	-0.003524253	0.09008881	2749.756275	89.67228061
PC-062-24	41624	CV	18.1	29.07	14.24	1.2	0.405605357	Infected	2.544517	-0.003524253	0.09008881	2749.756275	71.54147627
PC-062-24	41624	CV	18.1	29.07	14.24	1.2	0.405605357	Infected	2.544517	-0.003524253	0.09008881	2749.756275	58.01073852
PC-062-24	41624	CV	18.1	29.07	14.24	1.2	0.405605357	Infected	2.544517	-0.003524253	0.09008881	2749.756275	135.1326623
PC-063-24	41624	CV	19.3	26.7	13.37	1.25	2.549746815	Infected	188.9505	-0.002132143	0.09788085	2748.613313	71.36071642
PC-063-24	41624	CV	19.3	26.7	13.37	1.25	2.549746815	Infected	188.9505	-0.002132143	0.10368085	2834.746313	75.33642596
PC-063-24	41624	CV	19.3	26.7	13.37	1.25	2.549746815	Infected	188.9505	-0.002132143	0.09788085	2834.746313	76.37942706
PC-063-24	41624	CV	19.3	26.7	13.37	1.25	2.549746815	Infected	188.9505	-0.002132143	0.10368085	2834.746313	84.32306226
PC-063-24	41624	CV	19.3	26.7	13.37	1.25	2.549746815	Infected	188.9505	-0.002132143	0.10368085	2834.746313	93.57391256
PC-063-24	41624	CV	19.3	26.7	13.37	1.25	2.549746815	Infected	188.9505	-0.002132143	0.09788085	2920.878313	89.42791636
PC-063-24	41624	CV	19.3	26.7	13.37	1.25	2.549746815	Infected	188.9505	-0.002132143	0.10368085	2920.878313	79.64253436
PC-063-24	41624	CV	19.3	26.7	13.37	1.25	2.549746815	Infected	188.9505	-0.002132143	0.10368085	2920.878313	81.93300876
PC-063-24	41624	CV	19.3	26.7	13.37	1.25	2.549746815	Infected	188.9505	-0.002132143	0.11528085	2920.878313	81.93501876
PC-063-24	41624	CV	19.3	26.7	13.37	1.25	2.549746815	Infected	188.9505	-0.002132143	0.10948085	2920.878313	79.64349806
PC-063-24	41624	CV	19.3	26.7	13.37	1.25	2.549746815	Infected	188.9505	-0.002132143	0.10948085	3007.011313	78.53365866
PC-063-24	41624	CV	19.3	26.7	13.37	1.25	2.549746815	Infected	188.9505	-0.002132143	0.09788085	3007.011313	80.77473306
PC-063-24	41624	CV	19.3	26.7	13.37	1.25	2.549746815	Infected	188.9505	-0.002132143	0.10368085	3007.011313	109.7846842
PC-063-24	41624	CV	19.3	26.7	13.37	1.25	2.549746815	Infected	188.9505	-0.002132143	0.10368085	3007.011313	88.10953796
PC-063-24	41624	CV	19.3	26.7	13.37	1.25	2.549746815	Infected	188.9505	-0.002132143	0.09788085	3007.011313	71.36071642
PC-063-24	41624	CV	19.3	26.7	13.37	1.25	2.549746815	Infected	188.9505	-0.002132143	0.10368085	3007.011313	68.57538962
PC-063-24	41624	CV	19.3	26.7	13.37	1.25	2.549746815	Infected	188.9505	-0.002132143	0.09788085	3007.011313	51.48629194
PC-063-24	41624	CV	19.3	26.7	13.37	1.25	2.549746815	Infected	188.9505	-0.002132143	0.09788085	3007.011313	80.77473306
PC-063-24	41624	CV	19.3	26.7	13.37	1.25	2.549746815	Infected	188.9505	-0.002132143	0.09788085	3007.011313	76.37942706
PC-063-24	41624	CV	19.3	26.7	13.37	1.25	2.549746815	Infected	188.9505	-0.002132143	0.09788085	3007.011313	78.53177086
PC-063-24	41624	CV	19.3	26.7	13.37	1.25	2.549746815	Infected	188.9505	-0.002132143	0.09788085	3007.011313	80.77473306
PC-063-24	41624	CV	19.3	26.7	13.37	1.25	2.549746815	Infected	188.9505	-0.002132143	0.10368085	3007.011313	109.7846842
PC-063-24	41624	CV	19.3	26.7	13.37	1.25	2.549746815	Infected	188.9505	-0.002132143	0.10368085	3007.011313	65.09478402
PC-063-24	41624	CV	19.3	26.7	13.37	1.25	2.549746815	Infected	188.9505	-0.002132143	0.10368085	3007.011313	89.42906326
PC-063-24	41624	CV	19.3	26.7	13.37	1.25	2.549746815	Infected	188.9505	-0.002132143	0.10368085	3007.011313	69.48658368
PC-063-24	41624	CV	19.3	26.7	13.37	1.25	2.549746815	Infected	188.9505	-0.002132143	0.10368085	3007.011313	75.33642616
PC-063-24	41624	CV	19.3	26.7	13.37	1.25	2.549746815	Infected	188.9505	-0.002132143	0.11528085	3007.011313	86.82152616
PC-063-24	41624	CV	19.3	26.7	13.37	1.25	2.549746815	Infected	188.9505	-0.002132143	0.10368085	3007.011313	78.53271466
PC-063-24	41624	CV	19.3	26.7	13.37	1.25	2.549746815	Infected	188.9505	-0.002132143	0.10368085	3007.011313	89.42906346
PC-063-24	41624	CV	19.3	26.7	13.37	1.25	2.549746815	Infected	188.9505	-0.002132143	0.09788085	3007.011313	70.41432719
PC-064-24	41624	CV	15.9	29.32	13.96	1.35	2.276348045	Infected	188.9505	-0.002154341	0.089914168	3050.677246	73.39587114
PC-064-24	41624	CV	15.9	29.32	13.96	1.35	2.276348045	Infected	188.9505	-0.002154341	0.089914168	3050.677246	76.00047918
PC-064-24	41624	CV	15.9	29.32	13.96	1.35	2.276348045	Infected	188.9505	-0.002154341	0.089914168	3050.677246	106.2248833
PC-064-24	41624	CV	15.9	29.32	13.96	1.35	2.276348045	Infected	188.9505	-0.002154341	0.089914168	3050.677246	58.90343988
PC-064-24	41624	CV	15.9	29.32	13.96	1.35	2.276348045	Infected	188.9505	-0.002154341	0.089914168	3050.677246	59.33086939
PC-064-24	41624	CV	15.9	29.32	13.96	1.35	2.276348045	Infected	188.9505	-0.002154341	0.084114168	3050.677246	102.5993365
PC-064-24	41624	CV	15.9	29.32	13.96	1.35	2.276348045	Infected	188.9505	-0.002154341	0.078314168	3050.677246	50.71444592
PC-064-24	41624	CV	15.9	29.32	13.96	1.35	2.276348045	Infected	188.9505	-0.002154341	0.078314168	3050.677246	92.99180893
PC-064-24	41624	CV	15.9	29.32	13.96	1.35	2.276348045	Infected	188.9505	-0.002154341	0.084114168	3050.677246	1.135585927
PC-064-24	41624	CV	15.9	29.32	13.96	1.35	2.276348045	Infected	188.9505	-0.002154341	0.072514168	3050.677246	123.471416
PC-064-24	41624	CV	15.9	29.32	13.96	1.35	2.276348045	Infected	188.9505	-0.002154341	0.072514168	3050.677246	92.02622322
PC-064-24	41624	CV	15.9	29.32	13.96	1.35	2.276348045	Infected	188.9505	-0.002154341	0.078314168	3050.677246	87.4687369
PC-064-24	41624	CV	15.9	29.32	13.96	1.35	2.276348045	Infected	188.9505	-0.002154341	0.095714168	3050.677246	82.52396555
PC-064-24	41624	CV	15.9	29.32	13.96	1.35	2.276348045	Infected	188.9505	-0.002154341	0.107314168	3050.677246	96.00630673
PC-064-24	41624	CV	15.9	29.32	13.96	1.35	2.276348045	Infected	188.9505	-0.002154341	0.095714168	3050.677246	78.06754695
PC-064-24	41624	CV	15.9	29.32	13.96	1.35	2.276348045	Infected	188.9505	-0.002154341	0.095714168	3050.677246	61.55389492
PC-064-24	41624	CV	15.9	29.32	13.96	1.35	2.276348045	Infected	188.9505	-0.002154341	0.078314168	3050.677246	72.76888911
PC-064-24	41624	CV	15.9	29.32	13.96	1.35	2.276348045	Infected	188.9505	-0.002154341	0.078314168	3050.677246	121.8376903
PC-064-24	41624	CV	15.9	29.32	13.96	1.35	2.276348045	Infected	188.9505	-0.002154341	0.084114168	3050.677246	77.36623157
PC-064-24	41624	CV	15.9	29.32	13.96	1.35	2.276348045	Infected	188.9505	-0.002154341	0.078314168	3050.677246	118.6870279
PC-064-24	41624	CV	15.9	29.32	13.96	1.35	2.276348045	Infected	188.9505	-0.002154341	0.084114168	3050.677246	100.3088623
PC-064-24	41624	CV	15.9	29.32	13.96	1.35	2.276348045	Infected	188.9505	-0.002154341	0.089914168	3050.677246	101.4430291
PC-064-24	41624	CV	15.9	29.32	13.96	1.35	2.276348045	Infected	188.9505	-0.002154341	0.084114168	3050.677246	110.0953912
PC-064-24	41624	CV	15.9	29.32	13.96	1.35	2.276348045	Infected	188.9505	-0.002154341	0.084114168	3050.677246	111.4452485
PC-064-24	41624	CV	15.9	29.32	13.96	1.35	2.276348045	Infected	188.9505	-0.002154341	0.084114168	3050.677246	91.08146077
PC-064-24	41624	CV	15.9	29.32	13.96	1.35	2.276348045	Infected	188.9505	-0.002154341	0.089914168	3050.677246	68.64627402
PC-064-24	41624	CV	15.9	29.32	13.96	1.35	2.276348045	Infected	188.9505	-0.002154341	0.084114168	3050.677246	86.60753326
PC-064-24	41624	CV	15.9	29.32	13.96	1.35	2.276348045	Infected	188.9505	-0.002154341	0.078314168	3050.677246	92.02704439
PC-064-24	41624	CV	15.9	29.32	13.96	1.35	2.276348045	Infected	188.9505	-0.002154341	0.084114168	3050.677246	110.0953912
PC-064-24	41624	CV	15.9	29.32	13.96	1.35	2.276348045	Infected	188.9505	-0.002154341	0.078314168	3050.677246	83.31025669
PC-066-24	41724	FR	14.3	27.82	14.12	1.65	0.331871689	Infected	2.147196	0.001182166	0.146181965	2947.220741	60.50371199
PC-066-24	41724	FR	14.3	27.82	14.12	1.65	0.331871689	Infected	2.147196	0.001182166	0.146181965	2947.220741	75.34469749
PC-066-24	41724	FR	14.3	27.82	14.12	1.65	0.331871689	Infected	2.147196	0.001182166	0.140381965	2947.220741	63.54250227
PC-066-24	41724	FR	14.3	27.82	14.12	1.65	0.331871689	Infected	2.147196	0.001182166	0.134581965	2947.220741	46.53938641
PC-066-24	41724	FR	14.3	27.82	14.12	1.65	0.331871689	Infected	2.147196	0.001182166	0.134581965	2947.220741	59.78775403
PC-066-24	41724	FR	14.3	27.82	14.12	1.65	0.331871689	Infected	2.147196	0.001182166	0.140381965	2947.220741	57.73902594
PC-066-24	41724	FR	14.3	27.82	14.12	1.65	0.331871689	Infected	2.147196	0.001182166	0.134581965	2947.220741	48.09778368
PC-066-24	41724	FR	14.3	27.82	14.12	1.65	0.331871689	Infected	2.147196	0.001182166	0.134581965	2947.220741	62.36776251
PC-066-24	41724	FR	14.3	27.82	14.12	1.65	0.331871689	Infected	2.147196	0.001182166	0.128781965	2947.220741	43.13943466
PC-066-24	41724	FR	14.3	27.82	14.12	1.65	0.331871689	Infected	2.147196	0.001182166	0.117181965	2947.220741	67.34234895
PC-066-24	41724	FR	14.3	27.82	14.12	1.65	0.331871689	Infected	2.147196	0.001182166	0.122981965	2947.220741	74.24132067
PC-066-24	41724	FR	14.3	27.82	14.12	1.65	0.331871689	Infected	2.147196	0.001182166	0.128781965	2947.220741	48.56192128
PC-066-24	41724	FR	14.3	27.82	14.12	1.65	0.331871689	Infected	2.147196	0.001182166	0.128781965	2947.220741	62.36743223
PC-066-24	41724	FR	14.3	27.82	14.12	1.65	0.331871689	Infected	2.147196	0.001182166	0.134581965	2947.220741	69.65649208
PC-066-24	41724	FR	14.3	27.82	14.12	1.65	0.331871689	Infected	2.147196	0.001182166	0.128781965	2947.220741	69.18098577
PC-066-24	41724	FR	14.3	27.82	14.12	1.65	0.331871689	Infected	2.147196	0.001182166	0.122981965	2947.220741	65.59913555
PC-066-24	41724	FR	14.3	27.82	14.12	1.65	0.331871689	Infected	2.147196	0.001182166	0.128781965	2947.220741	56.7651884
PC-066-24	41724	FR	14.3	27.82	14.12	1.65	0.331871689	Infected	2.147196	0.001182166	0.128781965	2947.220741	68.24979918
PC-066-24	41724	FR	14.3	27.82	14.12	1.65	0.331871689	Infected	2.147196	0.001182166	0.128781965	2947.220741	57.41039016
PC-066-24	41724	FR	14.3	27.82	14.12	1.65	0.331871689	Infected	2.147196	0.001182166	0.128781965	2947.220741	66.89866635
PC-066-24	41724	FR	14.3	27.82	14.12	1.65	0.331871689	Infected	2.147196	0.001182166	0.122981965	2947.220741	53.1760154
PC-066-24	41724	FR	14.3	27.82	14.12	1.65	0.331871689	Infected	2.147196	0.001182166	0.128781965	2947.220741	13.61896747
PC-066-24	41724	FR	14.3	27.82	14.12	1.65	0.331871689	Infected	2.147196	0.001182166	0.128781965	2947.220741	61.98546071
PC-066-24	41724	FR	14.3	27.82	14.12	1.65	0.331871689	Infected	2.147196	0.001182166	0.128781965	2947.220741	59.08866113
PC-066-24	41724	FR	14.3	27.82	14.12	1.65	0.331871689	Infected	2.147196	0.001182166	0.134581965	3033.352741	58.74558406
PC-066-24	41724	FR	14.3	27.82	14.12	1.65	0.331871689	Infected	2.147196	0.001182166	0.122981965	2947.220741	56.76491428
PC-066-24	41724	FR	14.3	27.82	14.12	1.65	0.331871689	Infected	2.147196	0.001182166	0.128781965	3033.352741	35.86574172
PC-066-24	41724	FR	14.3	27.82	14.12	1.65	0.331871689	Infected	2.147196	0.001182166	0.122981965	2947.220741	65.17711838
PC-066-24	41724	FR	14.3	27.82	14.12	1.65	0.331871689	Infected	2.147196	0.001182166	0.128781965	3033.352741	62.36743223
PC-066-24	41724	FR	14.3	27.82	14.12	1.65	0.331871689	Infected	2.147196	0.001182166	0.128781965	3033.352741	65.17747869
PC-067-24	41724	FR	14.6	28.31	14.5	1.4	0.739943195	Infected	5.49469	-0.001288964	0.083666262	3128.722992	113.1565422
PC-067-24	41724	FR	14.6	28.31	14.5	1.4	0.739943195	Infected	5.49469	-0.001288964	0.083666262	3128.722992	97.69847105
PC-067-24	41724	FR	14.6	28.31	14.5	1.4	0.739943195	Infected	5.49469	-0.001288964	0.077866262	3128.722992	111.8935952
PC-067-24	41724	FR	14.6	28.31	14.5	1.4	0.739943195	Infected	5.49469	-0.001288964	0.083666262	3128.722992	97.69847105
PC-067-24	41724	FR	14.6	28.31	14.5	1.4	0.739943195	Infected	5.49469	-0.001288964	0.077866262	3128.722992	110.6591745
PC-067-24	41724	FR	14.6	28.31	14.5	1.4	0.739943195	Infected	5.49469	-0.001288964	0.077866262	3128.722992	119.9100247
PC-067-24	41724	FR	14.6	28.31	14.5	1.4	0.739943195	Infected	5.49469	-0.001288964	0.083666262	3128.722992	110.6602239
PC-067-24	41724	FR	14.6	28.31	14.5	1.4	0.739943195	Infected	5.49469	-0.001288964	0.077866262	3128.722992	110.6591747
PC-067-24	41724	FR	14.6	28.31	14.5	1.4	0.739943195	Infected	5.49469	-0.001288964	0.077866262	3128.722992	113.1554457
PC-067-24	41724	FR	14.6	28.31	14.5	1.4	0.739943195	Infected	5.49469	-0.001288964	0.083666262	3128.722992	121.3586864
PC-067-24	41724	FR	14.6	28.31	14.5	1.4	0.739943195	Infected	5.49469	-0.001288964	0.077866262	3128.722992	117.115033
PC-067-24	41724	FR	14.6	28.31	14.5	1.4	0.739943195	Infected	5.49469	-0.001288964	0.077866262	3128.722992	103.7816553
PC-067-24	41724	FR	14.6	28.31	14.5	1.4	0.739943195	Infected	5.49469	-0.001288964	0.077866262	3128.722992	93.13926877
PC-067-24	41724	FR	14.6	28.31	14.5	1.4	0.739943195	Infected	5.49469	-0.001288964	0.077866262	3128.722992	117.115033
PC-067-24	41724	FR	14.6	28.31	14.5	1.4	0.739943195	Infected	5.49469	-0.001288964	0.077866262	3128.722992	111.8935952
PC-067-24	41724	FR	14.6	28.31	14.5	1.4	0.739943195	Infected	5.49469	-0.001288964	0.077866262	3128.722992	121.3574277
PC-067-24	41724	FR	14.6	28.31	14.5	1.4	0.739943195	Infected	5.49469	-0.001288964	0.077866262	3128.722992	107.1118296
PC-067-24	41724	FR	14.6	28.31	14.5	1.4	0.739943195	Infected	5.49469	-0.001288964	0.083666262	3128.722992	78.43974085
PC-067-24	41724	FR	14.6	28.31	14.5	1.4	0.739943195	Infected	5.49469	-0.001288964	0.077866262	3128.722992	96.75124521
PC-067-24	41724	FR	14.6	28.31	14.5	1.4	0.739943195	Infected	5.49469	-0.001288964	0.083666262	3128.722992	81.00348456
PC-067-24	41724	FR	14.6	28.31	14.5	1.4	0.739943195	Infected	5.49469	-0.001288964	0.077866262	3128.722992	86.65619592
PC-067-24	41724	FR	14.6	28.31	14.5	1.4	0.739943195	Infected	5.49469	-0.001288964	0.083666262	3128.722992	96.75205085
PC-067-24	41724	FR	14.6	28.31	14.5	1.4	0.739943195	Infected	5.49469	-0.001288964	0.077866262	3128.722992	107.1118294
PC-067-24	41724	FR	14.6	28.31	14.5	1.4	0.739943195	Infected	5.49469	-0.001288964	0.083666262	3128.722992	104.8697711
PC-067-24	41724	FR	14.6	28.31	14.5	1.4	0.739943195	Infected	5.49469	-0.001288964	0.077866262	3128.722992	97.69765002
PC-067-24	41724	FR	14.6	28.31	14.5	1.4	0.739943195	Infected	5.49469	-0.001288964	0.077866262	3128.722992	93.13926877
PC-067-24	41724	FR	14.6	28.31	14.5	1.4	0.739943195	Infected	5.49469	-0.001288964	0.077866262	3128.722992	85.17161982
PC-067-24	41724	FR	14.6	28.31	14.5	1.4	0.739943195	Infected	5.49469	-0.001288964	0.077866262	3128.722992	78.43920719
PC-067-24	41724	FR	14.6	28.31	14.5	1.4	0.739943195	Infected	5.49469	-0.001288964	0.083666262	3128.722992	86.65684465
PC-067-24	41724	FR	14.6	28.31	14.5	1.4	0.739943195	Infected	5.49469	-0.001288964	0.077866262	3128.722992	102.7164455
PC-068-24	41624	CV	15.8	27.15	13.29	1	1.253176569	Infected	17.91334	-0.005157445	0.073316416	3076.161164	40.93692557
PC-068-24	41624	CV	15.8	27.15	13.29	1	1.253176569	Infected	17.91334	-0.005157445	0.073316416	3076.161164	91.10570005
PC-068-24	41624	CV	15.8	27.15	13.29	1	1.253176569	Infected	17.91334	-0.005157445	0.073316416	3076.161164	27.67740266
PC-068-24	41624	CV	15.8	27.15	13.29	1	1.253176569	Infected	17.91334	-0.005157445	0.079116416	3076.161164	-5.132455564
PC-068-24	41624	CV	15.8	27.15	13.29	1	1.253176569	Infected	17.91334	-0.005157445	0.067416416	3076.161164	52.29094971
PC-068-24	41624	CV	15.8	27.15	13.29	1	1.253176569	Infected	17.91334	-0.005157445	0.073316416	3076.161164	51.56121726
PC-068-24	41624	CV	15.8	27.15	13.29	1	1.253176569	Infected	17.91334	-0.005157445	0.067416416	3076.161164	55.36744424
PC-068-24	41624	CV	15.8	27.15	13.29	1	1.253176569	Infected	17.91334	-0.005157445	0.073316416	3076.161164	76.17984863
PC-068-24	41624	CV	15.8	27.15	13.29	1	1.253176569	Infected	17.91334	-0.005157445	0.073316416	3076.161164	65.65824407
PC-068-24	41624	CV	15.8	27.15	13.29	1	1.253176569	Infected	17.91334	-0.005157445	0.073316416	3076.161164	24.76328999
PC-068-24	41624	CV	15.8	27.15	13.29	1	1.253176569	Infected	17.91334	-0.005157445	0.073316416	3076.161164	54.1720006
PC-068-24	41624	CV	15.8	27.15	13.29	1	1.253176569	Infected	17.91334	-0.005157445	0.079116416	3076.161164	89.19538338
PC-068-24	41624	CV	15.8	27.15	13.29	1	1.253176569	Infected	17.91334	-0.005157445	0.079116416	3076.161164	9.694413698
PC-068-24	41624	CV	15.8	27.15	13.29	1	1.253176569	Infected	17.91334	-0.005157445	0.067416416	3076.161164	37.32444436
PC-068-24	41624	CV	15.8	27.15	13.29	1	1.253176569	Infected	17.91334	-0.005157445	0.073316416	3076.161164	23.06338504
PC-068-24	41624	CV	15.8	27.15	13.29	1	1.253176569	Infected	17.91334	-0.005157445	0.073316416	3076.161164	-3.787087268
PC-068-24	41624	CV	15.8	27.15	13.29	1	1.253176569	Infected	17.91334	-0.005157445	0.061616416	3076.161164	-2.43564157
PC-068-24	41624	CV	15.8	27.15	13.29	1	1.253176569	Infected	17.91334	-0.005157445	0.061616416	3076.161164	56.1848934
PC-068-24	41624	CV	15.8	27.15	13.29	1	1.253176569	Infected	17.91334	-0.005157445	0.067416416	3076.161164	61.5626247
PC-068-24	41624	CV	15.8	27.15	13.29	1	1.253176569	Infected	17.91334	-0.005157445	0.067416416	3076.161164	82.23979522
PC-068-24	41624	CV	15.8	27.15	13.29	1	1.253176569	Infected	17.91334	-0.005157445	0.073316416	3076.161164	60.59811257
PC-068-24	41624	CV	15.8	27.15	13.29	1	1.253176569	Infected	17.91334	-0.005157445	0.073316416	3076.161164	101.894189
PC-068-24	41624	CV	15.8	27.15	13.29	1	1.253176569	Infected	17.91334	-0.005157445	0.073316416	3076.161164	-6.309271872
PC-068-24	41624	CV	15.8	27.15	13.29	1	1.253176569	Infected	17.91334	-0.005157445	0.067416416	3076.161164	55.36744424
PC-068-24	41624	CV	15.8	27.15	13.29	1	1.253176569	Infected	17.91334	-0.005157445	0.067416416	3076.161164	-2.631165878
PC-068-24	41624	CV	15.8	27.15	13.29	1	1.253176569	Infected	17.91334	-0.005157445	0.061616416	3076.161164	20.55159228
PC-068-24	41624	CV	15.8	27.15	13.29	1	1.253176569	Infected	17.91334	-0.005157445	0.067416416	3076.161164	-2.493302735
PC-068-24	41624	CV	15.8	27.15	13.29	1	1.253176569	Infected	17.91334	-0.005157445	0.067416416	3076.161164	26.16245299
PC-068-24	41624	CV	15.8	27.15	13.29	1	1.253176569	Infected	17.91334	-0.005157445	0.067416416	3076.161164	20.29634007
PC-068-24	41624	CV	15.8	27.15	13.29	1	1.253176569	Infected	17.91334	-0.005157445	0.067416416	3076.161164	34.56230518
PC-069-24	41724	FR	16.4	27.71	14.61	1.6	2.150848814	Infected	141.5301	8.04E-04	0.099342525	2910.32113	2.449295176
PC-069-24	41724	FR	16.4	27.71	14.61	1.6	2.150848814	Infected	141.5301	8.04E-04	0.093542525	2910.32113	64.24830068
PC-069-24	41724	FR	16.4	27.71	14.61	1.6	2.150848814	Infected	141.5301	8.04E-04	0.087742525	2910.32113	75.10386192
PC-069-24	41724	FR	16.4	27.71	14.61	1.6	2.150848814	Infected	141.5301	8.04E-04	0.087742525	2910.32113	44.42338839
PC-069-24	41724	FR	16.4	27.71	14.61	1.6	2.150848814	Infected	141.5301	8.04E-04	0.087742525	2910.32113	23.76960995
PC-069-24	41724	FR	16.4	27.71	14.61	1.6	2.150848814	Infected	141.5301	8.04E-04	0.093542525	2910.32113	40.71696755
PC-069-24	41724	FR	16.4	27.71	14.61	1.6	2.150848814	Infected	141.5301	8.04E-04	0.093542525	2910.32113	78.91365011
PC-069-24	41724	FR	16.4	27.71	14.61	1.6	2.150848814	Infected	141.5301	8.04E-04	0.093542525	2910.32113	3.747700856
PC-069-24	41724	FR	16.4	27.71	14.61	1.6	2.150848814	Infected	141.5301	8.04E-04	0.087742525	2910.32113	2.390995656
PC-069-24	41724	FR	16.4	27.71	14.61	1.6	2.150848814	Infected	141.5301	8.04E-04	0.087742525	2910.32113	44.11976736
PC-069-24	41724	FR	16.4	27.71	14.61	1.6	2.150848814	Infected	141.5301	8.04E-04	0.087742525	2910.32113	75.10386204
PC-069-24	41724	FR	16.4	27.71	14.61	1.6	2.150848814	Infected	141.5301	8.04E-04	0.087742525	2910.32113	64.81072983
PC-069-24	41724	FR	16.4	27.71	14.61	1.6	2.150848814	Infected	141.5301	8.04E-04	0.087742525	2824.18813	40.45177172
PC-069-24	41724	FR	16.4	27.71	14.61	1.6	2.150848814	Infected	141.5301	8.04E-04	0.087742525	2910.32113	2.975094086
PC-069-24	41724	FR	16.4	27.71	14.61	1.6	2.150848814	Infected	141.5301	8.04E-04	0.081942525	2910.32113	62.60722743
PC-069-24	41724	FR	16.4	27.71	14.61	1.6	2.150848814	Infected	141.5301	8.04E-04	0.087742525	2910.32113	54.93252641
PC-069-24	41724	FR	16.4	27.71	14.61	1.6	2.150848814	Infected	141.5301	8.04E-04	0.087742525	2910.32113	63.69312855
PC-069-24	41724	FR	16.4	27.71	14.61	1.6	2.150848814	Infected	141.5301	8.04E-04	0.087742525	2910.32113	29.92781323
PC-069-24	41724	FR	16.4	27.71	14.61	1.6	2.150848814	Infected	141.5301	8.04E-04	0.087742525	2910.32113	45.9923779
PC-069-24	41724	FR	16.4	27.71	14.61	1.6	2.150848814	Infected	141.5301	8.04E-04	0.087742525	2910.32113	72.96825823
PC-069-24	41724	FR	16.4	27.71	14.61	1.6	2.150848814	Infected	141.5301	8.04E-04	0.087742525	2910.32113	65.38204026
PC-069-24	41724	FR	16.4	27.71	14.61	1.6	2.150848814	Infected	141.5301	8.04E-04	0.093542525	2910.32113	85.75572881
PC-069-24	41724	FR	16.4	27.71	14.61	1.6	2.150848814	Infected	141.5301	8.04E-04	0.093542525	2910.32113	94.80201329
PC-069-24	41724	FR	16.4	27.71	14.61	1.6	2.150848814	Infected	141.5301	8.04E-04	0.093542525	2824.18813	31.31713742
PC-069-24	41724	FR	16.4	27.71	14.61	1.6	2.150848814	Infected	141.5301	8.04E-04	0.093542525	2910.32113	56.24892803
PC-069-24	41724	FR	16.4	27.71	14.61	1.6	2.150848814	Infected	141.5301	8.04E-04	0.087742525	2910.32113	84.84374425
PC-069-24	41724	FR	16.4	27.71	14.61	1.6	2.150848814	Infected	141.5301	8.04E-04	0.093542525	2910.32113	93.71482239
PC-069-24	41724	FR	16.4	27.71	14.61	1.6	2.150848814	Infected	141.5301	8.04E-04	0.093542525	2910.32113	93.71482259
PC-069-24	41724	FR	16.4	27.71	14.61	1.6	2.150848814	Infected	141.5301	8.04E-04	0.093542525	2910.32113	75.10448927
PC-069-24	41724	FR	16.4	27.71	14.61	1.6	2.150848814	Infected	141.5301	8.04E-04	0.105142525	2824.18813	120.7577767
PC-070-24	41824	CV	18.3	25.51	13.32	1.1	2.022654327	Infected	105.3548	-0.003383717	0.122328038	3075.072432	82.43955561
PC-070-24	41824	CV	18.3	25.51	13.32	1.1	2.022654327	Infected	105.3548	-0.003383717	0.122328038	3075.072432	77.21649441
PC-070-24	41824	CV	18.3	25.51	13.32	1.1	2.022654327	Infected	105.3548	-0.003383717	0.122328038	3075.072432	88.23032451
PC-070-24	41824	CV	18.3	25.51	13.32	1.1	2.022654327	Infected	105.3548	-0.003383717	0.122328038	3075.072432	78.21973681
PC-070-24	41824	CV	18.3	25.51	13.32	1.1	2.022654327	Infected	105.3548	-0.003383717	0.116528038	3075.072432	88.22927511
PC-070-24	41824	CV	18.3	25.51	13.32	1.1	2.022654327	Infected	105.3548	-0.003383717	0.116528038	3161.205432	67.35203326
PC-070-24	41824	CV	18.3	25.51	13.32	1.1	2.022654327	Infected	105.3548	-0.003383717	0.116528038	3161.205432	78.21886631
PC-070-24	41824	CV	18.3	25.51	13.32	1.1	2.022654327	Infected	105.3548	-0.003383717	0.116528038	3161.205432	53.59815829
PC-070-24	41824	CV	18.3	25.51	13.32	1.1	2.022654327	Infected	105.3548	-0.003383717	0.116528038	3161.205432	54.18686836
PC-070-24	41824	CV	18.3	25.51	13.32	1.1	2.022654327	Infected	105.3548	-0.003383717	0.116528038	3161.205432	76.23189451
PC-070-24	41824	CV	18.3	25.51	13.32	1.1	2.022654327	Infected	105.3548	-0.003383717	0.110728038	3161.205432	60.60416206
PC-070-24	41824	CV	18.3	25.51	13.32	1.1	2.022654327	Infected	105.3548	-0.003383717	0.122328038	3161.205432	35.63077347
PC-070-24	41824	CV	18.3	25.51	13.32	1.1	2.022654327	Infected	105.3548	-0.003383717	0.099128038	3161.205432	68.99784892
PC-070-24	41824	CV	18.3	25.51	13.32	1.1	2.022654327	Infected	105.3548	-0.003383717	0.104928038	3161.205432	19.31373467
PC-070-24	41824	CV	18.3	25.51	13.32	1.1	2.022654327	Infected	105.3548	-0.003383717	0.104928038	3161.205432	32.98936186
PC-070-24	41824	CV	18.3	25.51	13.32	1.1	2.022654327	Infected	105.3548	-0.003383717	0.104928038	3161.205432	76.23022021
PC-070-24	41824	CV	18.3	25.51	13.32	1.1	2.022654327	Infected	105.3548	-0.003383717	0.122328038	3161.205432	78.21973701
PC-070-24	41824	CV	18.3	25.51	13.32	1.1	2.022654327	Infected	105.3548	-0.003383717	0.122328038	3161.205432	78.21973701
PC-070-24	41824	CV	18.3	25.51	13.32	1.1	2.022654327	Infected	105.3548	-0.003383717	0.116528038	3161.205432	77.21564071
PC-070-24	41824	CV	18.3	25.51	13.32	1.1	2.022654327	Infected	105.3548	-0.003383717	0.122328038	3161.205432	76.23273181
PC-070-24	41824	CV	18.3	25.51	13.32	1.1	2.022654327	Infected	105.3548	-0.003383717	0.116528038	3161.205432	78.21886611
PC-070-24	41824	CV	18.3	25.51	13.32	1.1	2.022654327	Infected	105.3548	-0.003383717	0.122328038	3161.205432	77.21649441
PC-070-24	41824	CV	18.3	25.51	13.32	1.1	2.022654327	Infected	105.3548	-0.003383717	0.116528038	3161.205432	75.26706613
PC-070-24	41824	CV	18.3	25.51	13.32	1.1	2.022654327	Infected	105.3548	-0.003383717	0.116528038	3161.205432	81.35138251
PC-070-24	41824	CV	18.3	25.51	13.32	1.1	2.022654327	Infected	105.3548	-0.003383717	0.116528038	3161.205432	54.78456623
PC-070-24	41824	CV	18.3	25.51	13.32	1.1	2.022654327	Infected	105.3548	-0.003383717	0.116528038	3161.205432	93.33556901
PC-070-24	41824	CV	18.3	25.51	13.32	1.1	2.022654327	Infected	105.3548	-0.003383717	0.116528038	3161.205432	90.72568771
PC-070-24	41824	CV	18.3	25.51	13.32	1.1	2.022654327	Infected	105.3548	-0.003383717	0.122328038	3161.205432	81.35230721
PC-070-24	41824	CV	18.3	25.51	13.32	1.1	2.022654327	Infected	105.3548	-0.003383717	0.122328038	3161.205432	68.1693736
PC-070-24	41824	CV	18.3	25.51	13.32	1.1	2.022654327	Infected	105.3548	-0.003383717	0.122328038	3161.205432	60.60535563
PC-071-24	41824	CV	16.1	27.47	14.28	1.4	0	Uninfected	0	-9.29E-04	0.086304945	3166.654222	106.9981485
PC-071-24	41824	CV	16.1	27.47	14.28	1.4	0	Uninfected	0	-9.29E-04	0.080504945	3166.654222	84.37149422
PC-071-24	41824	CV	16.1	27.47	14.28	1.4	0	Uninfected	0	-9.29E-04	0.074704945	3166.654222	81.83114561
PC-071-24	41824	CV	16.1	27.47	14.28	1.4	0	Uninfected	0	-9.29E-04	0.080504945	3166.654222	92.90462325
PC-071-24	41824	CV	16.1	27.47	14.28	1.4	0	Uninfected	0	-9.29E-04	0.080504945	3166.654222	101.8910982
PC-071-24	41824	CV	16.1	27.47	14.28	1.4	0	Uninfected	0	-9.29E-04	0.080504945	3166.654222	74.26839213
PC-071-24	41824	CV	16.1	27.47	14.28	1.4	0	Uninfected	0	-9.29E-04	0.080504945	3166.654222	57.10448846
PC-071-24	41824	CV	16.1	27.47	14.28	1.4	0	Uninfected	0	-9.29E-04	0.074704945	3166.654222	83.50882249
PC-071-24	41824	CV	16.1	27.47	14.28	1.4	0	Uninfected	0	-9.29E-04	0.080504945	3166.654222	62.33714238
PC-071-24	41824	CV	16.1	27.47	14.28	1.4	0	Uninfected	0	-9.29E-04	0.080504945	3166.654222	63.90795809
PC-071-24	41824	CV	16.1	27.47	14.28	1.4	0	Uninfected	0	-9.29E-04	0.080504945	3166.654222	64.44673957
PC-071-24	41824	CV	16.1	27.47	14.28	1.4	0	Uninfected	0	-9.29E-04	0.080504945	3166.654222	105.6775019
PC-071-24	41824	CV	16.1	27.47	14.28	1.4	0	Uninfected	0	-9.29E-04	0.080504945	3166.654222	84.37149422
PC-071-24	41824	CV	16.1	27.47	14.28	1.4	0	Uninfected	0	-9.29E-04	0.080504945	3166.654222	85.24939255
PC-071-24	41824	CV	16.1	27.47	14.28	1.4	0	Uninfected	0	-9.29E-04	0.074704945	3166.654222	78.64933287
PC-071-24	41824	CV	16.1	27.47	14.28	1.4	0	Uninfected	0	-9.29E-04	0.074704945	3166.654222	93.94760615
PC-071-24	41824	CV	16.1	27.47	14.28	1.4	0	Uninfected	0	-9.29E-04	0.086304945	3166.654222	98.34480245
PC-071-24	41824	CV	16.1	27.47	14.28	1.4	0	Uninfected	0	-9.29E-04	0.080504945	3166.654222	80.21301387
PC-071-24	41824	CV	16.1	27.47	14.28	1.4	0	Uninfected	0	-9.29E-04	0.080504945	3166.654222	74.26839213
PC-071-24	41824	CV	16.1	27.47	14.28	1.4	0	Uninfected	0	-9.29E-04	0.074704945	3166.654222	95.01277895
PC-071-24	41824	CV	16.1	27.47	14.28	1.4	0	Uninfected	0	-9.29E-04	0.080504945	3166.654222	74.96848426
PC-071-24	41824	CV	16.1	27.47	14.28	1.4	0	Uninfected	0	-9.29E-04	0.080504945	3166.654222	81.0152712
PC-071-24	41824	CV	16.1	27.47	14.28	1.4	0	Uninfected	0	-9.29E-04	0.080504945	3166.654222	103.1254955
PC-071-24	41824	CV	16.1	27.47	14.28	1.4	0	Uninfected	0	-9.29E-04	0.080504945	3166.654222	98.34381835
PC-071-24	41824	CV	16.1	27.47	14.28	1.4	0	Uninfected	0	-9.29E-04	0.080504945	3166.654222	81.83185353
PC-071-24	41824	CV	16.1	27.47	14.28	1.4	0	Uninfected	0	-9.29E-04	0.074704945	3166.654222	56.66548364
PC-071-24	41824	CV	16.1	27.47	14.28	1.4	0	Uninfected	0	-9.29E-04	0.080504945	3166.654222	93.94851235
PC-071-24	41824	CV	16.1	27.47	14.28	1.4	0	Uninfected	0	-9.29E-04	0.080504945	3166.654222	81.0152712
PC-071-24	41824	CV	16.1	27.47	14.28	1.4	0	Uninfected	0	-9.29E-04	0.080504945	3166.654222	90.87824625
PC-071-24	41824	CV	16.1	27.47	14.28	1.4	0	Uninfected	0	-9.29E-04	0.080504945	3166.654222	81.83185353
PC-072-24	41824	CV	19.8	26.84	12.85	1.45	0	Uninfected	0	-1.54E-04	0.11783623	2830.728591	61.80853883
PC-072-24	41824	CV	19.8	26.84	12.85	1.45	0	Uninfected	0	-1.54E-04	0.11783623	2830.728591	50.90951127
PC-072-24	41824	CV	19.8	26.84	12.85	1.45	0	Uninfected	0	-1.54E-04	0.11203623	2830.728591	49.03098933
PC-072-24	41824	CV	19.8	26.84	12.85	1.45	0	Uninfected	0	-1.54E-04	0.11203623	2830.728591	64.3475503
PC-072-24	41824	CV	19.8	26.84	12.85	1.45	0	Uninfected	0	-1.54E-04	0.11203623	2916.860591	57.1157894
PC-072-24	41824	CV	19.8	26.84	12.85	1.45	0	Uninfected	0	-1.54E-04	0.11203623	2916.860591	55.65603874
PC-072-24	41824	CV	19.8	26.84	12.85	1.45	0	Uninfected	0	-1.54E-04	0.11783623	2830.728591	79.47866531
PC-072-24	41824	CV	19.8	26.84	12.85	1.45	0	Uninfected	0	-1.54E-04	0.11783623	2916.860591	102.0316085
PC-072-24	41824	CV	19.8	26.84	12.85	1.45	0	Uninfected	0	-1.54E-04	0.12363623	2916.860591	86.97615031
PC-072-24	41824	CV	19.8	26.84	12.85	1.45	0	Uninfected	0	-1.54E-04	0.12363623	2916.860591	52.87895292
PC-072-24	41824	CV	19.8	26.84	12.85	1.45	0	Uninfected	0	-1.54E-04	0.11783623	2916.860591	53.55600521
PC-072-24	41824	CV	19.8	26.84	12.85	1.45	0	Uninfected	0	-1.54E-04	0.11203623	2916.860591	54.94425865
PC-072-24	41824	CV	19.8	26.84	12.85	1.45	0	Uninfected	0	-1.54E-04	0.10623623	2916.860591	56.37915376
PC-072-24	41824	CV	19.8	26.84	12.85	1.45	0	Uninfected	0	-1.54E-04	0.11203623	2916.860591	52.21101861
PC-072-24	41824	CV	19.8	26.84	12.85	1.45	0	Uninfected	0	-1.54E-04	0.11203623	2916.860591	42.82877541
PC-072-24	41824	CV	19.8	26.84	12.85	1.45	0	Uninfected	0	-1.54E-04	0.11203623	2916.860591	70.85451471
PC-072-24	41824	CV	19.8	26.84	12.85	1.45	0	Uninfected	0	-1.54E-04	0.11203623	2916.860591	86.97385651
PC-072-24	41824	CV	19.8	26.84	12.85	1.45	0	Uninfected	0	-1.54E-04	0.10623623	2916.860591	105.5152989
PC-072-24	41824	CV	19.8	26.84	12.85	1.45	0	Uninfected	0	-1.54E-04	0.12363623	2916.860591	86.97615031
PC-072-24	41824	CV	19.8	26.84	12.85	1.45	0	Uninfected	0	-1.54E-04	0.11783623	2916.860591	66.12058758
PC-072-24	41824	CV	19.8	26.84	12.85	1.45	0	Uninfected	0	-1.54E-04	0.11783623	2916.860591	11.03602145
PC-072-24	41824	CV	19.8	26.84	12.85	1.45	0	Uninfected	0	-1.54E-04	0.10043623	2916.860591	-10.28593957
PC-072-24	41824	CV	19.8	26.84	12.85	1.45	0	Uninfected	0	-1.54E-04	0.10043623	2916.860591	81.86565931
PC-072-24	41824	CV	19.8	26.84	12.85	1.45	0	Uninfected	0	-1.54E-04	0.10623623	2830.728591	89.70381411
PC-072-24	41824	CV	19.8	26.84	12.85	1.45	0	Uninfected	0	-1.54E-04	0.11783623	2916.860591	95.56830851
PC-072-24	41824	CV	19.8	26.84	12.85	1.45	0	Uninfected	0	-1.54E-04	0.11783623	2916.860591	56.38040811
PC-072-24	41824	CV	19.8	26.84	12.85	1.45	0	Uninfected	0	-1.54E-04	0.11203623	2916.860591	55.65603874
PC-072-24	41824	CV	19.8	26.84	12.85	1.45	0	Uninfected	0	-1.54E-04	0.11203623	2916.860591	88.32374021
PC-072-24	41824	CV	19.8	26.84	12.85	1.45	0	Uninfected	0	-1.54E-04	0.12363623	2916.860591	86.97615031
PC-072-24	41824	CV	19.8	26.84	12.85	1.45	0	Uninfected	0	-1.54E-04	0.12363623	2916.860591	85.65654811
