# Supplementary material for: Do I Sound Sick? Condition‐Dependent Advertisement Signals in Naturally Infected Frogs
Source: Ecol Evol. 2025 Oct 16;15(10):e72350. doi: 10.1002/ece3.72350 (PMC12529013; doi:10.1002/ece3.72350)
Supplement: Supplementary file 1 — Data S1: ece372350‐sup‐0001‐DataS1.zip. [file ECE3-15-e72350-s001.zip › ece372350-sup-0002-Supinfo2@chou_uncorrected_call_data.csv]

Begin Time (s)	End Time (s)	Delta Time (s)	Peak Freq (Hz)	Freq 5% (Hz)	Freq 95% (Hz)	BW 90% (Hz)	Begin File	ID	Date.x	selec.file	Location.x	ICI	Call_Period	Call_Rate_Inst	Date.y	Location.y	Body Temp	Weight (Bag + Frog)	Weight (Bag)	SVL	Tibia	Frog Weight (g)	Catcher	Recorder	Processer	Temp Gun	Microphone	Marantz	Log Infection Load	Prevalence	Infection Load	Condition
63.33241497	63.46592971	0.1335	2583.984	2497.852	2842.383	344.531	PC-002-24_030324_FR.wav	PC-002-24	30324	PC-002-24_030324_FR.wav.Table01.txt	FR	0.621133787	0.754633787	79.50876443	3/3/2024	Forks of the River	12.8	9.8	7.8	29.36	16.17	2	TC	TC	TC	1	1	1	0	Uninfected	0	0.003100263
64.08706349	64.22638322	0.1393	2583.984	2497.852	2842.383	344.531	PC-002-24_030324_FR.wav	PC-002-24	30324	PC-002-24_030324_FR.wav.Table01.txt	FR	0.667573696	0.806873696	74.36108067	3/3/2024	Forks of the River	12.8	9.8	7.8	29.36	16.17	2	TC	TC	TC	1	1	1	0	Uninfected	0	0.003100263
64.89395692	65.04488662	0.1509	2583.984	2497.852	2842.383	344.531	PC-002-24_030324_FR.wav	PC-002-24	30324	PC-002-24_030324_FR.wav.Table01.txt	FR	0.621133787	0.772033787	77.71680594	3/3/2024	Forks of the River	12.8	9.8	7.8	29.36	16.17	2	TC	TC	TC	1	1	1	0	Uninfected	0	0.003100263
65.66602041	65.80534014	0.1393	2583.984	2497.852	2842.383	344.531	PC-002-24_030324_FR.wav	PC-002-24	30324	PC-002-24_030324_FR.wav.Table01.txt	FR	1.108752835	1.248052835	48.07488779	3/3/2024	Forks of the River	12.8	9.8	7.8	29.36	16.17	2	TC	TC	TC	1	1	1	0	Uninfected	0	0.003100263
66.91409297	67.05921769	0.1451	2756.25	2583.984	2842.383	258.398	PC-002-24_030324_FR.wav	PC-002-24	30324	PC-002-24_030324_FR.wav.Table01.txt	FR	0.638548753	0.783648753	76.56491479	3/3/2024	Forks of the River	12.8	9.8	7.8	29.36	16.17	2	TC	TC	TC	1	1	1	0	Uninfected	0	0.003100263
67.69776644	67.83128118	0.1335	2756.25	2583.984	2842.383	258.398	PC-002-24_030324_FR.wav	PC-002-24	30324	PC-002-24_030324_FR.wav.Table01.txt	FR	0.621133787	0.754633787	79.50876443	3/3/2024	Forks of the River	12.8	9.8	7.8	29.36	16.17	2	TC	TC	TC	1	1	1	0	Uninfected	0	0.003100263
68.45241497	68.59173469	0.1393	2756.25	2583.984	2842.383	258.398	PC-002-24_030324_FR.wav	PC-002-24	30324	PC-002-24_030324_FR.wav.Table01.txt	FR	0.632743764	0.772043764	77.71580161	3/3/2024	Forks of the River	12.8	9.8	7.8	29.36	16.17	2	TC	TC	TC	1	1	1	0	Uninfected	0	0.003100263
69.22447846	69.36379819	0.1393	2756.25	2583.984	2842.383	258.398	PC-002-24_030324_FR.wav	PC-002-24	30324	PC-002-24_030324_FR.wav.Table01.txt	FR	0.725623583	0.864923583	69.37029025	3/3/2024	Forks of the River	12.8	9.8	7.8	29.36	16.17	2	TC	TC	TC	1	1	1	0	Uninfected	0	0.003100263
70.08942177	70.22293651	0.1335	2756.25	2583.984	2842.383	258.398	PC-002-24_030324_FR.wav	PC-002-24	30324	PC-002-24_030324_FR.wav.Table01.txt	FR	0.568888889	0.702388889	85.42276357	3/3/2024	Forks of the River	12.8	9.8	7.8	29.36	16.17	2	TC	TC	TC	1	1	1	0	Uninfected	0	0.003100263
70.7918254	70.92534014	0.1335	2670.117	2583.984	2842.383	258.398	PC-002-24_030324_FR.wav	PC-002-24	30324	PC-002-24_030324_FR.wav.Table01.txt	FR	0.603718821	0.737218821	81.38696177	3/3/2024	Forks of the River	12.8	9.8	7.8	29.36	16.17	2	TC	TC	TC	1	1	1	0	Uninfected	0	0.003100263
71.52905896	71.6625737	0.1335	2670.117	2583.984	2842.383	258.398	PC-002-24_030324_FR.wav	PC-002-24	30324	PC-002-24_030324_FR.wav.Table01.txt	FR	0.65015873	0.78365873	76.56394002	3/3/2024	Forks of the River	12.8	9.8	7.8	29.36	16.17	2	TC	TC	TC	1	1	1	0	Uninfected	0	0.003100263
72.31273243	72.44624717	0.1335	2756.25	2583.984	2842.383	258.398	PC-002-24_030324_FR.wav	PC-002-24	30324	PC-002-24_030324_FR.wav.Table01.txt	FR	0.586303854	0.719803854	83.3560416	3/3/2024	Forks of the River	12.8	9.8	7.8	29.36	16.17	2	TC	TC	TC	1	1	1	0	Uninfected	0	0.003100263
73.03255102	73.17187075	0.1393	2756.25	2583.984	2842.383	258.398	PC-002-24_030324_FR.wav	PC-002-24	30324	PC-002-24_030324_FR.wav.Table01.txt	FR	0.539863946	0.679163946	88.34391218	3/3/2024	Forks of the River	12.8	9.8	7.8	29.36	16.17	2	TC	TC	TC	1	1	1	0	Uninfected	0	0.003100263
73.71173469	73.84524943	0.1335	2756.25	2583.984	2842.383	258.398	PC-002-24_030324_FR.wav	PC-002-24	30324	PC-002-24_030324_FR.wav.Table01.txt	FR	0.592108844	0.725608844	82.68917957	3/3/2024	Forks of the River	12.8	9.8	7.8	29.36	16.17	2	TC	TC	TC	1	1	1	0	Uninfected	0	0.003100263
74.43735828	74.57087302	0.1335	2756.25	2583.984	2842.383	258.398	PC-002-24_030324_FR.wav	PC-002-24	30324	PC-002-24_030324_FR.wav.Table01.txt	FR	0.557278911	0.690778911	86.85847099	3/3/2024	Forks of the River	12.8	9.8	7.8	29.36	16.17	2	TC	TC	TC	1	1	1	0	Uninfected	0	0.003100263
75.12815193	75.25586168	0.1277	2756.25	2583.984	2842.383	258.398	PC-002-24_030324_FR.wav	PC-002-24	30324	PC-002-24_030324_FR.wav.Table01.txt	FR	0.586303855	0.714003855	84.03315974	3/3/2024	Forks of the River	12.8	9.8	7.8	29.36	16.17	2	TC	TC	TC	1	1	1	0	Uninfected	0	0.003100263
75.84216553	75.97568027	0.1335	2756.25	2583.984	2842.383	258.398	PC-002-24_030324_FR.wav	PC-002-24	30324	PC-002-24_030324_FR.wav.Table01.txt	FR	0.597913832	0.731413832	82.03290309	3/3/2024	Forks of the River	12.8	9.8	7.8	29.36	16.17	2	TC	TC	TC	1	1	1	0	Uninfected	0	0.003100263
76.5735941	76.70130386	0.1277	2756.25	2583.984	2842.383	258.398	PC-002-24_030324_FR.wav	PC-002-24	30324	PC-002-24_030324_FR.wav.Table01.txt	FR	0.534058957	0.661758957	90.66745431	3/3/2024	Forks of the River	12.8	9.8	7.8	29.36	16.17	2	TC	TC	TC	1	1	1	0	Uninfected	0	0.003100263
77.23536281	77.36307256	0.1277	2756.25	2583.984	2842.383	258.398	PC-002-24_030324_FR.wav	PC-002-24	30324	PC-002-24_030324_FR.wav.Table01.txt	FR	0.534058957	0.661758957	90.66745431	3/3/2024	Forks of the River	12.8	9.8	7.8	29.36	16.17	2	TC	TC	TC	1	1	1	0	Uninfected	0	0.003100263
77.89713152	78.01903628	0.1219	2756.25	2583.984	2842.383	258.398	PC-002-24_030324_FR.wav	PC-002-24	30324	PC-002-24_030324_FR.wav.Table01.txt	FR	0.597913832	0.719813832	83.35488613	3/3/2024	Forks of the River	12.8	9.8	7.8	29.36	16.17	2	TC	TC	TC	1	1	1	0	Uninfected	0	0.003100263
78.61695011	78.74465986	0.1277	2756.25	2583.984	2842.383	258.398	PC-002-24_030324_FR.wav	PC-002-24	30324	PC-002-24_030324_FR.wav.Table01.txt	FR	0.574693877	0.702393877	85.42215695	3/3/2024	Forks of the River	12.8	9.8	7.8	29.36	16.17	2	TC	TC	TC	1	1	1	0	Uninfected	0	0.003100263
79.31935374	79.4412585	0.1219	2756.25	2583.984	2842.383	258.398	PC-002-24_030324_FR.wav	PC-002-24	30324	PC-002-24_030324_FR.wav.Table01.txt	FR	0.586303855	0.708203855	84.72136882	3/3/2024	Forks of the River	12.8	9.8	7.8	29.36	16.17	2	TC	TC	TC	1	1	1	0	Uninfected	0	0.003100263
80.02756236	80.14946712	0.1219	2756.25	2583.984	2842.383	258.398	PC-002-24_030324_FR.wav	PC-002-24	30324	PC-002-24_030324_FR.wav.Table01.txt	FR	0.52244898	0.64434898	93.11724215	3/3/2024	Forks of the River	12.8	9.8	7.8	29.36	16.17	2	TC	TC	TC	1	1	1	0	Uninfected	0	0.003100263
80.6719161	80.79962585	0.1277	2756.25	2583.984	2842.383	258.398	PC-002-24_030324_FR.wav	PC-002-24	30324	PC-002-24_030324_FR.wav.Table01.txt	FR	0.592108844	0.719808844	83.35546375	3/3/2024	Forks of the River	12.8	9.8	7.8	29.36	16.17	2	TC	TC	TC	1	1	1	0	Uninfected	0	0.003100263
81.39173469	81.51363946	0.1219	2756.25	2583.984	2842.383	258.398	PC-002-24_030324_FR.wav	PC-002-24	30324	PC-002-24_030324_FR.wav.Table01.txt	FR	0.609523809	0.731423809	82.03178412	3/3/2024	Forks of the River	12.8	9.8	7.8	29.36	16.17	2	TC	TC	TC	1	1	1	0	Uninfected	0	0.003100263
82.12316327	82.25087302	0.1277	2756.25	2583.984	2842.383	258.398	PC-002-24_030324_FR.wav	PC-002-24	30324	PC-002-24_030324_FR.wav.Table01.txt	FR	0.470204082	0.597904082	100.3505442	3/3/2024	Forks of the River	12.8	9.8	7.8	29.36	16.17	2	TC	TC	TC	1	1	1	0	Uninfected	0	0.003100263
82.7210771	82.84878685	0.1277	2756.25	2583.984	2842.383	258.398	PC-002-24_030324_FR.wav	PC-002-24	30324	PC-002-24_030324_FR.wav.Table01.txt	FR	0.644353742	0.772053742	77.71479722	3/3/2024	Forks of the River	12.8	9.8	7.8	29.36	16.17	2	TC	TC	TC	1	1	1	0	Uninfected	0	0.003100263
83.49314059	83.62085034	0.1277	2756.25	2583.984	2842.383	258.398	PC-002-24_030324_FR.wav	PC-002-24	30324	PC-002-24_030324_FR.wav.Table01.txt	FR	0.586303855	0.714003855	84.03315974	3/3/2024	Forks of the River	12.8	9.8	7.8	29.36	16.17	2	TC	TC	TC	1	1	1	0	Uninfected	0	0.003100263
84.2071542	84.33486395	0.1277	2756.25	2583.984	2842.383	258.398	PC-002-24_030324_FR.wav	PC-002-24	30324	PC-002-24_030324_FR.wav.Table01.txt	FR	0.505034013	0.632734013	94.82657604	3/3/2024	Forks of the River	12.8	9.8	7.8	29.36	16.17	2	TC	TC	TC	1	1	1	0	Uninfected	0	0.003100263
84.83989796	84.96180272	0.1219	2756.25	2583.984	2842.383	258.398	PC-002-24_030324_FR.wav	PC-002-24	30324	PC-002-24_030324_FR.wav.Table01.txt	FR	0.557278912	0.679178912	88.34196548	3/3/2024	Forks of the River	12.8	9.8	7.8	29.36	16.17	2	TC	TC	TC	1	1	1	0	Uninfected	0	0.003100263
339.5686054	339.7079252	0.1393	2842.383	2670.117	3100.781	430.664	PC-003-24_030324_FR.wav	PC-003-24	30324	PC-003-24_030324_FR.wav.Table01.txt	FR	0.638548753	0.777848753	77.1358182	3/3/2024	Forks of the River	12.4	6	3.9	27.44	14.45	2.1	TC	TC	TC	1	1	1	0	Uninfected	0	0.004984177
340.3464739	340.4857937	0.1393	2842.383	2670.117	3100.781	430.664	PC-003-24_030324_FR.wav	PC-003-24	30324	PC-003-24_030324_FR.wav.Table01.txt	FR	1.137777778	1.277077778	46.98225984	3/3/2024	Forks of the River	12.4	6	3.9	27.44	14.45	2.1	TC	TC	TC	1	1	1	0	Uninfected	0	0.004984177
341.6235714	341.7628912	0.1393	2842.383	2756.25	3100.781	344.531	PC-003-24_030324_FR.wav	PC-003-24	30324	PC-003-24_030324_FR.wav.Table01.txt	FR	1.004263039	1.143563039	52.46759291	3/3/2024	Forks of the River	12.4	6	3.9	27.44	14.45	2.1	TC	TC	TC	1	1	1	0	Uninfected	0	0.004984177
342.7671542	342.9122789	0.1451	2928.516	2756.25	3100.781	344.531	PC-003-24_030324_FR.wav	PC-003-24	30324	PC-003-24_030324_FR.wav.Table01.txt	FR	0.574693877	0.719793877	83.35719699	3/3/2024	Forks of the River	12.4	6	3.9	27.44	14.45	2.1	TC	TC	TC	1	1	1	0	Uninfected	0	0.004984177
343.4869728	343.6379025	0.1509	2928.516	2756.25	3186.914	430.664	PC-003-24_030324_FR.wav	PC-003-24	30324	PC-003-24_030324_FR.wav.Table01.txt	FR	0.661768708	0.812668708	73.83082357	3/3/2024	Forks of the River	12.4	6	3.9	27.44	14.45	2.1	TC	TC	TC	1	1	1	0	Uninfected	0	0.004984177
344.2996712	344.4447959	0.1451	2928.516	2756.25	3186.914	430.664	PC-003-24_030324_FR.wav	PC-003-24	30324	PC-003-24_030324_FR.wav.Table01.txt	FR	0.551473923	0.696573923	86.13586874	3/3/2024	Forks of the River	12.4	6	3.9	27.44	14.45	2.1	TC	TC	TC	1	1	1	0	Uninfected	0	0.004984177
344.9962698	345.1413946	0.1451	2928.516	2756.25	3186.914	430.664	PC-003-24_030324_FR.wav	PC-003-24	30324	PC-003-24_030324_FR.wav.Table01.txt	FR	0.644353741	0.789453741	76.00191991	3/3/2024	Forks of the River	12.4	6	3.9	27.44	14.45	2.1	TC	TC	TC	1	1	1	0	Uninfected	0	0.004984177
345.7857483	345.925068	0.1393	2928.516	2842.383	3186.914	344.531	PC-003-24_030324_FR.wav	PC-003-24	30324	PC-003-24_030324_FR.wav.Table01.txt	FR	0.557278912	0.696578912	86.13525182	3/3/2024	Forks of the River	12.4	6	3.9	27.44	14.45	2.1	TC	TC	TC	1	1	1	0	Uninfected	0	0.004984177
346.4823469	346.6216667	0.1393	2928.516	2842.383	3186.914	344.531	PC-003-24_030324_FR.wav	PC-003-24	30324	PC-003-24_030324_FR.wav.Table01.txt	FR	0.551473923	0.690773923	86.85909818	3/3/2024	Forks of the River	12.4	6	3.9	27.44	14.45	2.1	TC	TC	TC	1	1	1	0	Uninfected	0	0.004984177
347.1731406	347.3124603	0.1393	2928.516	2842.383	3186.914	344.531	PC-003-24_030324_FR.wav	PC-003-24	30324	PC-003-24_030324_FR.wav.Table01.txt	FR	0.534058957	0.673358957	89.10551998	3/3/2024	Forks of the River	12.4	6	3.9	27.44	14.45	2.1	TC	TC	TC	1	1	1	0	Uninfected	0	0.004984177
347.8465193	347.991644	0.1451	2928.516	2842.383	3186.914	344.531	PC-003-24_030324_FR.wav	PC-003-24	30324	PC-003-24_030324_FR.wav.Table01.txt	FR	0.835918367	0.981018367	61.16093441	3/3/2024	Forks of the River	12.4	6	3.9	27.44	14.45	2.1	TC	TC	TC	1	1	1	0	Uninfected	0	0.004984177
348.8275624	348.9610771	0.1335	2928.516	2842.383	3186.914	344.531	PC-003-24_030324_FR.wav	PC-003-24	30324	PC-003-24_030324_FR.wav.Table01.txt	FR	0.586303854	0.719803854	83.3560416	3/3/2024	Forks of the River	12.4	6	3.9	27.44	14.45	2.1	TC	TC	TC	1	1	1	0	Uninfected	0	0.004984177
349.547381	349.6867007	0.1393	2928.516	2842.383	3186.914	344.531	PC-003-24_030324_FR.wav	PC-003-24	30324	PC-003-24_030324_FR.wav.Table01.txt	FR	0.679183674	0.818483674	73.30628809	3/3/2024	Forks of the River	12.4	6	3.9	27.44	14.45	2.1	TC	TC	TC	1	1	1	0	Uninfected	0	0.004984177
350.3658844	350.4993991	0.1335	2928.516	2842.383	3186.914	344.531	PC-003-24_030324_FR.wav	PC-003-24	30324	PC-003-24_030324_FR.wav.Table01.txt	FR	0.580498866	0.713998866	84.03374691	3/3/2024	Forks of the River	12.4	6	3.9	27.44	14.45	2.1	TC	TC	TC	1	1	1	0	Uninfected	0	0.004984177
351.079898	351.2192177	0.1393	2928.516	2842.383	3186.914	344.531	PC-003-24_030324_FR.wav	PC-003-24	30324	PC-003-24_030324_FR.wav.Table01.txt	FR	0.551473923	0.690773923	86.85909818	3/3/2024	Forks of the River	12.4	6	3.9	27.44	14.45	2.1	TC	TC	TC	1	1	1	0	Uninfected	0	0.004984177
351.7706916	351.9042063	0.1335	2928.516	2842.383	3186.914	344.531	PC-003-24_030324_FR.wav	PC-003-24	30324	PC-003-24_030324_FR.wav.Table01.txt	FR	0.592108844	0.725608844	82.68917957	3/3/2024	Forks of the River	12.4	6	3.9	27.44	14.45	2.1	TC	TC	TC	1	1	1	0	Uninfected	0	0.004984177
352.4963152	352.6356349	0.1393	2928.516	2842.383	3186.914	344.531	PC-003-24_030324_FR.wav	PC-003-24	30324	PC-003-24_030324_FR.wav.Table01.txt	FR	0.568888889	0.708188889	84.72315922	3/3/2024	Forks of the River	12.4	6	3.9	27.44	14.45	2.1	TC	TC	TC	1	1	1	0	Uninfected	0	0.004984177
353.2045238	353.3438435	0.1393	2928.516	2842.383	3186.914	344.531	PC-003-24_030324_FR.wav	PC-003-24	30324	PC-003-24_030324_FR.wav.Table01.txt	FR	0.725623583	0.864923583	69.37029025	3/3/2024	Forks of the River	12.4	6	3.9	27.44	14.45	2.1	TC	TC	TC	1	1	1	0	Uninfected	0	0.004984177
354.0694671	354.2029819	0.1335	2928.516	2842.383	3186.914	344.531	PC-003-24_030324_FR.wav	PC-003-24	30324	PC-003-24_030324_FR.wav.Table01.txt	FR	0.626938776	0.760438776	78.9018155	3/3/2024	Forks of the River	12.4	6	3.9	27.44	14.45	2.1	TC	TC	TC	1	1	1	0	Uninfected	0	0.004984177
354.8299206	354.9576304	0.1277	2928.516	2842.383	3186.914	344.531	PC-003-24_030324_FR.wav	PC-003-24	30324	PC-003-24_030324_FR.wav.Table01.txt	FR	0.621133787	0.748833787	80.12458978	3/3/2024	Forks of the River	12.4	6	3.9	27.44	14.45	2.1	TC	TC	TC	1	1	1	0	Uninfected	0	0.004984177
355.5787642	355.7122789	0.1335	2928.516	2842.383	3186.914	344.531	PC-003-24_030324_FR.wav	PC-003-24	30324	PC-003-24_030324_FR.wav.Table01.txt	FR	0.65015873	0.78365873	76.56394002	3/3/2024	Forks of the River	12.4	6	3.9	27.44	14.45	2.1	TC	TC	TC	1	1	1	0	Uninfected	0	0.004984177
356.3624376	356.4959524	0.1335	2928.516	2842.383	3186.914	344.531	PC-003-24_030324_FR.wav	PC-003-24	30324	PC-003-24_030324_FR.wav.Table01.txt	FR	0.626938775	0.760438775	78.9018156	3/3/2024	Forks of the River	12.4	6	3.9	27.44	14.45	2.1	TC	TC	TC	1	1	1	0	Uninfected	0	0.004984177
357.1228912	357.2506009	0.1277	2928.516	2842.383	3186.914	344.531	PC-003-24_030324_FR.wav	PC-003-24	30324	PC-003-24_030324_FR.wav.Table01.txt	FR	0.597913832	0.725613832	82.68861115	3/3/2024	Forks of the River	12.4	6	3.9	27.44	14.45	2.1	TC	TC	TC	1	1	1	0	Uninfected	0	0.004984177
357.8485147	357.9762245	0.1277	2928.516	2842.383	3186.914	344.531	PC-003-24_030324_FR.wav	PC-003-24	30324	PC-003-24_030324_FR.wav.Table01.txt	FR	0.632743764	0.760443764	78.90129795	3/3/2024	Forks of the River	12.4	6	3.9	27.44	14.45	2.1	TC	TC	TC	1	1	1	0	Uninfected	0	0.004984177
358.6089683	358.736678	0.1277	2928.516	2842.383	3186.914	344.531	PC-003-24_030324_FR.wav	PC-003-24	30324	PC-003-24_030324_FR.wav.Table01.txt	FR	0.77786848	0.90556848	66.25672307	3/3/2024	Forks of the River	12.4	6	3.9	27.44	14.45	2.1	TC	TC	TC	1	1	1	0	Uninfected	0	0.004984177
359.5145465	359.6422562	0.1277	2928.516	2842.383	3186.914	344.531	PC-003-24_030324_FR.wav	PC-003-24	30324	PC-003-24_030324_FR.wav.Table01.txt	FR	0.719818594	0.847518594	70.79490695	3/3/2024	Forks of the River	12.4	6	3.9	27.44	14.45	2.1	TC	TC	TC	1	1	1	0	Uninfected	0	0.004984177
360.3620748	360.4897846	0.1277	2928.516	2842.383	3186.914	344.531	PC-003-24_030324_FR.wav	PC-003-24	30324	PC-003-24_030324_FR.wav.Table01.txt	FR	1.753106576	1.880806576	31.90120705	3/3/2024	Forks of the River	12.4	6	3.9	27.44	14.45	2.1	TC	TC	TC	1	1	1	0	Uninfected	0	0.004984177
390.3680612	390.472551	0.1045	2842.383	2756.25	3014.648	258.398	PC-003-24_030324_FR.wav	PC-003-24	30324	PC-003-24_030324_FR.wav.Table01.txt	FR	0.975238096	1.079738096	55.56903125	3/3/2024	Forks of the River	12.4	6	3.9	27.44	14.45	2.1	TC	TC	TC	1	1	1	0	Uninfected	0	0.004984177
391.4477891	391.5580839	0.1103	2842.383	2756.25	3100.781	344.531	PC-003-24_030324_FR.wav	PC-003-24	30324	PC-003-24_030324_FR.wav.Table01.txt	FR	0.632743764	0.743043764	80.74894496	3/3/2024	Forks of the River	12.4	6	3.9	27.44	14.45	2.1	TC	TC	TC	1	1	1	0	Uninfected	0	0.004984177
392.1908277	392.3069274	0.1161	2842.383	2756.25	3100.781	344.531	PC-003-24_030324_FR.wav	PC-003-24	30324	PC-003-24_030324_FR.wav.Table01.txt	FR	0.748843537	0.864943537	69.3686899	3/3/2024	Forks of the River	12.4	6	3.9	27.44	14.45	2.1	TC	TC	TC	1	1	1	0	Uninfected	0	0.004984177
15.05232426	15.13939909	0.0871	3014.648	2928.516	3100.781	172.266	PC-004-24_032124_CV.wav	PC-004-24	32124	PC-004-24_032124_CV.wav.Table01.txt	CV	0.580498866	0.667598866	89.87432882	3/21/2024	Colonial Village	13.1	6.2	5	25.47	14.34	1.2	TC	SE	TC	1	1	1	1.011225662	Infected	10.26185	-0.002175798
15.71989796	15.8011678	0.0813	3014.648	2928.516	3100.781	172.266	PC-004-24_032124_CV.wav	PC-004-24	32124	PC-004-24_032124_CV.wav.Table01.txt	CV	0.684988663	0.766288663	78.29947499	3/21/2024	Colonial Village	13.1	6.2	5	25.47	14.34	1.2	TC	SE	TC	1	1	1	1.011225662	Infected	10.26185	-0.002175798
16.48615646	16.57323129	0.0871	3014.648	2928.516	3100.781	172.266	PC-004-24_032124_CV.wav	PC-004-24	32124	PC-004-24_032124_CV.wav.Table01.txt	CV	0.644353741	0.731453741	82.02842728	3/21/2024	Colonial Village	13.1	6.2	5	25.47	14.34	1.2	TC	SE	TC	1	1	1	1.011225662	Infected	10.26185	-0.002175798
17.21758503	17.30465986	0.0871	3014.648	2928.516	3100.781	172.266	PC-004-24_032124_CV.wav	PC-004-24	32124	PC-004-24_032124_CV.wav.Table01.txt	CV	0.557278912	0.644378912	93.11291677	3/21/2024	Colonial Village	13.1	6.2	5	25.47	14.34	1.2	TC	SE	TC	1	1	1	1.011225662	Infected	10.26185	-0.002175798
17.86193878	17.94901361	0.0871	3014.648	2928.516	3100.781	172.266	PC-004-24_032124_CV.wav	PC-004-24	32124	PC-004-24_032124_CV.wav.Table01.txt	CV	0.82430839	0.91140839	65.8321787	3/21/2024	Colonial Village	13.1	6.2	5	25.47	14.34	1.2	TC	SE	TC	1	1	1	1.011225662	Infected	10.26185	-0.002175798
18.773322	18.85459184	0.0813	3014.648	2928.516	3100.781	172.266	PC-004-24_032124_CV.wav	PC-004-24	32124	PC-004-24_032124_CV.wav.Table01.txt	CV	0.65015873	0.73145873	82.02786779	3/21/2024	Colonial Village	13.1	6.2	5	25.47	14.34	1.2	TC	SE	TC	1	1	1	1.011225662	Infected	10.26185	-0.002175798
19.50475057	19.58602041	0.0813	3014.648	2928.516	3100.781	172.266	PC-004-24_032124_CV.wav	PC-004-24	32124	PC-004-24_032124_CV.wav.Table01.txt	CV	0.684988662	0.766288662	78.29947509	3/21/2024	Colonial Village	13.1	6.2	5	25.47	14.34	1.2	TC	SE	TC	1	1	1	1.011225662	Infected	10.26185	-0.002175798
20.27100907	20.3580839	0.0871	3014.648	2928.516	3100.781	172.266	PC-004-24_032124_CV.wav	PC-004-24	32124	PC-004-24_032124_CV.wav.Table01.txt	CV	0.731428572	0.818528572	73.30226708	3/21/2024	Colonial Village	13.1	6.2	5	25.47	14.34	1.2	TC	SE	TC	1	1	1	1.011225662	Infected	10.26185	-0.002175798
21.08951247	21.1765873	0.0871	3014.648	2928.516	3100.781	172.266	PC-004-24_032124_CV.wav	PC-004-24	32124	PC-004-24_032124_CV.wav.Table01.txt	CV	0.714013605	0.801113605	74.89574466	3/21/2024	Colonial Village	13.1	6.2	5	25.47	14.34	1.2	TC	SE	TC	1	1	1	1.011225662	Infected	10.26185	-0.002175798
21.89060091	21.97767574	0.0871	3014.648	2928.516	3100.781	172.266	PC-004-24_032124_CV.wav	PC-004-24	32124	PC-004-24_032124_CV.wav.Table01.txt	CV	0.615328798	0.702428798	85.41791022	3/21/2024	Colonial Village	13.1	6.2	5	25.47	14.34	1.2	TC	SE	TC	1	1	1	1.011225662	Infected	10.26185	-0.002175798
22.59300454	22.68007937	0.0871	3014.648	2928.516	3100.781	172.266	PC-004-24_032124_CV.wav	PC-004-24	32124	PC-004-24_032124_CV.wav.Table01.txt	CV	0.714013606	0.801113606	74.89574456	3/21/2024	Colonial Village	13.1	6.2	5	25.47	14.34	1.2	TC	SE	TC	1	1	1	1.011225662	Infected	10.26185	-0.002175798
23.39409297	23.48697279	0.0929	3014.648	2928.516	3100.781	172.266	PC-004-24_032124_CV.wav	PC-004-24	32124	PC-004-24_032124_CV.wav.Table01.txt	CV	0.684988662	0.777888662	77.13186081	3/21/2024	Colonial Village	13.1	6.2	5	25.47	14.34	1.2	TC	SE	TC	1	1	1	1.011225662	Infected	10.26185	-0.002175798
24.17196145	24.25903628	0.0871	3014.648	2928.516	3100.781	172.266	PC-004-24_032124_CV.wav	PC-004-24	32124	PC-004-24_032124_CV.wav.Table01.txt	CV	0.679183674	0.766283674	78.29998477	3/21/2024	Colonial Village	13.1	6.2	5	25.47	14.34	1.2	TC	SE	TC	1	1	1	1.011225662	Infected	10.26185	-0.002175798
24.93821996	25.03109977	0.0929	3014.648	2928.516	3100.781	172.266	PC-004-24_032124_CV.wav	PC-004-24	32124	PC-004-24_032124_CV.wav.Table01.txt	CV	0.551473923	0.644373923	93.11363769	3/21/2024	Colonial Village	13.1	6.2	5	25.47	14.34	1.2	TC	SE	TC	1	1	1	1.011225662	Infected	10.26185	-0.002175798
25.5825737	25.66964853	0.0871	3014.648	2928.516	3100.781	172.266	PC-004-24_032124_CV.wav	PC-004-24	32124	PC-004-24_032124_CV.wav.Table01.txt	CV	1.352562358	1.439662358	41.67643869	3/21/2024	Colonial Village	13.1	6.2	5	25.47	14.34	1.2	TC	SE	TC	1	1	1	1.011225662	Infected	10.26185	-0.002175798
27.02221088	27.10348073	0.0813	3014.648	2928.516	3100.781	172.266	PC-004-24_032124_CV.wav	PC-004-24	32124	PC-004-24_032124_CV.wav.Table01.txt	CV	0.841723356	0.923023356	65.00377223	3/21/2024	Colonial Village	13.1	6.2	5	25.47	14.34	1.2	TC	SE	TC	1	1	1	1.011225662	Infected	10.26185	-0.002175798
27.94520408	28.02647392	0.0813	3014.648	2928.516	3100.781	172.266	PC-004-24_032124_CV.wav	PC-004-24	32124	PC-004-24_032124_CV.wav.Table01.txt	CV	0.708208617	0.789508617	75.99663729	3/21/2024	Colonial Village	13.1	6.2	5	25.47	14.34	1.2	TC	SE	TC	1	1	1	1.011225662	Infected	10.26185	-0.002175798
28.73468254	28.81595238	0.0813	3014.648	2928.516	3100.781	172.266	PC-004-24_032124_CV.wav	PC-004-24	32124	PC-004-24_032124_CV.wav.Table01.txt	CV	0.597913832	0.679213832	88.33742361	3/21/2024	Colonial Village	13.1	6.2	5	25.47	14.34	1.2	TC	SE	TC	1	1	1	1.011225662	Infected	10.26185	-0.002175798
29.41386621	29.49513605	0.0813	3014.648	2928.516	3100.781	172.266	PC-004-24_032124_CV.wav	PC-004-24	32124	PC-004-24_032124_CV.wav.Table01.txt	CV	0.626938776	0.708238776	84.71719148	3/21/2024	Colonial Village	13.1	6.2	5	25.47	14.34	1.2	TC	SE	TC	1	1	1	1.011225662	Infected	10.26185	-0.002175798
30.12207483	30.20334467	0.0813	3014.648	2928.516	3100.781	172.266	PC-004-24_032124_CV.wav	PC-004-24	32124	PC-004-24_032124_CV.wav.Table01.txt	CV	0.603718821	0.685018821	87.58883429	3/21/2024	Colonial Village	13.1	6.2	5	25.47	14.34	1.2	TC	SE	TC	1	1	1	1.011225662	Infected	10.26185	-0.002175798
30.80706349	30.89413832	0.0871	3014.648	2928.516	3100.781	172.266	PC-004-24_032124_CV.wav	PC-004-24	32124	PC-004-24_032124_CV.wav.Table01.txt	CV	0.684988662	0.772088662	77.71128233	3/21/2024	Colonial Village	13.1	6.2	5	25.47	14.34	1.2	TC	SE	TC	1	1	1	1.011225662	Infected	10.26185	-0.002175798
31.57912698	31.66620181	0.0871	3014.648	2928.516	3100.781	172.266	PC-004-24_032124_CV.wav	PC-004-24	32124	PC-004-24_032124_CV.wav.Table01.txt	CV	0.655963719	0.743063719	80.74677644	3/21/2024	Colonial Village	13.1	6.2	5	25.47	14.34	1.2	TC	SE	TC	1	1	1	1.011225662	Infected	10.26185	-0.002175798
32.32216553	32.41504535	0.0929	3014.648	2928.516	3100.781	172.266	PC-004-24_032124_CV.wav	PC-004-24	32124	PC-004-24_032124_CV.wav.Table01.txt	CV	0.864943311	0.957843311	62.64072559	3/21/2024	Colonial Village	13.1	6.2	5	25.47	14.34	1.2	TC	SE	TC	1	1	1	1.011225662	Infected	10.26185	-0.002175798
33.27998866	33.37286848	0.0929	3014.648	2928.516	3100.781	172.266	PC-004-24_032124_CV.wav	PC-004-24	32124	PC-004-24_032124_CV.wav.Table01.txt	CV	0.632743764	0.725643764	82.68520034	3/21/2024	Colonial Village	13.1	6.2	5	25.47	14.34	1.2	TC	SE	TC	1	1	1	1.011225662	Infected	10.26185	-0.002175798
34.00561225	34.09268708	0.0871	3014.648	2928.516	3100.781	172.266	PC-004-24_032124_CV.wav	PC-004-24	32124	PC-004-24_032124_CV.wav.Table01.txt	CV	1.004263038	1.091363038	54.97712302	3/21/2024	Colonial Village	13.1	6.2	5	25.47	14.34	1.2	TC	SE	TC	1	1	1	1.011225662	Infected	10.26185	-0.002175798
35.09695011	35.19563492	0.0987	2928.516	2928.516	3100.781	172.266	PC-004-24_032124_CV.wav	PC-004-24	32124	PC-004-24_032124_CV.wav.Table01.txt	CV	0.609523809	0.708223809	84.71898182	3/21/2024	Colonial Village	13.1	6.2	5	25.47	14.34	1.2	TC	SE	TC	1	1	1	1.011225662	Infected	10.26185	-0.002175798
35.80515873	35.90964853	0.1045	2928.516	2842.383	3100.781	258.398	PC-004-24_032124_CV.wav	PC-004-24	32124	PC-004-24_032124_CV.wav.Table01.txt	CV	0.528253968	0.632753968	94.82358552	3/21/2024	Colonial Village	13.1	6.2	5	25.47	14.34	1.2	TC	SE	TC	1	1	1	1.011225662	Infected	10.26185	-0.002175798
36.43790249	36.5365873	0.0987	3014.648	2928.516	3100.781	172.266	PC-004-24_032124_CV.wav	PC-004-24	32124	PC-004-24_032124_CV.wav.Table01.txt	CV	0.696598639	0.795298639	75.44335808	3/21/2024	Colonial Village	13.1	6.2	5	25.47	14.34	1.2	TC	SE	TC	1	1	1	1.011225662	Infected	10.26185	-0.002175798
37.23318594	37.32606576	0.0929	3014.648	2928.516	3100.781	172.266	PC-004-24_032124_CV.wav	PC-004-24	32124	PC-004-24_032124_CV.wav.Table01.txt	CV	0.679183673	0.772083673	77.71178448	3/21/2024	Colonial Village	13.1	6.2	5	25.47	14.34	1.2	TC	SE	TC	1	1	1	1.011225662	Infected	10.26185	-0.002175798
38.00524943	38.09812925	0.0929	2928.516	2928.516	3100.781	172.266	PC-004-24_032124_CV.wav	PC-004-24	32124	PC-004-24_032124_CV.wav.Table01.txt	CV	0.632743764	0.725643764	82.68520034	3/21/2024	Colonial Village	13.1	6.2	5	25.47	14.34	1.2	TC	SE	TC	1	1	1	1.011225662	Infected	10.26185	-0.002175798
24.99046485	25.08914966	0.0987	2756.25	2583.984	2842.383	258.398	PC-005-24_032124_CV.wav	PC-005-24	32124	PC-005-24_032124_CV.wav.Table01.txt	CV	0.516643991	0.615343991	97.50643685	3/21/2024	Colonial Village	13.3	7.6	5.7	28.82	15.52	1.9	TC	SE	TC	1	1	1	1.247811541	Infected	17.69341	0.002662036
25.60579365	25.71028345	0.1045	2756.25	2583.984	2842.383	258.398	PC-005-24_032124_CV.wav	PC-005-24	32124	PC-005-24_032124_CV.wav.Table01.txt	CV	0.446984127	0.551484127	108.797329	3/21/2024	Colonial Village	13.3	7.6	5.7	28.82	15.52	1.9	TC	SE	TC	1	1	1	1.247811541	Infected	17.69341	0.002662036
26.15726757	26.26756236	0.1103	2756.25	2583.984	2842.383	258.398	PC-005-24_032124_CV.wav	PC-005-24	32124	PC-005-24_032124_CV.wav.Table01.txt	CV	0.446984127	0.557284127	107.665008	3/21/2024	Colonial Village	13.3	7.6	5.7	28.82	15.52	1.9	TC	SE	TC	1	1	1	1.247811541	Infected	17.69341	0.002662036
26.71454649	26.81903628	0.1045	2756.25	2583.984	2842.383	258.398	PC-005-24_032124_CV.wav	PC-005-24	32124	PC-005-24_032124_CV.wav.Table01.txt	CV	0.539863946	0.644363946	93.11507941	3/21/2024	Colonial Village	13.3	7.6	5.7	28.82	15.52	1.9	TC	SE	TC	1	1	1	1.247811541	Infected	17.69341	0.002662036
27.35890023	27.475	0.1161	2756.25	2583.984	2842.383	258.398	PC-005-24_032124_CV.wav	PC-005-24	32124	PC-005-24_032124_CV.wav.Table01.txt	CV	0.708208617	0.824308617	72.78827221	3/21/2024	Colonial Village	13.3	7.6	5.7	28.82	15.52	1.9	TC	SE	TC	1	1	1	1.247811541	Infected	17.69341	0.002662036
28.18320862	28.2935034	0.1103	2756.25	2583.984	2842.383	258.398	PC-005-24_032124_CV.wav	PC-005-24	32124	PC-005-24_032124_CV.wav.Table01.txt	CV	0.43537415	0.54567415	109.9557309	3/21/2024	Colonial Village	13.3	7.6	5.7	28.82	15.52	1.9	TC	SE	TC	1	1	1	1.247811541	Infected	17.69341	0.002662036
28.72887755	28.84497732	0.1161	2756.25	2670.117	2928.516	258.398	PC-005-24_032124_CV.wav	PC-005-24	32124	PC-005-24_032124_CV.wav.Table01.txt	CV	0.586303855	0.702403855	85.42094348	3/21/2024	Colonial Village	13.3	7.6	5.7	28.82	15.52	1.9	TC	SE	TC	1	1	1	1.247811541	Infected	17.69341	0.002662036
29.43128118	29.55318594	0.1219	2756.25	2670.117	2928.516	258.398	PC-005-24_032124_CV.wav	PC-005-24	32124	PC-005-24_032124_CV.wav.Table01.txt	CV	0.377324263	0.499224263	120.1864662	3/21/2024	Colonial Village	13.3	7.6	5.7	28.82	15.52	1.9	TC	SE	TC	1	1	1	1.247811541	Infected	17.69341	0.002662036
29.9305102	30.04660998	0.1161	2756.25	2670.117	2928.516	258.398	PC-005-24_032124_CV.wav	PC-005-24	32124	PC-005-24_032124_CV.wav.Table01.txt	CV	0.458594105	0.574694105	104.4033678	3/21/2024	Colonial Village	13.3	7.6	5.7	28.82	15.52	1.9	TC	SE	TC	1	1	1	1.247811541	Infected	17.69341	0.002662036
30.50520408	30.62130386	0.1161	2756.25	2670.117	2928.516	258.398	PC-005-24_032124_CV.wav	PC-005-24	32124	PC-005-24_032124_CV.wav.Table01.txt	CV	0.406349206	0.522449206	114.8437002	3/21/2024	Colonial Village	13.3	7.6	5.7	28.82	15.52	1.9	TC	SE	TC	1	1	1	1.247811541	Infected	17.69341	0.002662036
31.02765306	31.14955782	0.1219	2756.25	2583.984	2928.516	344.531	PC-005-24_032124_CV.wav	PC-005-24	32124	PC-005-24_032124_CV.wav.Table01.txt	CV	0.371519275	0.493419275	121.6004381	3/21/2024	Colonial Village	13.3	7.6	5.7	28.82	15.52	1.9	TC	SE	TC	1	1	1	1.247811541	Infected	17.69341	0.002662036
31.5210771	31.63137188	0.1103	2756.25	2670.117	2928.516	258.398	PC-005-24_032124_CV.wav	PC-005-24	32124	PC-005-24_032124_CV.wav.Table01.txt	CV	0.412154195	0.522454195	114.8426036	3/21/2024	Colonial Village	13.3	7.6	5.7	28.82	15.52	1.9	TC	SE	TC	1	1	1	1.247811541	Infected	17.69341	0.002662036
32.04352608	32.15962585	0.1161	2756.25	2670.117	2928.516	258.398	PC-005-24_032124_CV.wav	PC-005-24	32124	PC-005-24_032124_CV.wav.Table01.txt	CV	0.626938776	0.743038776	80.74948702	3/21/2024	Colonial Village	13.3	7.6	5.7	28.82	15.52	1.9	TC	SE	TC	1	1	1	1.247811541	Infected	17.69341	0.002662036
32.78656463	32.89105442	0.1045	2756.25	2670.117	2928.516	258.398	PC-005-24_032124_CV.wav	PC-005-24	32124	PC-005-24_032124_CV.wav.Table01.txt	CV	0.493424036	0.597924036	100.3471953	3/21/2024	Colonial Village	13.3	7.6	5.7	28.82	15.52	1.9	TC	SE	TC	1	1	1	1.247811541	Infected	17.69341	0.002662036
33.38447846	33.49477324	0.1103	2756.25	2670.117	2928.516	258.398	PC-005-24_032124_CV.wav	PC-005-24	32124	PC-005-24_032124_CV.wav.Table01.txt	CV	0.568888889	0.679188889	88.34066778	3/21/2024	Colonial Village	13.3	7.6	5.7	28.82	15.52	1.9	TC	SE	TC	1	1	1	1.247811541	Infected	17.69341	0.002662036
34.06366213	34.17395692	0.1103	2756.25	2670.117	2928.516	258.398	PC-005-24_032124_CV.wav	PC-005-24	32124	PC-005-24_032124_CV.wav.Table01.txt	CV	0.417959184	0.528259184	113.5806093	3/21/2024	Colonial Village	13.3	7.6	5.7	28.82	15.52	1.9	TC	SE	TC	1	1	1	1.247811541	Infected	17.69341	0.002662036
34.5919161	34.70221088	0.1103	2756.25	2670.117	2928.516	258.398	PC-005-24_032124_CV.wav	PC-005-24	32124	PC-005-24_032124_CV.wav.Table01.txt	CV	0.464399093	0.574699093	104.4024616	3/21/2024	Colonial Village	13.3	7.6	5.7	28.82	15.52	1.9	TC	SE	TC	1	1	1	1.247811541	Infected	17.69341	0.002662036
35.16660998	35.27690476	0.1103	2756.25	2670.117	2928.516	258.398	PC-005-24_032124_CV.wav	PC-005-24	32124	PC-005-24_032124_CV.wav.Table01.txt	CV	0.394739229	0.505039229	118.8026525	3/21/2024	Colonial Village	13.3	7.6	5.7	28.82	15.52	1.9	TC	SE	TC	1	1	1	1.247811541	Infected	17.69341	0.002662036
35.67164399	35.78774376	0.1161	2756.25	2670.117	2928.516	258.398	PC-005-24_032124_CV.wav	PC-005-24	32124	PC-005-24_032124_CV.wav.Table01.txt	CV	0.539863946	0.655963946	91.46844177	3/21/2024	Colonial Village	13.3	7.6	5.7	28.82	15.52	1.9	TC	SE	TC	1	1	1	1.247811541	Infected	17.69341	0.002662036
36.32760771	36.43790249	0.1103	2756.25	2670.117	2928.516	258.398	PC-005-24_032124_CV.wav	PC-005-24	32124	PC-005-24_032124_CV.wav.Table01.txt	CV	0.499229025	0.609529025	98.43665771	3/21/2024	Colonial Village	13.3	7.6	5.7	28.82	15.52	1.9	TC	SE	TC	1	1	1	1.247811541	Infected	17.69341	0.002662036
36.93713152	37.04162132	0.1045	2756.25	2670.117	2928.516	258.398	PC-005-24_032124_CV.wav	PC-005-24	32124	PC-005-24_032124_CV.wav.Table01.txt	CV	1.190022676	1.294522676	46.34913016	3/21/2024	Colonial Village	13.3	7.6	5.7	28.82	15.52	1.9	TC	SE	TC	1	1	1	1.247811541	Infected	17.69341	0.002662036
38.23164399	38.33613379	0.1045	2756.25	2670.117	2928.516	258.398	PC-005-24_032124_CV.wav	PC-005-24	32124	PC-005-24_032124_CV.wav.Table01.txt	CV	0.545668934	0.650168934	92.28370791	3/21/2024	Colonial Village	13.3	7.6	5.7	28.82	15.52	1.9	TC	SE	TC	1	1	1	1.247811541	Infected	17.69341	0.002662036
38.88180272	38.98629252	0.1045	2756.25	2670.117	2928.516	258.398	PC-005-24_032124_CV.wav	PC-005-24	32124	PC-005-24_032124_CV.wav.Table01.txt	CV	0.545668934	0.650168934	92.28370791	3/21/2024	Colonial Village	13.3	7.6	5.7	28.82	15.52	1.9	TC	SE	TC	1	1	1	1.247811541	Infected	17.69341	0.002662036
39.53196145	39.63645125	0.1045	2756.25	2670.117	2928.516	258.398	PC-005-24_032124_CV.wav	PC-005-24	32124	PC-005-24_032124_CV.wav.Table01.txt	CV	0.493424036	0.597924036	100.3471953	3/21/2024	Colonial Village	13.3	7.6	5.7	28.82	15.52	1.9	TC	SE	TC	1	1	1	1.247811541	Infected	17.69341	0.002662036
40.12987528	40.23436508	0.1045	2756.25	2670.117	2928.516	258.398	PC-005-24_032124_CV.wav	PC-005-24	32124	PC-005-24_032124_CV.wav.Table01.txt	CV	0.423764173	0.528264173	113.5795367	3/21/2024	Colonial Village	13.3	7.6	5.7	28.82	15.52	1.9	TC	SE	TC	1	1	1	1.247811541	Infected	17.69341	0.002662036
40.65812925	40.76842404	0.1103	2756.25	2670.117	2928.516	258.398	PC-005-24_032124_CV.wav	PC-005-24	32124	PC-005-24_032124_CV.wav.Table01.txt	CV	0.772063492	0.882363492	67.99918689	3/21/2024	Colonial Village	13.3	7.6	5.7	28.82	15.52	1.9	TC	SE	TC	1	1	1	1.247811541	Infected	17.69341	0.002662036
41.54048753	41.64497732	0.1045	2842.383	2670.117	2928.516	258.398	PC-005-24_032124_CV.wav	PC-005-24	32124	PC-005-24_032124_CV.wav.Table01.txt	CV	0.388934241	0.493434241	121.5967499	3/21/2024	Colonial Village	13.3	7.6	5.7	28.82	15.52	1.9	TC	SE	TC	1	1	1	1.247811541	Infected	17.69341	0.002662036
42.03391157	42.13840136	0.1045	2756.25	2670.117	2928.516	258.398	PC-005-24_032124_CV.wav	PC-005-24	32124	PC-005-24_032124_CV.wav.Table01.txt	CV	0.580498866	0.684998866	87.59138588	3/21/2024	Colonial Village	13.3	7.6	5.7	28.82	15.52	1.9	TC	SE	TC	1	1	1	1.247811541	Infected	17.69341	0.002662036
42.71890023	42.82339002	0.1045	2756.25	2670.117	2928.516	258.398	PC-005-24_032124_CV.wav	PC-005-24	32124	PC-005-24_032124_CV.wav.Table01.txt	CV	0.592108843	0.696608843	86.13155087	3/21/2024	Colonial Village	13.3	7.6	5.7	28.82	15.52	1.9	TC	SE	TC	1	1	1	1.247811541	Infected	17.69341	0.002662036
43.41549887	43.51998866	0.1045	2756.25	2670.117	2928.516	258.398	PC-005-24_032124_CV.wav	PC-005-24	32124	PC-005-24_032124_CV.wav.Table01.txt	CV	0.487619048	0.592119048	101.3309742	3/21/2024	Colonial Village	13.3	7.6	5.7	28.82	15.52	1.9	TC	SE	TC	1	1	1	1.247811541	Infected	17.69341	0.002662036
11.80153061	11.92924036	0.1277	2583.984	2583.984	2756.25	172.266	PC-006-24_032124_CV.wav	PC-006-24	32124	PC-006-24_032124_CV.wav.Table01.txt	CV	0.5630839	0.6907839	86.85784368	3/21/2024	Colonial Village	11.8	7	5.3	28.39	14.42	1.7	SE	SE	SE	2	1	1	2.107464365	Infected	128.075	0.001312381
12.49232426	12.625839	0.1335	2583.984	2583.984	2842.383	258.398	PC-006-24_032124_CV.wav	PC-006-24	32124	PC-006-24_032124_CV.wav.Table01.txt	CV	0.684988662	0.818488662	73.30584135	3/21/2024	Colonial Village	11.8	7	5.3	28.39	14.42	1.7	SE	SE	SE	2	1	1	2.107464365	Infected	128.075	0.001312381
13.31082766	13.4443424	0.1335	2756.25	2583.984	2842.383	258.398	PC-006-24_032124_CV.wav	PC-006-24	32124	PC-006-24_032124_CV.wav.Table01.txt	CV	0.534058957	0.667558957	89.87970182	3/21/2024	Colonial Village	11.8	7	5.3	28.39	14.42	1.7	SE	SE	SE	2	1	1	2.107464365	Infected	128.075	0.001312381
13.97840136	14.11772109	0.1393	2756.25	2583.984	2842.383	258.398	PC-006-24_032124_CV.wav	PC-006-24	32124	PC-006-24_032124_CV.wav.Table01.txt	CV	0.841723356	0.981023356	61.16062338	3/21/2024	Colonial Village	11.8	7	5.3	28.39	14.42	1.7	SE	SE	SE	2	1	1	2.107464365	Infected	128.075	0.001312381
14.95944444	15.10456916	0.1451	2756.25	2583.984	2842.383	258.398	PC-006-24_032124_CV.wav	PC-006-24	32124	PC-006-24_032124_CV.wav.Table01.txt	CV	0.516643991	0.661743991	90.66950485	3/21/2024	Colonial Village	11.8	7	5.3	28.39	14.42	1.7	SE	SE	SE	2	1	1	2.107464365	Infected	128.075	0.001312381
15.62121315	15.76053288	0.1393	2756.25	2583.984	2842.383	258.398	PC-006-24_032124_CV.wav	PC-006-24	32124	PC-006-24_032124_CV.wav.Table01.txt	CV	0.516643991	0.655943991	91.47122441	3/21/2024	Colonial Village	11.8	7	5.3	28.39	14.42	1.7	SE	SE	SE	2	1	1	2.107464365	Infected	128.075	0.001312381
16.27717687	16.42230159	0.1451	2756.25	2583.984	2842.383	258.398	PC-006-24_032124_CV.wav	PC-006-24	32124	PC-006-24_032124_CV.wav.Table01.txt	CV	0.534058957	0.679158957	88.34456114	3/21/2024	Colonial Village	11.8	7	5.3	28.39	14.42	1.7	SE	SE	SE	2	1	1	2.107464365	Infected	128.075	0.001312381
16.95636054	17.09568027	0.1393	2756.25	2583.984	2842.383	258.398	PC-006-24_032124_CV.wav	PC-006-24	32124	PC-006-24_032124_CV.wav.Table01.txt	CV	0.5630839	0.7023839	85.42337032	3/21/2024	Colonial Village	11.8	7	5.3	28.39	14.42	1.7	SE	SE	SE	2	1	1	2.107464365	Infected	128.075	0.001312381
17.65876417	17.80969388	0.1509	2756.25	2583.984	2842.383	258.398	PC-006-24_032124_CV.wav	PC-006-24	32124	PC-006-24_032124_CV.wav.Table01.txt	CV	1.178412698	1.329312698	45.13610687	3/21/2024	Colonial Village	11.8	7	5.3	28.39	14.42	1.7	SE	SE	SE	2	1	1	2.107464365	Infected	128.075	0.001312381
18.98810658	19.11581633	0.1277	2670.117	2583.984	2842.383	258.398	PC-006-24_032124_CV.wav	PC-006-24	32124	PC-006-24_032124_CV.wav.Table01.txt	CV	0.876553288	1.004253288	59.74588355	3/21/2024	Colonial Village	11.8	7	5.3	28.39	14.42	1.7	SE	SE	SE	2	1	1	2.107464365	Infected	128.075	0.001312381
19.99236962	20.11427438	0.1219	2670.117	2583.984	2842.383	258.398	PC-006-24_032124_CV.wav	PC-006-24	32124	PC-006-24_032124_CV.wav.Table01.txt	CV	0.661768708	0.783668708	76.56296518	3/21/2024	Colonial Village	11.8	7	5.3	28.39	14.42	1.7	SE	SE	SE	2	1	1	2.107464365	Infected	128.075	0.001312381
20.77604308	20.90375283	0.1277	2670.117	2583.984	2842.383	258.398	PC-006-24_032124_CV.wav	PC-006-24	32124	PC-006-24_032124_CV.wav.Table01.txt	CV	0.603718821	0.731418821	82.03234355	3/21/2024	Colonial Village	11.8	7	5.3	28.39	14.42	1.7	SE	SE	SE	2	1	1	2.107464365	Infected	128.075	0.001312381
21.50747166	21.63518141	0.1277	2670.117	2583.984	2842.383	258.398	PC-006-24_032124_CV.wav	PC-006-24	32124	PC-006-24_032124_CV.wav.Table01.txt	CV	0.708208617	0.835908617	71.77818099	3/21/2024	Colonial Village	11.8	7	5.3	28.39	14.42	1.7	SE	SE	SE	2	1	1	2.107464365	Infected	128.075	0.001312381
22.34339002	22.47109977	0.1277	2670.117	2583.984	2842.383	258.398	PC-006-24_032124_CV.wav	PC-006-24	32124	PC-006-24_032124_CV.wav.Table01.txt	CV	0.632743764	0.760443764	78.90129795	3/21/2024	Colonial Village	11.8	7	5.3	28.39	14.42	1.7	SE	SE	SE	2	1	1	2.107464365	Infected	128.075	0.001312381
23.10384354	23.23735828	0.1335	2756.25	2583.984	2842.383	258.398	PC-006-24_032124_CV.wav	PC-006-24	32124	PC-006-24_032124_CV.wav.Table01.txt	CV	0.818503401	0.952003401	63.02498493	3/21/2024	Colonial Village	11.8	7	5.3	28.39	14.42	1.7	SE	SE	SE	2	1	1	2.107464365	Infected	128.075	0.001312381
24.05586168	24.18937642	0.1335	2670.117	2583.984	2842.383	258.398	PC-006-24_032124_CV.wav	PC-006-24	32124	PC-006-24_032124_CV.wav.Table01.txt	CV	0.835918368	0.969418368	61.89278229	3/21/2024	Colonial Village	11.8	7	5.3	28.39	14.42	1.7	SE	SE	SE	2	1	1	2.107464365	Infected	128.075	0.001312381
25.02529479	25.15880952	0.1335	2670.117	2583.984	2842.383	258.398	PC-006-24_032124_CV.wav	PC-006-24	32124	PC-006-24_032124_CV.wav.Table01.txt	CV	0.725623583	0.859123583	69.83861366	3/21/2024	Colonial Village	11.8	7	5.3	28.39	14.42	1.7	SE	SE	SE	2	1	1	2.107464365	Infected	128.075	0.001312381
25.88443311	26.01794785	0.1335	2670.117	2583.984	2842.383	258.398	PC-006-24_032124_CV.wav	PC-006-24	32124	PC-006-24_032124_CV.wav.Table01.txt	CV	0.493424036	0.626924036	95.70537506	3/21/2024	Colonial Village	11.8	7	5.3	28.39	14.42	1.7	SE	SE	SE	2	1	1	2.107464365	Infected	128.075	0.001312381
26.51137188	26.6564966	0.1451	2670.117	2583.984	2842.383	258.398	PC-006-24_032124_CV.wav	PC-006-24	32124	PC-006-24_032124_CV.wav.Table01.txt	CV	0.696598639	0.841698639	71.28442084	3/21/2024	Colonial Village	11.8	7	5.3	28.39	14.42	1.7	SE	SE	SE	2	1	1	2.107464365	Infected	128.075	0.001312381
27.35309524	27.48660998	0.1335	2756.25	2583.984	2842.383	258.398	PC-006-24_032124_CV.wav	PC-006-24	32124	PC-006-24_032124_CV.wav.Table01.txt	CV	0.847528345	0.981028345	61.16031235	3/21/2024	Colonial Village	11.8	7	5.3	28.39	14.42	1.7	SE	SE	SE	2	1	1	2.107464365	Infected	128.075	0.001312381
28.33413832	28.46765306	0.1335	2670.117	2583.984	2842.383	258.398	PC-006-24_032124_CV.wav	PC-006-24	32124	PC-006-24_032124_CV.wav.Table01.txt	CV	1.201632653	1.335132653	44.9393548	3/21/2024	Colonial Village	11.8	7	5.3	28.39	14.42	1.7	SE	SE	SE	2	1	1	2.107464365	Infected	128.075	0.001312381
29.66928571	29.79119048	0.1219	2756.25	2583.984	2842.383	258.398	PC-006-24_032124_CV.wav	PC-006-24	32124	PC-006-24_032124_CV.wav.Table01.txt	CV	1.073922903	1.195822903	50.17465366	3/21/2024	Colonial Village	11.8	7	5.3	28.39	14.42	1.7	SE	SE	SE	2	1	1	2.107464365	Infected	128.075	0.001312381
30.86511338	30.98701814	0.1219	2670.117	2583.984	2842.383	258.398	PC-006-24_032124_CV.wav	PC-006-24	32124	PC-006-24_032124_CV.wav.Table01.txt	CV	1.091337868	1.213237868	49.45444054	3/21/2024	Colonial Village	11.8	7	5.3	28.39	14.42	1.7	SE	SE	SE	2	1	1	2.107464365	Infected	128.075	0.001312381
32.07835601	32.20026077	0.1219	2670.117	2583.984	2842.383	258.398	PC-006-24_032124_CV.wav	PC-006-24	32124	PC-006-24_032124_CV.wav.Table01.txt	CV	0.615328798	0.737228798	81.38586035	3/21/2024	Colonial Village	11.8	7	5.3	28.39	14.42	1.7	SE	SE	SE	2	1	1	2.107464365	Infected	128.075	0.001312381
32.81558957	32.94329932	0.1277	2670.117	2583.984	2842.383	258.398	PC-006-24_032124_CV.wav	PC-006-24	32124	PC-006-24_032124_CV.wav.Table01.txt	CV	0.708208617	0.835908617	71.77818099	3/21/2024	Colonial Village	11.8	7	5.3	28.39	14.42	1.7	SE	SE	SE	2	1	1	2.107464365	Infected	128.075	0.001312381
33.65150794	33.77921769	0.1277	2670.117	2583.984	2842.383	258.398	PC-006-24_032124_CV.wav	PC-006-24	32124	PC-006-24_032124_CV.wav.Table01.txt	CV	0.795283447	0.922983447	65.00658294	3/21/2024	Colonial Village	11.8	7	5.3	28.39	14.42	1.7	SE	SE	SE	2	1	1	2.107464365	Infected	128.075	0.001312381
34.57450113	34.69060091	0.1161	2670.117	2583.984	2842.383	258.398	PC-006-24_032124_CV.wav	PC-006-24	32124	PC-006-24_032124_CV.wav.Table01.txt	CV	0.73723356	0.85333356	70.31248132	3/21/2024	Colonial Village	11.8	7	5.3	28.39	14.42	1.7	SE	SE	SE	2	1	1	2.107464365	Infected	128.075	0.001312381
35.42783447	35.54973923	0.1219	2670.117	2583.984	2842.383	258.398	PC-006-24_032124_CV.wav	PC-006-24	32124	PC-006-24_032124_CV.wav.Table01.txt	CV	0.5630839	0.6849839	87.59329964	3/21/2024	Colonial Village	11.8	7	5.3	28.39	14.42	1.7	SE	SE	SE	2	1	1	2.107464365	Infected	128.075	0.001312381
36.11282313	36.24053288	0.1277	2670.117	2583.984	2842.383	258.398	PC-006-24_032124_CV.wav	PC-006-24	32124	PC-006-24_032124_CV.wav.Table01.txt	CV	1.033287982	1.160987982	51.68012153	3/21/2024	Colonial Village	11.8	7	5.3	28.39	14.42	1.7	SE	SE	SE	2	1	1	2.107464365	Infected	128.075	0.001312381
37.27382086	37.40153061	0.1277	2670.117	2583.984	2842.383	258.398	PC-006-24_032124_CV.wav	PC-006-24	32124	PC-006-24_032124_CV.wav.Table01.txt	CV	0.714013606	0.841713606	71.28315329	3/21/2024	Colonial Village	11.8	7	5.3	28.39	14.42	1.7	SE	SE	SE	2	1	1	2.107464365	Infected	128.075	0.001312381
6.989195011	7.105294785	0.1161	2756.25	2583.984	2842.383	258.398	PC-007-24_032124_CV.wav	PC-007-24	32124	PC-007-24_032124_CV.wav.Table01.txt	CV	0.568888888	0.684988888	87.5926618	3/21/2024	Colonial Village	11.9	8.25	6.4	28.01	14.91	1.85	TC	SE	SE	2	1	1	0	Uninfected	0	0.002725486
7.674183673	7.784478458	0.1103	2756.25	2583.984	2842.383	258.398	PC-007-24_032124_CV.wav	PC-007-24	32124	PC-007-24_032124_CV.wav.Table01.txt	CV	1.044897959	1.155197959	51.93914994	3/21/2024	Colonial Village	11.9	8.25	6.4	28.01	14.91	1.85	TC	SE	SE	2	1	1	0	Uninfected	0	0.002725486
8.829376417	8.933866213	0.1045	2670.117	2583.984	2756.25	172.266	PC-007-24_032124_CV.wav	PC-007-24	32124	PC-007-24_032124_CV.wav.Table01.txt	CV	0.47600907	0.58050907	103.3575582	3/21/2024	Colonial Village	11.9	8.25	6.4	28.01	14.91	1.85	TC	SE	SE	2	1	1	0	Uninfected	0	0.002725486
9.409875283	9.514365079	0.1045	2583.984	2583.984	2756.25	172.266	PC-007-24_032124_CV.wav	PC-007-24	32124	PC-007-24_032124_CV.wav.Table01.txt	CV	0.684988662	0.789488662	75.99855817	3/21/2024	Colonial Village	11.9	8.25	6.4	28.01	14.91	1.85	TC	SE	SE	2	1	1	0	Uninfected	0	0.002725486
10.19935374	10.30964853	0.1103	2670.117	2583.984	2756.25	172.266	PC-007-24_032124_CV.wav	PC-007-24	32124	PC-007-24_032124_CV.wav.Table01.txt	CV	0.621133787	0.731433787	82.03066507	3/21/2024	Colonial Village	11.9	8.25	6.4	28.01	14.91	1.85	TC	SE	SE	2	1	1	0	Uninfected	0	0.002725486
10.93078231	11.0410771	0.1103	2670.117	2583.984	2842.383	258.398	PC-007-24_032124_CV.wav	PC-007-24	32124	PC-007-24_032124_CV.wav.Table01.txt	CV	0.586303854	0.696603854	86.13216774	3/21/2024	Colonial Village	11.9	8.25	6.4	28.01	14.91	1.85	TC	SE	SE	2	1	1	0	Uninfected	0	0.002725486
11.62738095	11.73187075	0.1045	2670.117	2583.984	2756.25	172.266	PC-007-24_032124_CV.wav	PC-007-24	32124	PC-007-24_032124_CV.wav.Table01.txt	CV	0.452789116	0.557289116	107.6640442	3/21/2024	Colonial Village	11.9	8.25	6.4	28.01	14.91	1.85	TC	SE	SE	2	1	1	0	Uninfected	0	0.002725486
12.18465986	12.29495465	0.1103	2670.117	2583.984	2756.25	172.266	PC-007-24_032124_CV.wav	PC-007-24	32124	PC-007-24_032124_CV.wav.Table01.txt	CV	0.487619047	0.597919047	100.3480326	3/21/2024	Colonial Village	11.9	8.25	6.4	28.01	14.91	1.85	TC	SE	SE	2	1	1	0	Uninfected	0	0.002725486
12.7825737	12.89286848	0.1103	2670.117	2583.984	2756.25	172.266	PC-007-24_032124_CV.wav	PC-007-24	32124	PC-007-24_032124_CV.wav.Table01.txt	CV	0.632743764	0.743043764	80.74894496	3/21/2024	Colonial Village	11.9	8.25	6.4	28.01	14.91	1.85	TC	SE	SE	2	1	1	0	Uninfected	0	0.002725486
13.52561225	13.63010204	0.1045	2670.117	2583.984	2756.25	172.266	PC-007-24_032124_CV.wav	PC-007-24	32124	PC-007-24_032124_CV.wav.Table01.txt	CV	0.551473923	0.655973923	91.46705059	3/21/2024	Colonial Village	11.9	8.25	6.4	28.01	14.91	1.85	TC	SE	SE	2	1	1	0	Uninfected	0	0.002725486
14.18157596	14.29187075	0.1103	2670.117	2583.984	2756.25	172.266	PC-007-24_032124_CV.wav	PC-007-24	32124	PC-007-24_032124_CV.wav.Table01.txt	CV	0.580498867	0.690798867	86.85596179	3/21/2024	Colonial Village	11.9	8.25	6.4	28.01	14.91	1.85	TC	SE	SE	2	1	1	0	Uninfected	0	0.002725486
52.01849206	52.13459184	0.1161	2670.117	2583.984	2756.25	172.266	PC-007-24_032124_CV.wav	PC-007-24	32124	PC-007-24_032124_CV.wav.Table01.txt	CV	0.406349206	0.522449206	114.8437002	3/21/2024	Colonial Village	11.9	8.25	6.4	28.01	14.91	1.85	TC	SE	SE	2	1	1	0	Uninfected	0	0.002725486
52.54094104	52.65704082	0.1161	2670.117	2583.984	2756.25	172.266	PC-007-24_032124_CV.wav	PC-007-24	32124	PC-007-24_032124_CV.wav.Table01.txt	CV	0.412154195	0.528254195	113.581682	3/21/2024	Colonial Village	11.9	8.25	6.4	28.01	14.91	1.85	TC	SE	SE	2	1	1	0	Uninfected	0	0.002725486
53.06919501	53.18529479	0.1161	2670.117	2583.984	2756.25	172.266	PC-007-24_032124_CV.wav	PC-007-24	32124	PC-007-24_032124_CV.wav.Table01.txt	CV	0.470204081	0.586304081	102.3359754	3/21/2024	Colonial Village	11.9	8.25	6.4	28.01	14.91	1.85	TC	SE	SE	2	1	1	0	Uninfected	0	0.002725486
53.65549887	53.77159864	0.1161	2670.117	2497.852	2756.25	258.398	PC-007-24_032124_CV.wav	PC-007-24	32124	PC-007-24_032124_CV.wav.Table01.txt	CV	0.516643991	0.632743991	94.82508069	3/21/2024	Colonial Village	11.9	8.25	6.4	28.01	14.91	1.85	TC	SE	SE	2	1	1	0	Uninfected	0	0.002725486
54.28824263	54.41014739	0.1219	2670.117	2583.984	2756.25	172.266	PC-007-24_032124_CV.wav	PC-007-24	32124	PC-007-24_032124_CV.wav.Table01.txt	CV	0.470204082	0.592104082	101.3335355	3/21/2024	Colonial Village	11.9	8.25	6.4	28.01	14.91	1.85	TC	SE	SE	2	1	1	0	Uninfected	0	0.002725486
54.88035147	54.99645125	0.1161	2670.117	2497.852	2756.25	258.398	PC-007-24_032124_CV.wav	PC-007-24	32124	PC-007-24_032124_CV.wav.Table01.txt	CV	0.534058957	0.650158957	92.28512405	3/21/2024	Colonial Village	11.9	8.25	6.4	28.01	14.91	1.85	TC	SE	SE	2	1	1	0	Uninfected	0	0.002725486
55.5305102	55.64660998	0.1161	2670.117	2583.984	2756.25	172.266	PC-007-24_032124_CV.wav	PC-007-24	32124	PC-007-24_032124_CV.wav.Table01.txt	CV	0.632743764	0.748843764	80.12352227	3/21/2024	Colonial Village	11.9	8.25	6.4	28.01	14.91	1.85	TC	SE	SE	2	1	1	0	Uninfected	0	0.002725486
56.27935374	56.37223356	0.0929	2583.984	2497.852	2756.25	258.398	PC-007-24_032124_CV.wav	PC-007-24	32124	PC-007-24_032124_CV.wav.Table01.txt	CV	0.615328798	0.708228798	84.71838503	3/21/2024	Colonial Village	11.9	8.25	6.4	28.01	14.91	1.85	TC	SE	SE	2	1	1	0	Uninfected	0	0.002725486
56.98756236	57.09205215	0.1045	2670.117	2497.852	2756.25	258.398	PC-007-24_032124_CV.wav	PC-007-24	32124	PC-007-24_032124_CV.wav.Table01.txt	CV	0.481814059	0.586314059	102.3342338	3/21/2024	Colonial Village	11.9	8.25	6.4	28.01	14.91	1.85	TC	SE	SE	2	1	1	0	Uninfected	0	0.002725486
57.57386621	57.67835601	0.1045	2670.117	2497.852	2756.25	258.398	PC-007-24_032124_CV.wav	PC-007-24	32124	PC-007-24_032124_CV.wav.Table01.txt	CV	0.638548753	0.743048753	80.74840279	3/21/2024	Colonial Village	11.9	8.25	6.4	28.01	14.91	1.85	TC	SE	SE	2	1	1	0	Uninfected	0	0.002725486
58.31690476	58.42719955	0.1103	2670.117	2497.852	2756.25	258.398	PC-007-24_032124_CV.wav	PC-007-24	32124	PC-007-24_032124_CV.wav.Table01.txt	CV	0.499229025	0.609529025	98.43665771	3/21/2024	Colonial Village	11.9	8.25	6.4	28.01	14.91	1.85	TC	SE	SE	2	1	1	0	Uninfected	0	0.002725486
58.92642857	59.02511338	0.0987	2670.117	2497.852	2756.25	258.398	PC-007-24_032124_CV.wav	PC-007-24	32124	PC-007-24_032124_CV.wav.Table01.txt	CV	0.505034013	0.603734013	99.38151356	3/21/2024	Colonial Village	11.9	8.25	6.4	28.01	14.91	1.85	TC	SE	SE	2	1	1	0	Uninfected	0	0.002725486
59.53014739	59.63463719	0.1045	2670.117	2497.852	2756.25	258.398	PC-007-24_032124_CV.wav	PC-007-24	32124	PC-007-24_032124_CV.wav.Table01.txt	CV	0.580498866	0.684998866	87.59138588	3/21/2024	Colonial Village	11.9	8.25	6.4	28.01	14.91	1.85	TC	SE	SE	2	1	1	0	Uninfected	0	0.002725486
60.21513605	60.31962585	0.1045	2670.117	2497.852	2756.25	258.398	PC-007-24_032124_CV.wav	PC-007-24	32124	PC-007-24_032124_CV.wav.Table01.txt	CV	1.178412699	1.282912699	46.76857595	3/21/2024	Colonial Village	11.9	8.25	6.4	28.01	14.91	1.85	TC	SE	SE	2	1	1	0	Uninfected	0	0.002725486
61.49803855	61.59091837	0.0929	2670.117	2497.852	2756.25	258.398	PC-007-24_032124_CV.wav	PC-007-24	32124	PC-007-24_032124_CV.wav.Table01.txt	CV	0.638548753	0.731448753	82.02898666	3/21/2024	Colonial Village	11.9	8.25	6.4	28.01	14.91	1.85	TC	SE	SE	2	1	1	0	Uninfected	0	0.002725486
62.22946712	62.32815193	0.0987	2670.117	2583.984	2756.25	172.266	PC-007-24_032124_CV.wav	PC-007-24	32124	PC-007-24_032124_CV.wav.Table01.txt	CV	0.481814059	0.580514059	103.35667	3/21/2024	Colonial Village	11.9	8.25	6.4	28.01	14.91	1.85	TC	SE	SE	2	1	1	0	Uninfected	0	0.002725486
62.80996599	62.90284581	0.0929	2670.117	2583.984	2756.25	172.266	PC-007-24_032124_CV.wav	PC-007-24	32124	PC-007-24_032124_CV.wav.Table01.txt	CV	0.528253968	0.621153968	96.5944083	3/21/2024	Colonial Village	11.9	8.25	6.4	28.01	14.91	1.85	TC	SE	SE	2	1	1	0	Uninfected	0	0.002725486
63.43109977	63.53558957	0.1045	2670.117	2583.984	2756.25	172.266	PC-007-24_032124_CV.wav	PC-007-24	32124	PC-007-24_032124_CV.wav.Table01.txt	CV	0.452789116	0.557289116	107.6640442	3/21/2024	Colonial Village	11.9	8.25	6.4	28.01	14.91	1.85	TC	SE	SE	2	1	1	0	Uninfected	0	0.002725486
63.98837869	64.0812585	0.0929	2670.117	2583.984	2756.25	172.266	PC-007-24_032124_CV.wav	PC-007-24	32124	PC-007-24_032124_CV.wav.Table01.txt	CV	0.684988663	0.777888663	77.13186071	3/21/2024	Colonial Village	11.9	8.25	6.4	28.01	14.91	1.85	TC	SE	SE	2	1	1	0	Uninfected	0	0.002725486
7.024024943	7.145929705	0.1219	2928.516	2670.117	3014.648	344.531	PC-009-24_032424_FR.wav	PC-009-24	32424	PC-009-24_032424_FR.wav.Table01.txt	FR	1.190022676	1.311922676	45.73440272	3/24/2024	Forks of the River	7.1	6.9	5.4	27.34	13.41	1.5	JT	JT	TC	2	2	2	0	Uninfected	0	8.07E-05
8.335952381	8.463662132	0.1277	2928.516	2670.117	3014.648	344.531	PC-009-24_032424_FR.wav	PC-009-24	32424	PC-009-24_032424_FR.wav.Table01.txt	FR	0.998458049	1.126158049	53.27848969	3/24/2024	Forks of the River	7.1	6.9	5.4	27.34	13.41	1.5	JT	JT	TC	2	2	2	0	Uninfected	0	8.07E-05
9.462120181	9.595634921	0.1335	2928.516	2670.117	3014.648	344.531	PC-009-24_032424_FR.wav	PC-009-24	32424	PC-009-24_032424_FR.wav.Table01.txt	FR	1.155192743	1.288692743	46.55880956	3/24/2024	Forks of the River	7.1	6.9	5.4	27.34	13.41	1.5	JT	JT	TC	2	2	2	0	Uninfected	0	8.07E-05
10.75082766	10.87273243	0.1219	2928.516	2670.117	3014.648	344.531	PC-009-24_032424_FR.wav	PC-009-24	32424	PC-009-24_032424_FR.wav.Table01.txt	FR	0.981043084	1.102943084	54.39990592	3/24/2024	Forks of the River	7.1	6.9	5.4	27.34	13.41	1.5	JT	JT	TC	2	2	2	0	Uninfected	0	8.07E-05
11.85377551	11.98729025	0.1335	2928.516	2670.117	3014.648	344.531	PC-009-24_032424_FR.wav	PC-009-24	32424	PC-009-24_032424_FR.wav.Table01.txt	FR	1.04489796	1.17839796	50.91658509	3/24/2024	Forks of the River	7.1	6.9	5.4	27.34	13.41	1.5	JT	JT	TC	2	2	2	0	Uninfected	0	8.07E-05
13.03218821	13.16570295	0.1335	2928.516	2670.117	3014.648	344.531	PC-009-24_032424_FR.wav	PC-009-24	32424	PC-009-24_032424_FR.wav.Table01.txt	FR	1.178412698	1.311912698	45.73475056	3/24/2024	Forks of the River	7.1	6.9	5.4	27.34	13.41	1.5	JT	JT	TC	2	2	2	0	Uninfected	0	8.07E-05
14.34411565	14.4718254	0.1277	2928.516	2670.117	3014.648	344.531	PC-009-24_032424_FR.wav	PC-009-24	32424	PC-009-24_032424_FR.wav.Table01.txt	FR	1.178412698	1.306112698	45.93784295	3/24/2024	Forks of the River	7.1	6.9	5.4	27.34	13.41	1.5	JT	JT	TC	2	2	2	0	Uninfected	0	8.07E-05
15.6502381	15.78375283	0.1335	2842.383	2670.117	3014.648	344.531	PC-009-24_032424_FR.wav	PC-009-24	32424	PC-009-24_032424_FR.wav.Table01.txt	FR	0.981043084	1.114543084	53.83371972	3/24/2024	Forks of the River	7.1	6.9	5.4	27.34	13.41	1.5	JT	JT	TC	2	2	2	0	Uninfected	0	8.07E-05
16.76479592	16.89831066	0.1335	2928.516	2670.117	3014.648	344.531	PC-009-24_032424_FR.wav	PC-009-24	32424	PC-009-24_032424_FR.wav.Table01.txt	FR	0.992653061	1.126153061	53.27872567	3/24/2024	Forks of the River	7.1	6.9	5.4	27.34	13.41	1.5	JT	JT	TC	2	2	2	0	Uninfected	0	8.07E-05
17.89096372	18.03028345	0.1393	2928.516	2756.25	3100.781	344.531	PC-009-24_032424_FR.wav	PC-009-24	32424	PC-009-24_032424_FR.wav.Table01.txt	FR	1.120362812	1.259662812	47.63179434	3/24/2024	Forks of the River	7.1	6.9	5.4	27.34	13.41	1.5	JT	JT	TC	2	2	2	0	Uninfected	0	8.07E-05
19.15064626	19.28996599	0.1393	2928.516	2670.117	3014.648	344.531	PC-009-24_032424_FR.wav	PC-009-24	32424	PC-009-24_032424_FR.wav.Table01.txt	FR	1.271292517	1.410592517	42.53531709	3/24/2024	Forks of the River	7.1	6.9	5.4	27.34	13.41	1.5	JT	JT	TC	2	2	2	0	Uninfected	0	8.07E-05
20.5612585	20.69477324	0.1335	2928.516	2670.117	3014.648	344.531	PC-009-24_032424_FR.wav	PC-009-24	32424	PC-009-24_032424_FR.wav.Table01.txt	FR	1.021678004	1.155178004	51.94004715	3/24/2024	Forks of the River	7.1	6.9	5.4	27.34	13.41	1.5	JT	JT	TC	2	2	2	0	Uninfected	0	8.07E-05
21.71645125	21.85577098	0.1393	2928.516	2670.117	3014.648	344.531	PC-009-24_032424_FR.wav	PC-009-24	32424	PC-009-24_032424_FR.wav.Table01.txt	FR	1.056507937	1.195807937	50.17528162	3/24/2024	Forks of the River	7.1	6.9	5.4	27.34	13.41	1.5	JT	JT	TC	2	2	2	0	Uninfected	0	8.07E-05
22.91227891	23.04579365	0.1335	2928.516	2670.117	3014.648	344.531	PC-009-24_032424_FR.wav	PC-009-24	32424	PC-009-24_032424_FR.wav.Table01.txt	FR	0.882358276	1.015858276	59.06335698	3/24/2024	Forks of the River	7.1	6.9	5.4	27.34	13.41	1.5	JT	JT	TC	2	2	2	0	Uninfected	0	8.07E-05
23.92815193	24.06747166	0.1393	2928.516	2670.117	3014.648	344.531	PC-009-24_032424_FR.wav	PC-009-24	32424	PC-009-24_032424_FR.wav.Table01.txt	FR	1.079727891	1.219027891	49.21954653	3/24/2024	Forks of the River	7.1	6.9	5.4	27.34	13.41	1.5	JT	JT	TC	2	2	2	0	Uninfected	0	8.07E-05
25.14719955	25.28651927	0.1393	2928.516	2670.117	3014.648	344.531	PC-009-24_032424_FR.wav	PC-009-24	32424	PC-009-24_032424_FR.wav.Table01.txt	FR	1.474467121	1.613767121	37.18008579	3/24/2024	Forks of the River	7.1	6.9	5.4	27.34	13.41	1.5	JT	JT	TC	2	2	2	0	Uninfected	0	8.07E-05
26.7609864	26.88869615	0.1277	2928.516	2670.117	3014.648	344.531	PC-009-24_032424_FR.wav	PC-009-24	32424	PC-009-24_032424_FR.wav.Table01.txt	FR	1.010068027	1.137768027	52.73482694	3/24/2024	Forks of the River	7.1	6.9	5.4	27.34	13.41	1.5	JT	JT	TC	2	2	2	0	Uninfected	0	8.07E-05
27.89876417	28.03227891	0.1335	2928.516	2670.117	3014.648	344.531	PC-009-24_032424_FR.wav	PC-009-24	32424	PC-009-24_032424_FR.wav.Table01.txt	FR	1.509297052	1.642797052	36.52307504	3/24/2024	Forks of the River	7.1	6.9	5.4	27.34	13.41	1.5	JT	JT	TC	2	2	2	0	Uninfected	0	8.07E-05
29.54157596	29.66348073	0.1219	2928.516	2756.25	3014.648	258.398	PC-009-24_032424_FR.wav	PC-009-24	32424	PC-009-24_032424_FR.wav.Table01.txt	FR	2.03755102	2.15945102	27.7848395	3/24/2024	Forks of the River	7.1	6.9	5.4	27.34	13.41	1.5	JT	JT	TC	2	2	2	0	Uninfected	0	8.07E-05
31.70103175	31.8287415	0.1277	2928.516	2756.25	3014.648	258.398	PC-009-24_032424_FR.wav	PC-009-24	32424	PC-009-24_032424_FR.wav.Table01.txt	FR	1.346757369	1.474457369	40.69293644	3/24/2024	Forks of the River	7.1	6.9	5.4	27.34	13.41	1.5	JT	JT	TC	2	2	2	0	Uninfected	0	8.07E-05
33.17549887	33.29740363	0.1219	2928.516	2756.25	3014.648	258.398	PC-009-24_032424_FR.wav	PC-009-24	32424	PC-009-24_032424_FR.wav.Table01.txt	FR	1.369977324	1.491877324	40.21778402	3/24/2024	Forks of the River	7.1	6.9	5.4	27.34	13.41	1.5	JT	JT	TC	2	2	2	0	Uninfected	0	8.07E-05
34.66738095	34.7950907	0.1277	2928.516	2756.25	3014.648	258.398	PC-009-24_032424_FR.wav	PC-009-24	32424	PC-009-24_032424_FR.wav.Table01.txt	FR	2.194285714	2.321985714	25.83995226	3/24/2024	Forks of the River	7.1	6.9	5.4	27.34	13.41	1.5	JT	JT	TC	2	2	2	0	Uninfected	0	8.07E-05
36.98937642	37.11708617	0.1277	2928.516	2756.25	3014.648	258.398	PC-009-24_032424_FR.wav	PC-009-24	32424	PC-009-24_032424_FR.wav.Table01.txt	FR	1.346757369	1.474457369	40.69293644	3/24/2024	Forks of the River	7.1	6.9	5.4	27.34	13.41	1.5	JT	JT	TC	2	2	2	0	Uninfected	0	8.07E-05
38.46384354	38.60316327	0.1393	2928.516	2756.25	3014.648	258.398	PC-009-24_032424_FR.wav	PC-009-24	32424	PC-009-24_032424_FR.wav.Table01.txt	FR	1.4338322	1.5731322	38.14046906	3/24/2024	Forks of the River	7.1	6.9	5.4	27.34	13.41	1.5	JT	JT	TC	2	2	2	0	Uninfected	0	8.07E-05
40.03699547	40.1705102	0.1335	2928.516	2756.25	3100.781	344.531	PC-009-24_032424_FR.wav	PC-009-24	32424	PC-009-24_032424_FR.wav.Table01.txt	FR	1.764716553	1.898216553	31.608617	3/24/2024	Forks of the River	7.1	6.9	5.4	27.34	13.41	1.5	JT	JT	TC	2	2	2	0	Uninfected	0	8.07E-05
149.844161	149.9660658	0.1219	2842.383	2670.117	3014.648	344.531	PC-009-24_032424_FR.wav	PC-009-24	32424	PC-009-24_032424_FR.wav.Table01.txt	FR	1.271292517	1.393192517	43.06655345	3/24/2024	Forks of the River	7.1	6.9	5.4	27.34	13.41	1.5	JT	JT	TC	2	2	2	0	Uninfected	0	8.07E-05
151.2373583	151.3534581	0.1161	2842.383	2670.117	3014.648	344.531	PC-009-24_032424_FR.wav	PC-009-24	32424	PC-009-24_032424_FR.wav.Table01.txt	FR	1.718276644	1.834376644	32.70865893	3/24/2024	Forks of the River	7.1	6.9	5.4	27.34	13.41	1.5	JT	JT	TC	2	2	2	0	Uninfected	0	8.07E-05
153.0717347	153.1936395	0.1219	2928.516	2670.117	3014.648	344.531	PC-009-24_032424_FR.wav	PC-009-24	32424	PC-009-24_032424_FR.wav.Table01.txt	FR	1.224852607	1.346752607	44.55161229	3/24/2024	Forks of the River	7.1	6.9	5.4	27.34	13.41	1.5	JT	JT	TC	2	2	2	0	Uninfected	0	8.07E-05
154.4184921	154.5403968	0.1219	2756.25	2670.117	3014.648	344.531	PC-009-24_032424_FR.wav	PC-009-24	32424	PC-009-24_032424_FR.wav.Table01.txt	FR	1.25968254	1.38158254	43.4284585	3/24/2024	Forks of the River	7.1	6.9	5.4	27.34	13.41	1.5	JT	JT	TC	2	2	2	0	Uninfected	0	8.07E-05
155.8000794	155.9277891	0.1277	2928.516	2756.25	3014.648	258.398	PC-009-24_032424_FR.wav	PC-009-24	32424	PC-009-24_032424_FR.wav.Table01.txt	FR	1.375782313	1.503482313	39.9073534	3/24/2024	Forks of the River	7.1	6.9	5.4	27.34	13.41	1.5	JT	JT	TC	2	2	2	0	Uninfected	0	8.07E-05
11.4474263	11.54611111	0.0987	2928.516	2842.383	3014.648	172.266	PC-011-24_032823_CV.wav	PC-011-24	32824	PC-011-24_032823_CV.wav.Table01.txt	CV	0.789478458	0.888178458	67.5539915	3/28/2024	Colonial Village	10.3	7.3	5.1	28.9	14.37	2.2	TC	TC	TC	1	1	1	0	Uninfected	0	0.004764838
12.33558957	12.43427438	0.0987	2928.516	2842.383	3014.648	172.266	PC-011-24_032823_CV.wav	PC-011-24	32824	PC-011-24_032823_CV.wav.Table01.txt	CV	1.04489796	1.14359796	52.46599076	3/28/2024	Colonial Village	10.3	7.3	5.1	28.9	14.37	2.2	TC	TC	TC	1	1	1	0	Uninfected	0	0.004764838
13.47917234	13.57785714	0.0987	2928.516	2842.383	3014.648	172.266	PC-011-24_032823_CV.wav	PC-011-24	32824	PC-011-24_032823_CV.wav.Table01.txt	CV	0.714013605	0.812713605	73.82674491	3/28/2024	Colonial Village	10.3	7.3	5.1	28.9	14.37	2.2	TC	TC	TC	1	1	1	0	Uninfected	0	0.004764838
14.29187075	14.39636054	0.1045	2928.516	2842.383	3100.781	258.398	PC-011-24_032823_CV.wav	PC-011-24	32824	PC-011-24_032823_CV.wav.Table01.txt	CV	0.835918368	0.940418368	63.801391	3/28/2024	Colonial Village	10.3	7.3	5.1	28.9	14.37	2.2	TC	TC	TC	1	1	1	0	Uninfected	0	0.004764838
15.23227891	15.33096372	0.0987	2928.516	2842.383	3014.648	172.266	PC-011-24_032823_CV.wav	PC-011-24	32824	PC-011-24_032823_CV.wav.Table01.txt	CV	0.928798186	1.027498186	58.39426368	3/28/2024	Colonial Village	10.3	7.3	5.1	28.9	14.37	2.2	TC	TC	TC	1	1	1	0	Uninfected	0	0.004764838
16.25976191	16.35844671	0.0987	2928.516	2842.383	3014.648	172.266	PC-011-24_032823_CV.wav	PC-011-24	32824	PC-011-24_032823_CV.wav.Table01.txt	CV	0.73723356	0.83593356	71.77603923	3/28/2024	Colonial Village	10.3	7.3	5.1	28.9	14.37	2.2	TC	TC	TC	1	1	1	0	Uninfected	0	0.004764838
17.09568027	17.19436508	0.0987	2928.516	2842.383	3100.781	258.398	PC-011-24_032823_CV.wav	PC-011-24	32824	PC-011-24_032823_CV.wav.Table01.txt	CV	0.853333334	0.952033334	63.02300335	3/28/2024	Colonial Village	10.3	7.3	5.1	28.9	14.37	2.2	TC	TC	TC	1	1	1	0	Uninfected	0	0.004764838
18.04769841	18.14638322	0.0987	2928.516	2842.383	3100.781	258.398	PC-011-24_032823_CV.wav	PC-011-24	32824	PC-011-24_032823_CV.wav.Table01.txt	CV	1.027482993	1.126182993	53.27730961	3/28/2024	Colonial Village	10.3	7.3	5.1	28.9	14.37	2.2	TC	TC	TC	1	1	1	0	Uninfected	0	0.004764838
19.17386621	19.27835601	0.1045	2928.516	2842.383	3014.648	172.266	PC-011-24_032823_CV.wav	PC-011-24	32824	PC-011-24_032823_CV.wav.Table01.txt	CV	0.952018141	1.056518141	56.79031686	3/28/2024	Colonial Village	10.3	7.3	5.1	28.9	14.37	2.2	TC	TC	TC	1	1	1	0	Uninfected	0	0.004764838
20.23037415	20.32905896	0.0987	2928.516	2842.383	3100.781	258.398	PC-011-24_032823_CV.wav	PC-011-24	32824	PC-011-24_032823_CV.wav.Table01.txt	CV	0.679183673	0.777883673	77.1323555	3/28/2024	Colonial Village	10.3	7.3	5.1	28.9	14.37	2.2	TC	TC	TC	1	1	1	0	Uninfected	0	0.004764838
21.00824263	21.10692744	0.0987	2928.516	2842.383	3100.781	258.398	PC-011-24_032823_CV.wav	PC-011-24	32824	PC-011-24_032823_CV.wav.Table01.txt	CV	0.597913832	0.696613832	86.13093402	3/28/2024	Colonial Village	10.3	7.3	5.1	28.9	14.37	2.2	TC	TC	TC	1	1	1	0	Uninfected	0	0.004764838
21.70484127	21.80933107	0.1045	2928.516	2842.383	3100.781	258.398	PC-011-24_032823_CV.wav	PC-011-24	32824	PC-011-24_032823_CV.wav.Table01.txt	CV	0.714013605	0.818513605	73.30360746	3/28/2024	Colonial Village	10.3	7.3	5.1	28.9	14.37	2.2	TC	TC	TC	1	1	1	0	Uninfected	0	0.004764838
22.52334467	22.62783447	0.1045	2928.516	2842.383	3100.781	258.398	PC-011-24_032823_CV.wav	PC-011-24	32824	PC-011-24_032823_CV.wav.Table01.txt	CV	0.638548753	0.743048753	80.74840279	3/28/2024	Colonial Village	10.3	7.3	5.1	28.9	14.37	2.2	TC	TC	TC	1	1	1	0	Uninfected	0	0.004764838
23.26638322	23.36506803	0.0987	2928.516	2842.383	3100.781	258.398	PC-011-24_032823_CV.wav	PC-011-24	32824	PC-011-24_032823_CV.wav.Table01.txt	CV	0.702403628	0.801103628	74.89667741	3/28/2024	Colonial Village	10.3	7.3	5.1	28.9	14.37	2.2	TC	TC	TC	1	1	1	0	Uninfected	0	0.004764838
24.06747166	24.16615646	0.0987	2928.516	2842.383	3100.781	258.398	PC-011-24_032823_CV.wav	PC-011-24	32824	PC-011-24_032823_CV.wav.Table01.txt	CV	1.224852607	1.323552607	45.33253887	3/28/2024	Colonial Village	10.3	7.3	5.1	28.9	14.37	2.2	TC	TC	TC	1	1	1	0	Uninfected	0	0.004764838
25.39100907	25.48969388	0.0987	2928.516	2842.383	3100.781	258.398	PC-011-24_032823_CV.wav	PC-011-24	32824	PC-011-24_032823_CV.wav.Table01.txt	CV	0.812698412	0.911398412	65.83289943	3/28/2024	Colonial Village	10.3	7.3	5.1	28.9	14.37	2.2	TC	TC	TC	1	1	1	0	Uninfected	0	0.004764838
26.30239229	26.40688209	0.1045	2928.516	2842.383	3100.781	258.398	PC-011-24_032823_CV.wav	PC-011-24	32824	PC-011-24_032823_CV.wav.Table01.txt	CV	1.532517007	1.637017007	36.65203217	3/28/2024	Colonial Village	10.3	7.3	5.1	28.9	14.37	2.2	TC	TC	TC	1	1	1	0	Uninfected	0	0.004764838
27.93939909	28.0380839	0.0987	2928.516	2842.383	3100.781	258.398	PC-011-24_032823_CV.wav	PC-011-24	32824	PC-011-24_032823_CV.wav.Table01.txt	CV	0.743038549	0.841738549	71.28104097	3/28/2024	Colonial Village	10.3	7.3	5.1	28.9	14.37	2.2	TC	TC	TC	1	1	1	0	Uninfected	0	0.004764838
28.78112245	28.88561225	0.1045	2928.516	2842.383	3100.781	258.398	PC-011-24_032823_CV.wav	PC-011-24	32824	PC-011-24_032823_CV.wav.Table01.txt	CV	0.655963719	0.760463719	78.89922754	3/28/2024	Colonial Village	10.3	7.3	5.1	28.9	14.37	2.2	TC	TC	TC	1	1	1	0	Uninfected	0	0.004764838
29.54157596	29.64026077	0.0987	2928.516	2842.383	3100.781	258.398	PC-011-24_032823_CV.wav	PC-011-24	32824	PC-011-24_032823_CV.wav.Table01.txt	CV	1.143582766	1.242282766	48.2981827	3/28/2024	Colonial Village	10.3	7.3	5.1	28.9	14.37	2.2	TC	TC	TC	1	1	1	0	Uninfected	0	0.004764838
30.78384354	30.88252835	0.0987	2928.516	2842.383	3100.781	258.398	PC-011-24_032823_CV.wav	PC-011-24	32824	PC-011-24_032823_CV.wav.Table01.txt	CV	0.772063492	0.870763492	68.90504776	3/28/2024	Colonial Village	10.3	7.3	5.1	28.9	14.37	2.2	TC	TC	TC	1	1	1	0	Uninfected	0	0.004764838
31.65459184	31.75327664	0.0987	3014.648	2842.383	3100.781	258.398	PC-011-24_032823_CV.wav	PC-011-24	32824	PC-011-24_032823_CV.wav.Table01.txt	CV	0.952018141	1.050718141	57.10380135	3/28/2024	Colonial Village	10.3	7.3	5.1	28.9	14.37	2.2	TC	TC	TC	1	1	1	0	Uninfected	0	0.004764838
32.70529479	32.80397959	0.0987	2928.516	2842.383	3100.781	258.398	PC-011-24_032823_CV.wav	PC-011-24	32824	PC-011-24_032823_CV.wav.Table01.txt	CV	1.404807256	1.503507256	39.90669134	3/28/2024	Colonial Village	10.3	7.3	5.1	28.9	14.37	2.2	TC	TC	TC	1	1	1	0	Uninfected	0	0.004764838
34.20878685	34.30747166	0.0987	2928.516	2842.383	3100.781	258.398	PC-011-24_032823_CV.wav	PC-011-24	32824	PC-011-24_032823_CV.wav.Table01.txt	CV	0.679183674	0.777883674	77.1323554	3/28/2024	Colonial Village	10.3	7.3	5.1	28.9	14.37	2.2	TC	TC	TC	1	1	1	0	Uninfected	0	0.004764838
34.98665533	35.09114513	0.1045	3014.648	2842.383	3100.781	258.398	PC-011-24_032823_CV.wav	PC-011-24	32824	PC-011-24_032823_CV.wav.Table01.txt	CV	0.65015873	0.75465873	79.5061365	3/28/2024	Colonial Village	10.3	7.3	5.1	28.9	14.37	2.2	TC	TC	TC	1	1	1	0	Uninfected	0	0.004764838
35.74130386	35.83998866	0.0987	2928.516	2842.383	3100.781	258.398	PC-011-24_032823_CV.wav	PC-011-24	32824	PC-011-24_032823_CV.wav.Table01.txt	CV	0.963628118	1.062328118	56.47972503	3/28/2024	Colonial Village	10.3	7.3	5.1	28.9	14.37	2.2	TC	TC	TC	1	1	1	0	Uninfected	0	0.004764838
36.80361678	36.90230159	0.0987	2928.516	2842.383	3100.781	258.398	PC-011-24_032823_CV.wav	PC-011-24	32824	PC-011-24_032823_CV.wav.Table01.txt	CV	0.847528345	0.946228345	63.40964136	3/28/2024	Colonial Village	10.3	7.3	5.1	28.9	14.37	2.2	TC	TC	TC	1	1	1	0	Uninfected	0	0.004764838
37.74982993	37.85431973	0.1045	3014.648	2842.383	3100.781	258.398	PC-011-24_032823_CV.wav	PC-011-24	32824	PC-011-24_032823_CV.wav.Table01.txt	CV	1.433832199	1.538332199	39.00327903	3/28/2024	Colonial Village	10.3	7.3	5.1	28.9	14.37	2.2	TC	TC	TC	1	1	1	0	Uninfected	0	0.004764838
39.28815193	39.38683674	0.0987	3014.648	2842.383	3100.781	258.398	PC-011-24_032823_CV.wav	PC-011-24	32824	PC-011-24_032823_CV.wav.Table01.txt	CV	1.044897959	1.143597959	52.4659908	3/28/2024	Colonial Village	10.3	7.3	5.1	28.9	14.37	2.2	TC	TC	TC	1	1	1	0	Uninfected	0	0.004764838
40.43173469	40.5304195	0.0987	3014.648	2842.383	3100.781	258.398	PC-011-24_032823_CV.wav	PC-011-24	32824	PC-011-24_032823_CV.wav.Table01.txt	CV	0.743038549	0.841738549	71.28104097	3/28/2024	Colonial Village	10.3	7.3	5.1	28.9	14.37	2.2	TC	TC	TC	1	1	1	0	Uninfected	0	0.004764838
26.33722222	26.49976191	0.1625	2842.383	2670.117	3014.648	344.531	PC-012-24_032424_FR.wav	PC-012-24	32424	PC-012-24_032424_FR.wav.Table01.txt	FR	1.503492063	1.665992063	36.01457734	3/24/2024	Forks of the River	8.3	6.6	5.1	26.85	13.67	1.5	JT	JT	TC	2	2	2	1.992950298	Infected	98.38985	3.21E-04
28.00325397	28.15998866	0.1567	2842.383	2670.117	2928.516	258.398	PC-012-24_032424_FR.wav	PC-012-24	32424	PC-012-24_032424_FR.wav.Table01.txt	FR	1.213242631	1.369942631	43.79745446	3/24/2024	Forks of the River	8.3	6.6	5.1	26.85	13.67	1.5	JT	JT	TC	2	2	2	1.992950298	Infected	98.38985	3.21E-04
29.37323129	29.50094104	0.1277	2842.383	2670.117	2928.516	258.398	PC-012-24_032424_FR.wav	PC-012-24	32424	PC-012-24_032424_FR.wav.Table01.txt	FR	0.882358277	1.010058277	59.40251307	3/24/2024	Forks of the River	8.3	6.6	5.1	26.85	13.67	1.5	JT	JT	TC	2	2	2	1.992950298	Infected	98.38985	3.21E-04
30.38329932	30.54003401	0.1567	2842.383	2670.117	2928.516	258.398	PC-012-24_032424_FR.wav	PC-012-24	32424	PC-012-24_032424_FR.wav.Table01.txt	FR	0.882358276	1.039058276	57.74459565	3/24/2024	Forks of the River	8.3	6.6	5.1	26.85	13.67	1.5	JT	JT	TC	2	2	2	1.992950298	Infected	98.38985	3.21E-04
31.42239229	31.57912698	0.1567	2842.383	2670.117	2928.516	258.398	PC-012-24_032424_FR.wav	PC-012-24	32424	PC-012-24_032424_FR.wav.Table01.txt	FR	0.946213152	1.102913152	54.40138228	3/24/2024	Forks of the River	8.3	6.6	5.1	26.85	13.67	1.5	JT	JT	TC	2	2	2	1.992950298	Infected	98.38985	3.21E-04
32.52534014	32.68787982	0.1625	2842.383	2670.117	2928.516	258.398	PC-012-24_032424_FR.wav	PC-012-24	32424	PC-012-24_032424_FR.wav.Table01.txt	FR	1.004263038	1.166763038	51.42432357	3/24/2024	Forks of the River	8.3	6.6	5.1	26.85	13.67	1.5	JT	JT	TC	2	2	2	1.992950298	Infected	98.38985	3.21E-04
33.69214286	33.85468254	0.1625	2842.383	2670.117	2928.516	258.398	PC-012-24_032424_FR.wav	PC-012-24	32424	PC-012-24_032424_FR.wav.Table01.txt	FR	0.917188208	1.079688208	55.57159887	3/24/2024	Forks of the River	8.3	6.6	5.1	26.85	13.67	1.5	JT	JT	TC	2	2	2	1.992950298	Infected	98.38985	3.21E-04
34.77187075	34.93441043	0.1625	2842.383	2670.117	2928.516	258.398	PC-012-24_032424_FR.wav	PC-012-24	32424	PC-012-24_032424_FR.wav.Table01.txt	FR	0.806893424	0.969393424	61.89437489	3/24/2024	Forks of the River	8.3	6.6	5.1	26.85	13.67	1.5	JT	JT	TC	2	2	2	1.992950298	Infected	98.38985	3.21E-04
35.74130386	35.89803855	0.1567	2842.383	2670.117	2928.516	258.398	PC-012-24_032424_FR.wav	PC-012-24	32424	PC-012-24_032424_FR.wav.Table01.txt	FR	0.957823129	1.114523129	53.83468359	3/24/2024	Forks of the River	8.3	6.6	5.1	26.85	13.67	1.5	JT	JT	TC	2	2	2	1.992950298	Infected	98.38985	3.21E-04
36.85586168	37.01840136	0.1625	2842.383	2670.117	2928.516	258.398	PC-012-24_032424_FR.wav	PC-012-24	32424	PC-012-24_032424_FR.wav.Table01.txt	FR	0.830113378	0.992613378	60.44649541	3/24/2024	Forks of the River	8.3	6.6	5.1	26.85	13.67	1.5	JT	JT	TC	2	2	2	1.992950298	Infected	98.38985	3.21E-04
37.84851474	38.00524943	0.1567	2842.383	2670.117	2928.516	258.398	PC-012-24_032424_FR.wav	PC-012-24	32424	PC-012-24_032424_FR.wav.Table01.txt	FR	0.934603175	1.091303175	54.98013877	3/24/2024	Forks of the River	8.3	6.6	5.1	26.85	13.67	1.5	JT	JT	TC	2	2	2	1.992950298	Infected	98.38985	3.21E-04
38.93985261	39.0965873	0.1567	2842.383	2670.117	2928.516	258.398	PC-012-24_032424_FR.wav	PC-012-24	32424	PC-012-24_032424_FR.wav.Table01.txt	FR	0.963628118	1.120328118	53.55573875	3/24/2024	Forks of the River	8.3	6.6	5.1	26.85	13.67	1.5	JT	JT	TC	2	2	2	1.992950298	Infected	98.38985	3.21E-04
40.06021542	40.19373016	0.1335	2842.383	2670.117	2928.516	258.398	PC-012-24_032424_FR.wav	PC-012-24	32424	PC-012-24_032424_FR.wav.Table01.txt	FR	1.03909297	1.17259297	51.16865062	3/24/2024	Forks of the River	8.3	6.6	5.1	26.85	13.67	1.5	JT	JT	TC	2	2	2	1.992950298	Infected	98.38985	3.21E-04
41.23282313	41.38955782	0.1567	2842.383	2670.117	2928.516	258.398	PC-012-24_032424_FR.wav	PC-012-24	32424	PC-012-24_032424_FR.wav.Table01.txt	FR	0.847528345	1.004228345	59.74736752	3/24/2024	Forks of the River	8.3	6.6	5.1	26.85	13.67	1.5	JT	JT	TC	2	2	2	1.992950298	Infected	98.38985	3.21E-04
42.23708617	42.39382086	0.1567	2842.383	2670.117	2928.516	258.398	PC-012-24_032424_FR.wav	PC-012-24	32424	PC-012-24_032424_FR.wav.Table01.txt	FR	0.986848072	1.143548072	52.46827962	3/24/2024	Forks of the River	8.3	6.6	5.1	26.85	13.67	1.5	JT	JT	TC	2	2	2	1.992950298	Infected	98.38985	3.21E-04
43.38066893	43.51998866	0.1393	2842.383	2670.117	2928.516	258.398	PC-012-24_032424_FR.wav	PC-012-24	32424	PC-012-24_032424_FR.wav.Table01.txt	FR	0.853333333	0.992633333	60.44528025	3/24/2024	Forks of the River	8.3	6.6	5.1	26.85	13.67	1.5	JT	JT	TC	2	2	2	1.992950298	Infected	98.38985	3.21E-04
44.373322	44.53005669	0.1567	2842.383	2670.117	2928.516	258.398	PC-012-24_032424_FR.wav	PC-012-24	32424	PC-012-24_032424_FR.wav.Table01.txt	FR	1.091337869	1.248037869	48.07546429	3/24/2024	Forks of the River	8.3	6.6	5.1	26.85	13.67	1.5	JT	JT	TC	2	2	2	1.992950298	Infected	98.38985	3.21E-04
45.62139456	45.77232426	0.1509	2842.383	2670.117	2928.516	258.398	PC-012-24_032424_FR.wav	PC-012-24	32424	PC-012-24_032424_FR.wav.Table01.txt	FR	0.928798186	1.079698186	55.57108531	3/24/2024	Forks of the River	8.3	6.6	5.1	26.85	13.67	1.5	JT	JT	TC	2	2	2	1.992950298	Infected	98.38985	3.21E-04
46.70112245	46.85785714	0.1567	2842.383	2670.117	2928.516	258.398	PC-012-24_032424_FR.wav	PC-012-24	32424	PC-012-24_032424_FR.wav.Table01.txt	FR	0.899773242	1.056473242	56.79273039	3/24/2024	Forks of the River	8.3	6.6	5.1	26.85	13.67	1.5	JT	JT	TC	2	2	2	1.992950298	Infected	98.38985	3.21E-04
47.75763039	47.89114513	0.1335	2842.383	2670.117	2928.516	258.398	PC-012-24_032424_FR.wav	PC-012-24	32424	PC-012-24_032424_FR.wav.Table01.txt	FR	1.010068027	1.143568027	52.46736406	3/24/2024	Forks of the River	8.3	6.6	5.1	26.85	13.67	1.5	JT	JT	TC	2	2	2	1.992950298	Infected	98.38985	3.21E-04
48.90121315	49.06955782	0.1683	2842.383	2670.117	2928.516	258.398	PC-012-24_032424_FR.wav	PC-012-24	32424	PC-012-24_032424_FR.wav.Table01.txt	FR	1.282902494	1.451202494	41.34502266	3/24/2024	Forks of the River	8.3	6.6	5.1	26.85	13.67	1.5	JT	JT	TC	2	2	2	1.992950298	Infected	98.38985	3.21E-04
50.35246032	50.50339002	0.1509	2842.383	2670.117	2928.516	258.398	PC-012-24_032424_FR.wav	PC-012-24	32424	PC-012-24_032424_FR.wav.Table01.txt	FR	0.922993197	1.073893197	55.87147788	3/24/2024	Forks of the River	8.3	6.6	5.1	26.85	13.67	1.5	JT	JT	TC	2	2	2	1.992950298	Infected	98.38985	3.21E-04
51.42638322	51.5889229	0.1625	2842.383	2670.117	2928.516	258.398	PC-012-24_032424_FR.wav	PC-012-24	32424	PC-012-24_032424_FR.wav.Table01.txt	FR	0.882358277	1.044858277	57.4240558	3/24/2024	Forks of the River	8.3	6.6	5.1	26.85	13.67	1.5	JT	JT	TC	2	2	2	1.992950298	Infected	98.38985	3.21E-04
52.47128118	52.63382086	0.1625	2842.383	2670.117	2928.516	258.398	PC-012-24_032424_FR.wav	PC-012-24	32424	PC-012-24_032424_FR.wav.Table01.txt	FR	0.818503401	0.981003401	61.16186747	3/24/2024	Forks of the River	8.3	6.6	5.1	26.85	13.67	1.5	JT	JT	TC	2	2	2	1.992950298	Infected	98.38985	3.21E-04
53.45232426	53.60905896	0.1567	2842.383	2670.117	2928.516	258.398	PC-012-24_032424_FR.wav	PC-012-24	32424	PC-012-24_032424_FR.wav.Table01.txt	FR	1.468662131	1.625362131	36.91485045	3/24/2024	Forks of the River	8.3	6.6	5.1	26.85	13.67	1.5	JT	JT	TC	2	2	2	1.992950298	Infected	98.38985	3.21E-04
55.07772109	55.24026077	0.1625	2842.383	2670.117	2928.516	258.398	PC-012-24_032424_FR.wav	PC-012-24	32424	PC-012-24_032424_FR.wav.Table01.txt	FR	0.899773243	1.062273243	56.48264267	3/24/2024	Forks of the River	8.3	6.6	5.1	26.85	13.67	1.5	JT	JT	TC	2	2	2	1.992950298	Infected	98.38985	3.21E-04
56.14003401	56.29096372	0.1509	2842.383	2670.117	2928.516	258.398	PC-012-24_032424_FR.wav	PC-012-24	32424	PC-012-24_032424_FR.wav.Table01.txt	FR	0.934603174	1.085503174	55.27390563	3/24/2024	Forks of the River	8.3	6.6	5.1	26.85	13.67	1.5	JT	JT	TC	2	2	2	1.992950298	Infected	98.38985	3.21E-04
57.22556689	57.38810658	0.1625	2842.383	2670.117	2928.516	258.398	PC-012-24_032424_FR.wav	PC-012-24	32424	PC-012-24_032424_FR.wav.Table01.txt	FR	0.888163265	1.050663265	57.10678388	3/24/2024	Forks of the River	8.3	6.6	5.1	26.85	13.67	1.5	JT	JT	TC	2	2	2	1.992950298	Infected	98.38985	3.21E-04
58.27626984	58.43300454	0.1567	2842.383	2670.117	2928.516	258.398	PC-012-24_032424_FR.wav	PC-012-24	32424	PC-012-24_032424_FR.wav.Table01.txt	FR	1.17260771	1.32930771	45.13627624	3/24/2024	Forks of the River	8.3	6.6	5.1	26.85	13.67	1.5	JT	JT	TC	2	2	2	1.992950298	Infected	98.38985	3.21E-04
59.60561225	59.75654195	0.1509	2842.383	2670.117	2928.516	258.398	PC-012-24_032424_FR.wav	PC-012-24	32424	PC-012-24_032424_FR.wav.Table01.txt	FR	1.062312925	1.213212925	49.45545729	3/24/2024	Forks of the River	8.3	6.6	5.1	26.85	13.67	1.5	JT	JT	TC	2	2	2	1.992950298	Infected	98.38985	3.21E-04
18.1579932	18.30311791	0.1451	2928.516	2756.25	3100.781	344.531	PC-013-24_032424_FR.wav	PC-013-24	32424	PC-013-24_032424_FR.wav.Table01.txt	FR	0.73723356	0.88233356	68.00149368	3/24/2024	Forks of the River	9.3	6.8	5.1	26.86	14.12	1.7	TC	TC	TC	1	1	1	0.788085182	Infected	6.138824	0.002131321
19.04035147	19.19708617	0.1567	3014.648	2756.25	3100.781	344.531	PC-013-24_032424_FR.wav	PC-013-24	32424	PC-013-24_032424_FR.wav.Table01.txt	FR	0.754648526	0.911348526	65.83650304	3/24/2024	Forks of the River	9.3	6.8	5.1	26.86	14.12	1.7	TC	TC	TC	1	1	1	0.788085182	Infected	6.138824	0.002131321
19.95173469	20.10846939	0.1567	2928.516	2756.25	3100.781	344.531	PC-013-24_032424_FR.wav	PC-013-24	32424	PC-013-24_032424_FR.wav.Table01.txt	FR	0.702403628	0.859103628	69.84023585	3/24/2024	Forks of the River	9.3	6.8	5.1	26.86	14.12	1.7	TC	TC	TC	1	1	1	0.788085182	Infected	6.138824	0.002131321
20.81087302	20.9734127	0.1625	3014.648	2756.25	3100.781	344.531	PC-013-24_032424_FR.wav	PC-013-24	32424	PC-013-24_032424_FR.wav.Table01.txt	FR	0.731428572	0.893928572	67.11945661	3/24/2024	Forks of the River	9.3	6.8	5.1	26.86	14.12	1.7	TC	TC	TC	1	1	1	0.788085182	Infected	6.138824	0.002131321
21.70484127	21.86738095	0.1625	3014.648	2756.25	3100.781	344.531	PC-013-24_032424_FR.wav	PC-013-24	32424	PC-013-24_032424_FR.wav.Table01.txt	FR	0.795283447	0.957783447	62.6446408	3/24/2024	Forks of the River	9.3	6.8	5.1	26.86	14.12	1.7	TC	TC	TC	1	1	1	0.788085182	Infected	6.138824	0.002131321
22.6626644	22.82520408	0.1625	3014.648	2756.25	3100.781	344.531	PC-013-24_032424_FR.wav	PC-013-24	32424	PC-013-24_032424_FR.wav.Table01.txt	FR	0.73723356	0.89973356	66.68640881	3/24/2024	Forks of the River	9.3	6.8	5.1	26.86	14.12	1.7	TC	TC	TC	1	1	1	0.788085182	Infected	6.138824	0.002131321
23.56243764	23.73078231	0.1683	3014.648	2756.25	3100.781	344.531	PC-013-24_032424_FR.wav	PC-013-24	32424	PC-013-24_032424_FR.wav.Table01.txt	FR	0.754648526	0.922948526	65.00904255	3/24/2024	Forks of the River	9.3	6.8	5.1	26.86	14.12	1.7	TC	TC	TC	1	1	1	0.788085182	Infected	6.138824	0.002131321
24.48543084	24.65377551	0.1683	3014.648	2756.25	3100.781	344.531	PC-013-24_032424_FR.wav	PC-013-24	32424	PC-013-24_032424_FR.wav.Table01.txt	FR	0.69659864	0.86489864	69.37229084	3/24/2024	Forks of the River	9.3	6.8	5.1	26.86	14.12	1.7	TC	TC	TC	1	1	1	0.788085182	Infected	6.138824	0.002131321
25.35037415	25.51291383	0.1625	3014.648	2756.25	3100.781	344.531	PC-013-24_032424_FR.wav	PC-013-24	32424	PC-013-24_032424_FR.wav.Table01.txt	FR	0.777868481	0.940368481	63.80477569	3/24/2024	Forks of the River	9.3	6.8	5.1	26.86	14.12	1.7	TC	TC	TC	1	1	1	0.788085182	Infected	6.138824	0.002131321
26.29078231	26.453322	0.1625	3014.648	2756.25	3100.781	344.531	PC-013-24_032424_FR.wav	PC-013-24	32424	PC-013-24_032424_FR.wav.Table01.txt	FR	0.922993198	1.085493198	55.27441361	3/24/2024	Forks of the River	9.3	6.8	5.1	26.86	14.12	1.7	TC	TC	TC	1	1	1	0.788085182	Infected	6.138824	0.002131321
27.37631519	27.53885488	0.1625	3014.648	2756.25	3100.781	344.531	PC-013-24_032424_FR.wav	PC-013-24	32424	PC-013-24_032424_FR.wav.Table01.txt	FR	0.69659864	0.85909864	69.84064135	3/24/2024	Forks of the River	9.3	6.8	5.1	26.86	14.12	1.7	TC	TC	TC	1	1	1	0.788085182	Infected	6.138824	0.002131321
28.23545352	28.40379819	0.1683	3014.648	2756.25	3100.781	344.531	PC-013-24_032424_FR.wav	PC-013-24	32424	PC-013-24_032424_FR.wav.Table01.txt	FR	0.777868481	0.946168481	63.41365328	3/24/2024	Forks of the River	9.3	6.8	5.1	26.86	14.12	1.7	TC	TC	TC	1	1	1	0.788085182	Infected	6.138824	0.002131321
29.18166667	29.35001134	0.1683	3014.648	2756.25	3100.781	344.531	PC-013-24_032424_FR.wav	PC-013-24	32424	PC-013-24_032424_FR.wav.Table01.txt	FR	0.731428571	0.899728571	66.68677858	3/24/2024	Forks of the River	9.3	6.8	5.1	26.86	14.12	1.7	TC	TC	TC	1	1	1	0.788085182	Infected	6.138824	0.002131321
30.08143991	30.24397959	0.1625	3014.648	2756.25	3100.781	344.531	PC-013-24_032424_FR.wav	PC-013-24	32424	PC-013-24_032424_FR.wav.Table01.txt	FR	0.86494331	1.02744331	58.39738253	3/24/2024	Forks of the River	9.3	6.8	5.1	26.86	14.12	1.7	TC	TC	TC	1	1	1	0.788085182	Infected	6.138824	0.002131321
31.1089229	31.27146259	0.1625	3014.648	2756.25	3100.781	344.531	PC-013-24_032424_FR.wav	PC-013-24	32424	PC-013-24_032424_FR.wav.Table01.txt	FR	0.870748299	1.033248299	58.06929473	3/24/2024	Forks of the River	9.3	6.8	5.1	26.86	14.12	1.7	TC	TC	TC	1	1	1	0.788085182	Infected	6.138824	0.002131321
32.14221088	32.31055556	0.1683	3014.648	2756.25	3100.781	344.531	PC-013-24_032424_FR.wav	PC-013-24	32424	PC-013-24_032424_FR.wav.Table01.txt	FR	0.806893424	0.975193424	61.52625574	3/24/2024	Forks of the River	9.3	6.8	5.1	26.86	14.12	1.7	TC	TC	TC	1	1	1	0.788085182	Infected	6.138824	0.002131321
33.11744898	33.27998866	0.1625	2928.516	2756.25	3100.781	344.531	PC-013-24_032424_FR.wav	PC-013-24	32424	PC-013-24_032424_FR.wav.Table01.txt	FR	0.940408163	1.102908163	54.40162836	3/24/2024	Forks of the River	9.3	6.8	5.1	26.86	14.12	1.7	TC	TC	TC	1	1	1	0.788085182	Infected	6.138824	0.002131321
34.22039683	34.38293651	0.1625	3014.648	2756.25	3100.781	344.531	PC-013-24_032424_FR.wav	PC-013-24	32424	PC-013-24_032424_FR.wav.Table01.txt	FR	1.010068027	1.172568027	51.16973908	3/24/2024	Forks of the River	9.3	6.8	5.1	26.86	14.12	1.7	TC	TC	TC	1	1	1	0.788085182	Infected	6.138824	0.002131321
35.39300454	35.55554422	0.1625	3014.648	2756.25	3100.781	344.531	PC-013-24_032424_FR.wav	PC-013-24	32424	PC-013-24_032424_FR.wav.Table01.txt	FR	0.812698412	0.975198412	61.52594104	3/24/2024	Forks of the River	9.3	6.8	5.1	26.86	14.12	1.7	TC	TC	TC	1	1	1	0.788085182	Infected	6.138824	0.002131321
36.36824263	36.52497732	0.1567	2928.516	2756.25	3100.781	344.531	PC-013-24_032424_FR.wav	PC-013-24	32424	PC-013-24_032424_FR.wav.Table01.txt	FR	0.876553288	1.033253288	58.06901434	3/24/2024	Forks of the River	9.3	6.8	5.1	26.86	14.12	1.7	TC	TC	TC	1	1	1	0.788085182	Infected	6.138824	0.002131321
37.40153061	37.5640703	0.1625	2928.516	2756.25	3100.781	344.531	PC-013-24_032424_FR.wav	PC-013-24	32424	PC-013-24_032424_FR.wav.Table01.txt	FR	0.806893424	0.969393424	61.89437489	3/24/2024	Forks of the River	9.3	6.8	5.1	26.86	14.12	1.7	TC	TC	TC	1	1	1	0.788085182	Infected	6.138824	0.002131321
38.37096372	38.5335034	0.1625	2928.516	2756.25	3100.781	344.531	PC-013-24_032424_FR.wav	PC-013-24	32424	PC-013-24_032424_FR.wav.Table01.txt	FR	0.905578232	1.068078232	56.17566036	3/24/2024	Forks of the River	9.3	6.8	5.1	26.86	14.12	1.7	TC	TC	TC	1	1	1	0.788085182	Infected	6.138824	0.002131321
39.43908163	39.60162132	0.1625	2928.516	2756.25	3100.781	344.531	PC-013-24_032424_FR.wav	PC-013-24	32424	PC-013-24_032424_FR.wav.Table01.txt	FR	1.515102041	1.677602041	35.7653356	3/24/2024	Forks of the River	9.3	6.8	5.1	26.86	14.12	1.7	TC	TC	TC	1	1	1	0.788085182	Infected	6.138824	0.002131321
41.11672336	41.27345805	0.1567	2928.516	2756.25	3100.781	344.531	PC-013-24_032424_FR.wav	PC-013-24	32424	PC-013-24_032424_FR.wav.Table01.txt	FR	1.17260771	1.32930771	45.13627624	3/24/2024	Forks of the River	9.3	6.8	5.1	26.86	14.12	1.7	TC	TC	TC	1	1	1	0.788085182	Infected	6.138824	0.002131321
42.44606576	42.59699547	0.1509	2928.516	2756.25	3100.781	344.531	PC-013-24_032424_FR.wav	PC-013-24	32424	PC-013-24_032424_FR.wav.Table01.txt	FR	1.195827664	1.346727664	44.55243744	3/24/2024	Forks of the River	9.3	6.8	5.1	26.86	14.12	1.7	TC	TC	TC	1	1	1	0.788085182	Infected	6.138824	0.002131321
43.79282313	43.94375283	0.1509	2928.516	2756.25	3100.781	344.531	PC-013-24_032424_FR.wav	PC-013-24	32424	PC-013-24_032424_FR.wav.Table01.txt	FR	1.102947846	1.253847846	47.85269616	3/24/2024	Forks of the River	9.3	6.8	5.1	26.86	14.12	1.7	TC	TC	TC	1	1	1	0.788085182	Infected	6.138824	0.002131321
45.04670068	45.19763039	0.1509	2928.516	2756.25	3100.781	344.531	PC-013-24_032424_FR.wav	PC-013-24	32424	PC-013-24_032424_FR.wav.Table01.txt	FR	1.015873016	1.166773016	51.4238838	3/24/2024	Forks of the River	9.3	6.8	5.1	26.86	14.12	1.7	TC	TC	TC	1	1	1	0.788085182	Infected	6.138824	0.002131321
46.2135034	46.36443311	0.1509	2928.516	2756.25	3100.781	344.531	PC-013-24_032424_FR.wav	PC-013-24	32424	PC-013-24_032424_FR.wav.Table01.txt	FR	0.917188208	1.068088208	56.17513568	3/24/2024	Forks of the River	9.3	6.8	5.1	26.86	14.12	1.7	TC	TC	TC	1	1	1	0.788085182	Infected	6.138824	0.002131321
47.28162132	47.444161	0.1625	2928.516	2756.25	3100.781	344.531	PC-013-24_032424_FR.wav	PC-013-24	32424	PC-013-24_032424_FR.wav.Table01.txt	FR	0.986848072	1.149348072	52.20350689	3/24/2024	Forks of the River	9.3	6.8	5.1	26.86	14.12	1.7	TC	TC	TC	1	1	1	0.788085182	Infected	6.138824	0.002131321
48.43100907	48.58774376	0.1567	2928.516	2756.25	3100.781	344.531	PC-013-24_032424_FR.wav	PC-013-24	32424	PC-013-24_032424_FR.wav.Table01.txt	FR	0.806893424	0.963593424	62.26692556	3/24/2024	Forks of the River	9.3	6.8	5.1	26.86	14.12	1.7	TC	TC	TC	1	1	1	0.788085182	Infected	6.138824	0.002131321
0.185748299	0.319263039	0.1335	2756.25	2756.25	2928.516	172.266	PC-014-24_032424_FR.wav	PC-014-24	32424	PC-014-24_032424_FR.wav.Table01.edited.txt	FR	1.607981859	1.741481859	34.45341661	3/24/2024	Forks of the River	6.9	6.6	5	27.4	14.06	1.6	JT	JT	TC	2	2	2	0.225724248	Infected	6.138824	9.60E-04
1.927244898	2.043344671	0.1161	2842.383	2756.25	2928.516	172.266	PC-014-24_032424_FR.wav	PC-014-24	32424	PC-014-24_032424_FR.wav.Table01.edited.txt	FR	1.439637188	1.555737188	38.56692535	3/24/2024	Forks of the River	6.9	6.6	5	27.4	14.06	1.6	JT	JT	TC	2	2	2	0.225724248	Infected	6.138824	9.60E-04
3.482981859	3.599081633	0.1161	2756.25	2756.25	2928.516	172.266	PC-014-24_032424_FR.wav	PC-014-24	32424	PC-014-24_032424_FR.wav.Table01.edited.txt	FR	1.399002267	1.515102267	39.60128719	3/24/2024	Forks of the River	6.9	6.6	5	27.4	14.06	1.6	JT	JT	TC	2	2	2	0.225724248	Infected	6.138824	9.60E-04
4.9980839	5.119988662	0.1219	2756.25	2756.25	2928.516	172.266	PC-014-24_032424_FR.wav	PC-014-24	32424	PC-014-24_032424_FR.wav.Table01.edited.txt	FR	1.335147392	1.457047392	41.17916845	3/24/2024	Forks of the River	6.9	6.6	5	27.4	14.06	1.6	JT	JT	TC	2	2	2	0.225724248	Infected	6.138824	9.60E-04
6.455136054	6.582845805	0.1277	2756.25	2756.25	2928.516	172.266	PC-014-24_032424_FR.wav	PC-014-24	32424	PC-014-24_032424_FR.wav.Table01.edited.txt	FR	1.4338322	1.5615322	38.42379939	3/24/2024	Forks of the River	6.9	6.6	5	27.4	14.06	1.6	JT	JT	TC	2	2	2	0.225724248	Infected	6.138824	9.60E-04
8.016678005	8.150192744	0.1335	2756.25	2756.25	2928.516	172.266	PC-014-24_032424_FR.wav	PC-014-24	32424	PC-014-24_032424_FR.wav.Table01.edited.txt	FR	1.050702948	1.184202948	50.66699091	3/24/2024	Forks of the River	6.9	6.6	5	27.4	14.06	1.6	JT	JT	TC	2	2	2	0.225724248	Infected	6.138824	9.60E-04
9.200895692	9.322800454	0.1219	2756.25	2756.25	2928.516	172.266	PC-014-24_032424_FR.wav	PC-014-24	32424	PC-014-24_032424_FR.wav.Table01.edited.txt	FR	1.549931976	1.671831976	35.88877403	3/24/2024	Forks of the River	6.9	6.6	5	27.4	14.06	1.6	JT	JT	TC	2	2	2	0.225724248	Infected	6.138824	9.60E-04
10.87273243	11.00044218	0.1277	2756.25	2756.25	2928.516	172.266	PC-014-24_032424_FR.wav	PC-014-24	32424	PC-014-24_032424_FR.wav.Table01.edited.txt	FR	1.0739229	1.2016229	49.93247049	3/24/2024	Forks of the River	6.9	6.6	5	27.4	14.06	1.6	JT	JT	TC	2	2	2	0.225724248	Infected	6.138824	9.60E-04
12.07436508	12.20787982	0.1335	2756.25	2756.25	2928.516	172.266	PC-014-24_032424_FR.wav	PC-014-24	32424	PC-014-24_032424_FR.wav.Table01.edited.txt	FR	1.09133787	1.22483787	48.98607519	3/24/2024	Forks of the River	6.9	6.6	5	27.4	14.06	1.6	JT	JT	TC	2	2	2	0.225724248	Infected	6.138824	9.60E-04
13.29921769	13.43853742	0.1393	2756.25	2756.25	2928.516	172.266	PC-014-24_032424_FR.wav	PC-014-24	32424	PC-014-24_032424_FR.wav.Table01.edited.txt	FR	1.13777777	1.27707777	46.98226013	3/24/2024	Forks of the River	6.9	6.6	5	27.4	14.06	1.6	JT	JT	TC	2	2	2	0.225724248	Infected	6.138824	9.60E-04
14.57631519	14.70982993	0.1335	2756.25	2756.25	2928.516	172.266	PC-014-24_032424_FR.wav	PC-014-24	32424	PC-014-24_032424_FR.wav.Table01.edited.txt	FR	1.42802721	1.56152721	38.42392218	3/24/2024	Forks of the River	6.9	6.6	5	27.4	14.06	1.6	JT	JT	TC	2	2	2	0.225724248	Infected	6.138824	9.60E-04
16.13785714	16.30039683	0.1625	2756.25	2756.25	2928.516	172.266	PC-014-24_032424_FR.wav	PC-014-24	32424	PC-014-24_032424_FR.wav.Table01.edited.txt	FR	1.0739229	1.2364229	48.52708568	3/24/2024	Forks of the River	6.9	6.6	5	27.4	14.06	1.6	JT	JT	TC	2	2	2	0.225724248	Infected	6.138824	9.60E-04
17.37431973	17.55427438	0.18	2756.25	2756.25	2928.516	172.266	PC-014-24_032424_FR.wav	PC-014-24	32424	PC-014-24_032424_FR.wav.Table01.edited.txt	FR	1.24807256	1.42807256	42.01467186	3/24/2024	Forks of the River	6.9	6.6	5	27.4	14.06	1.6	JT	JT	TC	2	2	2	0.225724248	Infected	6.138824	9.60E-04
18.80234694	18.98230159	0.18	2756.25	2756.25	2928.516	172.266	PC-014-24_032424_FR.wav	PC-014-24	32424	PC-014-24_032424_FR.wav.Table01.edited.txt	FR	1.23065759	1.41065759	42.53335496	3/24/2024	Forks of the River	6.9	6.6	5	27.4	14.06	1.6	JT	JT	TC	2	2	2	0.225724248	Infected	6.138824	9.60E-04
20.21295918	20.36388889	0.1509	2756.25	2756.25	2928.516	172.266	PC-014-24_032424_FR.wav	PC-014-24	32424	PC-014-24_032424_FR.wav.Table01.edited.txt	FR	1.54993197	1.70083197	35.27685336	3/24/2024	Forks of the River	6.9	6.6	5	27.4	14.06	1.6	JT	JT	TC	2	2	2	0.225724248	Infected	6.138824	9.60E-04
21.91382086	22.07055556	0.1567	2756.25	2756.25	2928.516	172.266	PC-014-24_032424_FR.wav	PC-014-24	32424	PC-014-24_032424_FR.wav.Table01.edited.txt	FR	1.54993197	1.70663197	35.15696474	3/24/2024	Forks of the River	6.9	6.6	5	27.4	14.06	1.6	JT	JT	TC	2	2	2	0.225724248	Infected	6.138824	9.60E-04
23.62048753	23.77722222	0.1567	2842.383	2756.25	2928.516	172.266	PC-014-24_032424_FR.wav	PC-014-24	32424	PC-014-24_032424_FR.wav.Table01.edited.txt	FR	1.27129252	1.42799252	42.01702681	3/24/2024	Forks of the River	6.9	6.6	5	27.4	14.06	1.6	JT	JT	TC	2	2	2	0.225724248	Infected	6.138824	9.60E-04
25.04851474	25.21685941	0.1683	2756.25	2756.25	2928.516	172.266	PC-014-24_032424_FR.wav	PC-014-24	32424	PC-014-24_032424_FR.wav.Table01.edited.txt	FR	1.15519274	1.32349274	45.33458944	3/24/2024	Forks of the River	6.9	6.6	5	27.4	14.06	1.6	JT	JT	TC	2	2	2	0.225724248	Infected	6.138824	9.60E-04
26.37205215	26.5520068	0.18	2756.25	2756.25	2928.516	172.266	PC-014-24_032424_FR.wav	PC-014-24	32424	PC-014-24_032424_FR.wav.Table01.edited.txt	FR	1.15519275	1.33519275	44.93733208	3/24/2024	Forks of the River	6.9	6.6	5	27.4	14.06	1.6	JT	JT	TC	2	2	2	0.225724248	Infected	6.138824	9.60E-04
27.70719955	27.8871542	0.18	2756.25	2756.25	2928.516	172.266	PC-014-24_032424_FR.wav	PC-014-24	32424	PC-014-24_032424_FR.wav.Table01.edited.txt	FR	0.98684807	1.16684807	51.42057612	3/24/2024	Forks of the River	6.9	6.6	5	27.4	14.06	1.6	JT	JT	TC	2	2	2	0.225724248	Infected	6.138824	9.60E-04
28.87400227	29.04815193	0.1741	2756.25	2756.25	2928.516	172.266	PC-014-24_032424_FR.wav	PC-014-24	32424	PC-014-24_032424_FR.wav.Table01.edited.txt	FR	1.22485261	1.39895261	42.88922982	3/24/2024	Forks of the River	6.9	6.6	5	27.4	14.06	1.6	JT	JT	TC	2	2	2	0.225724248	Infected	6.138824	9.60E-04
30.27300454	30.45295918	0.18	2756.25	2756.25	2928.516	172.266	PC-014-24_032424_FR.wav	PC-014-24	32424	PC-014-24_032424_FR.wav.Table01.edited.txt	FR	2.18848073	2.36848073	25.33269502	3/24/2024	Forks of the River	6.9	6.6	5	27.4	14.06	1.6	JT	JT	TC	2	2	2	0.225724248	Infected	6.138824	9.60E-04
32.64143991	32.80978458	0.1683	2756.25	2756.25	2928.516	172.266	PC-014-24_032424_FR.wav	PC-014-24	32424	PC-014-24_032424_FR.wav.Table01.edited.txt	FR	1.84018141	2.00848141	29.87331608	3/24/2024	Forks of the River	6.9	6.6	5	27.4	14.06	1.6	JT	JT	TC	2	2	2	0.225724248	Infected	6.138824	9.60E-04
34.64996599	34.7950907	0.1451	2756.25	2756.25	2928.516	172.266	PC-014-24_032424_FR.wav	PC-014-24	32424	PC-014-24_032424_FR.wav.Table01.edited.txt	FR	1.31773243	1.46283243	41.01631791	3/24/2024	Forks of the River	6.9	6.6	5	27.4	14.06	1.6	JT	JT	TC	2	2	2	0.225724248	Infected	6.138824	9.60E-04
36.11282313	36.27536281	0.1625	2756.25	2756.25	2928.516	172.266	PC-014-24_032424_FR.wav	PC-014-24	32424	PC-014-24_032424_FR.wav.Table01.edited.txt	FR	2.18848073	2.35098073	25.52126406	3/24/2024	Forks of the River	6.9	6.6	5	27.4	14.06	1.6	JT	JT	TC	2	2	2	0.225724248	Infected	6.138824	9.60E-04
38.46384354	38.60896825	0.1451	2842.383	2756.25	2928.516	172.266	PC-014-24_032424_FR.wav	PC-014-24	32424	PC-014-24_032424_FR.wav.Table01.edited.txt	FR	1.18421769	1.32931769	45.13593737	3/24/2024	Forks of the River	6.9	6.6	5	27.4	14.06	1.6	JT	JT	TC	2	2	2	0.225724248	Infected	6.138824	9.60E-04
34.2320068	34.35971655	0.1277	2583.984	2497.852	2670.117	172.266	PC-015-24_032823_CV.wav	PC-015-24	32824	PC-015-24_032823_CV.wav.Table01.txt	CV	1.155192744	1.282892744	46.76930342	3/28/2024	Colonial Village	14.3	6.7	5.15	29.2	14.41	1.55	TC	TC	TC	1	1	1	0	Uninfected	0	-3.26E-04
35.5149093	35.65422903	0.1393	2583.984	2497.852	2670.117	172.266	PC-015-24_032823_CV.wav	PC-015-24	32824	PC-015-24_032823_CV.wav.Table01.txt	CV	1.857596372	1.996896372	30.04662678	3/28/2024	Colonial Village	14.3	6.7	5.15	29.2	14.41	1.55	TC	TC	TC	1	1	1	0	Uninfected	0	-3.26E-04
37.5118254	37.6627551	0.1509	2583.984	2497.852	2756.25	258.398	PC-015-24_032823_CV.wav	PC-015-24	32824	PC-015-24_032823_CV.wav.Table01.txt	CV	1.155192744	1.306092744	45.93854477	3/28/2024	Colonial Village	14.3	6.7	5.15	29.2	14.41	1.55	TC	TC	TC	1	1	1	0	Uninfected	0	-3.26E-04
38.81794785	38.95726757	0.1393	2583.984	2497.852	2756.25	258.398	PC-015-24_032823_CV.wav	PC-015-24	32824	PC-015-24_032823_CV.wav.Table01.txt	CV	1.004263038	1.143563038	52.46759296	3/28/2024	Colonial Village	14.3	6.7	5.15	29.2	14.41	1.55	TC	TC	TC	1	1	1	0	Uninfected	0	-3.26E-04
39.96153061	40.10665533	0.1451	2583.984	2497.852	2756.25	258.398	PC-015-24_032823_CV.wav	PC-015-24	32824	PC-015-24_032823_CV.wav.Table01.txt	CV	0.86494331	1.01004331	59.40339331	3/28/2024	Colonial Village	14.3	6.7	5.15	29.2	14.41	1.55	TC	TC	TC	1	1	1	0	Uninfected	0	-3.26E-04
40.97159864	41.11672336	0.1451	2583.984	2497.852	2756.25	258.398	PC-015-24_032823_CV.wav	PC-015-24	32824	PC-015-24_032823_CV.wav.Table01.txt	CV	0.870748299	1.015848299	59.06393707	3/28/2024	Colonial Village	14.3	6.7	5.15	29.2	14.41	1.55	TC	TC	TC	1	1	1	0	Uninfected	0	-3.26E-04
41.98747166	42.13840136	0.1509	2583.984	2497.852	2756.25	258.398	PC-015-24_032823_CV.wav	PC-015-24	32824	PC-015-24_032823_CV.wav.Table01.txt	CV	1.085532879	1.236432879	48.52669402	3/28/2024	Colonial Village	14.3	6.7	5.15	29.2	14.41	1.55	TC	TC	TC	1	1	1	0	Uninfected	0	-3.26E-04
43.22393424	43.37486395	0.1509	2583.984	2497.852	2756.25	258.398	PC-015-24_032823_CV.wav	PC-015-24	32824	PC-015-24_032823_CV.wav.Table01.txt	CV	0.835918367	0.986818367	60.80146257	3/28/2024	Colonial Village	14.3	6.7	5.15	29.2	14.41	1.55	TC	TC	TC	1	1	1	0	Uninfected	0	-3.26E-04
44.21078231	44.36171202	0.1509	2583.984	2497.852	2756.25	258.398	PC-015-24_032823_CV.wav	PC-015-24	32824	PC-015-24_032823_CV.wav.Table01.txt	CV	1.079727891	1.230627891	48.75559902	3/28/2024	Colonial Village	14.3	6.7	5.15	29.2	14.41	1.55	TC	TC	TC	1	1	1	0	Uninfected	0	-3.26E-04
45.44143991	45.59236962	0.1509	2583.984	2497.852	2756.25	258.398	PC-015-24_032823_CV.wav	PC-015-24	32824	PC-015-24_032823_CV.wav.Table01.txt	CV	1.544126984	1.695026984	35.39766657	3/28/2024	Colonial Village	14.3	6.7	5.15	29.2	14.41	1.55	TC	TC	TC	1	1	1	0	Uninfected	0	-3.26E-04
47.1364966	47.28162132	0.1451	2583.984	2497.852	2756.25	258.398	PC-015-24_032823_CV.wav	PC-015-24	32824	PC-015-24_032823_CV.wav.Table01.txt	CV	5.410249433	5.555349433	10.80040072	3/28/2024	Colonial Village	14.3	6.7	5.15	29.2	14.41	1.55	TC	TC	TC	1	1	1	0	Uninfected	0	-3.26E-04
52.69187075	52.79636054	0.1045	2583.984	2497.852	2670.117	172.266	PC-015-24_032823_CV.wav	PC-015-24	32824	PC-015-24_032823_CV.wav.Table01.txt	CV	1.549931973	1.654431973	36.26622368	3/28/2024	Colonial Village	14.3	6.7	5.15	29.2	14.41	1.55	TC	TC	TC	1	1	1	0	Uninfected	0	-3.26E-04
54.34629252	54.46239229	0.1161	2583.984	2497.852	2756.25	258.398	PC-015-24_032823_CV.wav	PC-015-24	32824	PC-015-24_032823_CV.wav.Table01.txt	CV	0.888163266	1.004263266	59.74528994	3/28/2024	Colonial Village	14.3	6.7	5.15	29.2	14.41	1.55	TC	TC	TC	1	1	1	0	Uninfected	0	-3.26E-04
55.35055556	55.4840703	0.1335	2583.984	2497.852	2756.25	258.398	PC-015-24_032823_CV.wav	PC-015-24	32824	PC-015-24_032823_CV.wav.Table01.txt	CV	5.427664399	5.561164399	10.78910741	3/28/2024	Colonial Village	14.3	6.7	5.15	29.2	14.41	1.55	TC	TC	TC	1	1	1	0	Uninfected	0	-3.26E-04
60.91173469	61.02202948	0.1103	2583.984	2497.852	2756.25	258.398	PC-015-24_032823_CV.wav	PC-015-24	32824	PC-015-24_032823_CV.wav.Table01.txt	CV	1.619591837	1.729891837	34.68424945	3/28/2024	Colonial Village	14.3	6.7	5.15	29.2	14.41	1.55	TC	TC	TC	1	1	1	0	Uninfected	0	-3.26E-04
62.64162132	62.76352608	0.1219	2583.984	2497.852	2756.25	258.398	PC-015-24_032823_CV.wav	PC-015-24	32824	PC-015-24_032823_CV.wav.Table01.txt	CV	0.835918367	0.957818367	62.64235691	3/28/2024	Colonial Village	14.3	6.7	5.15	29.2	14.41	1.55	TC	TC	TC	1	1	1	0	Uninfected	0	-3.26E-04
63.59944444	63.7271542	0.1277	2583.984	2497.852	2756.25	258.398	PC-015-24_032823_CV.wav	PC-015-24	32824	PC-015-24_032823_CV.wav.Table01.txt	CV	1.184217687	1.311917687	45.73457664	3/28/2024	Colonial Village	14.3	6.7	5.15	29.2	14.41	1.55	TC	TC	TC	1	1	1	0	Uninfected	0	-3.26E-04
64.91137188	65.04488662	0.1335	2583.984	2497.852	2756.25	258.398	PC-015-24_032823_CV.wav	PC-015-24	32824	PC-015-24_032823_CV.wav.Table01.txt	CV	1.967891157	2.101391157	28.5525138	3/28/2024	Colonial Village	14.3	6.7	5.15	29.2	14.41	1.55	TC	TC	TC	1	1	1	0	Uninfected	0	-3.26E-04
67.01277778	67.14629252	0.1335	2583.984	2497.852	2756.25	258.398	PC-015-24_032823_CV.wav	PC-015-24	32824	PC-015-24_032823_CV.wav.Table01.txt	CV	1.689251701	1.822751701	32.91726458	3/28/2024	Colonial Village	14.3	6.7	5.15	29.2	14.41	1.55	TC	TC	TC	1	1	1	0	Uninfected	0	-3.26E-04
68.83554422	68.97486395	0.1393	2583.984	2497.852	2756.25	258.398	PC-015-24_032823_CV.wav	PC-015-24	32824	PC-015-24_032823_CV.wav.Table01.txt	CV	1.044897959	1.184197959	50.66720437	3/28/2024	Colonial Village	14.3	6.7	5.15	29.2	14.41	1.55	TC	TC	TC	1	1	1	0	Uninfected	0	-3.26E-04
70.01976191	70.16488662	0.1451	2583.984	2497.852	2756.25	258.398	PC-015-24_032823_CV.wav	PC-015-24	32824	PC-015-24_032823_CV.wav.Table01.txt	CV	0.754648526	0.899748526	66.68529958	3/28/2024	Colonial Village	14.3	6.7	5.15	29.2	14.41	1.55	TC	TC	TC	1	1	1	0	Uninfected	0	-3.26E-04
70.91953515	71.06465986	0.1451	2583.984	2497.852	2756.25	258.398	PC-015-24_032823_CV.wav	PC-015-24	32824	PC-015-24_032823_CV.wav.Table01.txt	CV	0.899773243	1.044873243	57.4232333	3/28/2024	Colonial Village	14.3	6.7	5.15	29.2	14.41	1.55	TC	TC	TC	1	1	1	0	Uninfected	0	-3.26E-04
71.96443311	72.09214286	0.1277	2583.984	2497.852	2756.25	258.398	PC-015-24_032823_CV.wav	PC-015-24	32824	PC-015-24_032823_CV.wav.Table01.txt	CV	0.99845805	1.12615805	53.27848964	3/28/2024	Colonial Village	14.3	6.7	5.15	29.2	14.41	1.55	TC	TC	TC	1	1	1	0	Uninfected	0	-3.26E-04
73.09060091	73.21831066	0.1277	2583.984	2497.852	2756.25	258.398	PC-015-24_032823_CV.wav	PC-015-24	32824	PC-015-24_032823_CV.wav.Table01.txt	CV	1.253877551	1.381577551	43.42861532	3/28/2024	Colonial Village	14.3	6.7	5.15	29.2	14.41	1.55	TC	TC	TC	1	1	1	0	Uninfected	0	-3.26E-04
74.47218821	74.61731293	0.1451	2583.984	2497.852	2756.25	258.398	PC-015-24_032823_CV.wav	PC-015-24	32824	PC-015-24_032823_CV.wav.Table01.txt	CV	1.311927438	1.457027438	41.1797324	3/28/2024	Colonial Village	14.3	6.7	5.15	29.2	14.41	1.55	TC	TC	TC	1	1	1	0	Uninfected	0	-3.26E-04
75.92924036	76.06856009	0.1393	2583.984	2497.852	2756.25	258.398	PC-015-24_032823_CV.wav	PC-015-24	32824	PC-015-24_032823_CV.wav.Table01.txt	CV	0.73723356	0.87653356	68.45145781	3/28/2024	Colonial Village	14.3	6.7	5.15	29.2	14.41	1.55	TC	TC	TC	1	1	1	0	Uninfected	0	-3.26E-04
76.80579365	76.95091837	0.1451	2583.984	2497.852	2756.25	258.398	PC-015-24_032823_CV.wav	PC-015-24	32824	PC-015-24_032823_CV.wav.Table01.txt	CV	0.864943311	1.010043311	59.40339325	3/28/2024	Colonial Village	14.3	6.7	5.15	29.2	14.41	1.55	TC	TC	TC	1	1	1	0	Uninfected	0	-3.26E-04
77.81586168	77.9609864	0.1451	2583.984	2497.852	2756.25	258.398	PC-015-24_032823_CV.wav	PC-015-24	32824	PC-015-24_032823_CV.wav.Table01.txt	CV	1.091337868	1.236437868	48.52649822	3/28/2024	Colonial Village	14.3	6.7	5.15	29.2	14.41	1.55	TC	TC	TC	1	1	1	0	Uninfected	0	-3.26E-04
79.05232426	79.19164399	0.1393	2670.117	2497.852	2756.25	258.398	PC-015-24_032823_CV.wav	PC-015-24	32824	PC-015-24_032823_CV.wav.Table01.txt	CV	0.952018141	1.091318141	54.97938479	3/28/2024	Colonial Village	14.3	6.7	5.15	29.2	14.41	1.55	TC	TC	TC	1	1	1	0	Uninfected	0	-3.26E-04
80.14366213	80.28298186	0.1393	2583.984	2497.852	2756.25	258.398	PC-015-24_032823_CV.wav	PC-015-24	32824	PC-015-24_032823_CV.wav.Table01.txt	CV	1.82276644	1.96206644	30.58000421	3/28/2024	Colonial Village	14.3	6.7	5.15	29.2	14.41	1.55	TC	TC	TC	1	1	1	0	Uninfected	0	-3.26E-04
45.90003401	45.97549887	0.0755	3100.781	2928.516	3186.914	258.398	PC-016-24_033123_CV.wav	PC-016-24	33124	PC-016-24_033123_CV.wav.Table01.edited.txt	CV	0.400544218	0.476044218	126.0387118	3/31/2024	Colonial Village	18.8	6.4	5.2	24.52	12.83	1.2	TC	TC	TC	1	1	1	4.117104176	Infected	13094.96	-0.001753925
46.37604308	46.46311791	0.0871	3014.648	2928.516	3186.914	258.398	PC-016-24_033123_CV.wav	PC-016-24	33124	PC-016-24_033123_CV.wav.Table01.edited.txt	CV	0.574693877	0.661793877	90.66267018	3/31/2024	Colonial Village	18.8	6.4	5.2	24.52	12.83	1.2	TC	TC	TC	1	1	1	4.117104176	Infected	13094.96	-0.001753925
47.03781179	47.11908163	0.0813	3014.648	2928.516	3186.914	258.398	PC-016-24_033123_CV.wav	PC-016-24	33124	PC-016-24_033123_CV.wav.Table01.edited.txt	CV	0.464399093	0.545699093	109.950705	3/31/2024	Colonial Village	18.8	6.4	5.2	24.52	12.83	1.2	TC	TC	TC	1	1	1	4.117104176	Infected	13094.96	-0.001753925
47.58348073	47.66475057	0.0813	3100.781	2928.516	3186.914	258.398	PC-016-24_033123_CV.wav	PC-016-24	33124	PC-016-24_033123_CV.wav.Table01.edited.txt	CV	0.481814059	0.563114059	106.5503499	3/31/2024	Colonial Village	18.8	6.4	5.2	24.52	12.83	1.2	TC	TC	TC	1	1	1	4.117104176	Infected	13094.96	-0.001753925
48.14656463	48.22783447	0.0813	3100.781	2928.516	3186.914	258.398	PC-016-24_033123_CV.wav	PC-016-24	33124	PC-016-24_033123_CV.wav.Table01.edited.txt	CV	0.429569161	0.510869161	117.4469014	3/31/2024	Colonial Village	18.8	6.4	5.2	24.52	12.83	1.2	TC	TC	TC	1	1	1	4.117104176	Infected	13094.96	-0.001753925
48.65740363	48.73867347	0.0813	3100.781	2928.516	3186.914	258.398	PC-016-24_033123_CV.wav	PC-016-24	33124	PC-016-24_033123_CV.wav.Table01.edited.txt	CV	0.388934241	0.470234241	127.5959825	3/31/2024	Colonial Village	18.8	6.4	5.2	24.52	12.83	1.2	TC	TC	TC	1	1	1	4.117104176	Infected	13094.96	-0.001753925
49.12760771	49.21468254	0.0871	3014.648	2928.516	3186.914	258.398	PC-016-24_033123_CV.wav	PC-016-24	33124	PC-016-24_033123_CV.wav.Table01.edited.txt	CV	0.464399093	0.551499093	108.7943766	3/31/2024	Colonial Village	18.8	6.4	5.2	24.52	12.83	1.2	TC	TC	TC	1	1	1	4.117104176	Infected	13094.96	-0.001753925
49.67908163	49.76035147	0.0813	3100.781	2928.516	3186.914	258.398	PC-016-24_033123_CV.wav	PC-016-24	33124	PC-016-24_033123_CV.wav.Table01.edited.txt	CV	0.47600907	0.55730907	107.6601893	3/31/2024	Colonial Village	18.8	6.4	5.2	24.52	12.83	1.2	TC	TC	TC	1	1	1	4.117104176	Infected	13094.96	-0.001753925
50.23636054	50.31763039	0.0813	3100.781	2928.516	3186.914	258.398	PC-016-24_033123_CV.wav	PC-016-24	33124	PC-016-24_033123_CV.wav.Table01.edited.txt	CV	0.429569161	0.510869161	117.4469014	3/31/2024	Colonial Village	18.8	6.4	5.2	24.52	12.83	1.2	TC	TC	TC	1	1	1	4.117104176	Infected	13094.96	-0.001753925
50.74719955	50.82846939	0.0813	3100.781	2928.516	3186.914	258.398	PC-016-24_033123_CV.wav	PC-016-24	33124	PC-016-24_033123_CV.wav.Table01.edited.txt	CV	0.412154195	0.493454195	121.5918329	3/31/2024	Colonial Village	18.8	6.4	5.2	24.52	12.83	1.2	TC	TC	TC	1	1	1	4.117104176	Infected	13094.96	-0.001753925
51.24062358	51.32189342	0.0813	3100.781	2928.516	3186.914	258.398	PC-016-24_033123_CV.wav	PC-016-24	33124	PC-016-24_033123_CV.wav.Table01.edited.txt	CV	0.510839002	0.592139002	101.3275596	3/31/2024	Colonial Village	18.8	6.4	5.2	24.52	12.83	1.2	TC	TC	TC	1	1	1	4.117104176	Infected	13094.96	-0.001753925
51.83273243	51.90819728	0.0755	3014.648	2928.516	3186.914	258.398	PC-016-24_033123_CV.wav	PC-016-24	33124	PC-016-24_033123_CV.wav.Table01.edited.txt	CV	0.377324263	0.452824263	132.5017339	3/31/2024	Colonial Village	18.8	6.4	5.2	24.52	12.83	1.2	TC	TC	TC	1	1	1	4.117104176	Infected	13094.96	-0.001753925
52.28552154	52.36679138	0.0813	3100.781	2928.516	3186.914	258.398	PC-016-24_033123_CV.wav	PC-016-24	33124	PC-016-24_033123_CV.wav.Table01.edited.txt	CV	0.499229025	0.580529025	103.3540054	3/31/2024	Colonial Village	18.8	6.4	5.2	24.52	12.83	1.2	TC	TC	TC	1	1	1	4.117104176	Infected	13094.96	-0.001753925
52.86602041	52.94729025	0.0813	3100.781	2928.516	3186.914	258.398	PC-016-24_033123_CV.wav	PC-016-24	33124	PC-016-24_033123_CV.wav.Table01.edited.txt	CV	0.452789116	0.534089116	112.3408027	3/31/2024	Colonial Village	18.8	6.4	5.2	24.52	12.83	1.2	TC	TC	TC	1	1	1	4.117104176	Infected	13094.96	-0.001753925
53.40007937	53.46973923	0.0697	3014.648	2928.516	3186.914	258.398	PC-016-24_033123_CV.wav	PC-016-24	33124	PC-016-24_033123_CV.wav.Table01.edited.txt	CV	0.441179138	0.510879138	117.4446078	3/31/2024	Colonial Village	18.8	6.4	5.2	24.52	12.83	1.2	TC	TC	TC	1	1	1	4.117104176	Infected	13094.96	-0.001753925
53.91091837	53.98638322	0.0755	3100.781	2928.516	3186.914	258.398	PC-016-24_033123_CV.wav	PC-016-24	33124	PC-016-24_033123_CV.wav.Table01.edited.txt	CV	0.47600907	0.55150907	108.7924084	3/31/2024	Colonial Village	18.8	6.4	5.2	24.52	12.83	1.2	TC	TC	TC	1	1	1	4.117104176	Infected	13094.96	-0.001753925
54.46239229	54.53205215	0.0697	3100.781	2928.516	3186.914	258.398	PC-016-24_033123_CV.wav	PC-016-24	33124	PC-016-24_033123_CV.wav.Table01.edited.txt	CV	0.777868481	0.847568481	70.79074003	3/31/2024	Colonial Village	18.8	6.4	5.2	24.52	12.83	1.2	TC	TC	TC	1	1	1	4.117104176	Infected	13094.96	-0.001753925
55.30992064	55.3795805	0.0697	3100.781	2928.516	3186.914	258.398	PC-016-24_033123_CV.wav	PC-016-24	33124	PC-016-24_033123_CV.wav.Table01.edited.txt	CV	0.534058957	0.603758957	99.37740766	3/31/2024	Colonial Village	18.8	6.4	5.2	24.52	12.83	1.2	TC	TC	TC	1	1	1	4.117104176	Infected	13094.96	-0.001753925
55.91363946	55.98910431	0.0755	3100.781	2928.516	3186.914	258.398	PC-016-24_033123_CV.wav	PC-016-24	33124	PC-016-24_033123_CV.wav.Table01.edited.txt	CV	0.400544218	0.476044218	126.0387118	3/31/2024	Colonial Village	18.8	6.4	5.2	24.52	12.83	1.2	TC	TC	TC	1	1	1	4.117104176	Infected	13094.96	-0.001753925
56.38964853	56.45930839	0.0697	3100.781	2928.516	3186.914	258.398	PC-016-24_033123_CV.wav	PC-016-24	33124	PC-016-24_033123_CV.wav.Table01.edited.txt	CV	0.557278912	0.626978912	95.6969985	3/31/2024	Colonial Village	18.8	6.4	5.2	24.52	12.83	1.2	TC	TC	TC	1	1	1	4.117104176	Infected	13094.96	-0.001753925
57.0165873	57.0688322	0.0522	3100.781	2928.516	3100.781	172.266	PC-016-24_033123_CV.wav	PC-016-24	33124	PC-016-24_033123_CV.wav.Table01.edited.txt	CV	0.446984127	0.499184127	120.1961296	3/31/2024	Colonial Village	18.8	6.4	5.2	24.52	12.83	1.2	TC	TC	TC	1	1	1	4.117104176	Infected	13094.96	-0.001753925
57.51581633	57.5796712	0.0639	3014.648	2928.516	3100.781	172.266	PC-016-24_033123_CV.wav	PC-016-24	33124	PC-016-24_033123_CV.wav.Table01.edited.txt	CV	0.5630839	0.6269839	95.69623718	3/31/2024	Colonial Village	18.8	6.4	5.2	24.52	12.83	1.2	TC	TC	TC	1	1	1	4.117104176	Infected	13094.96	-0.001753925
58.1427551	58.21821996	0.0755	3100.781	2928.516	3186.914	258.398	PC-016-24_033123_CV.wav	PC-016-24	33124	PC-016-24_033123_CV.wav.Table01.edited.txt	CV	0.452789115	0.528289115	113.5741742	3/31/2024	Colonial Village	18.8	6.4	5.2	24.52	12.83	1.2	TC	TC	TC	1	1	1	4.117104176	Infected	13094.96	-0.001753925
58.67100907	58.73486395	0.0639	3100.781	2928.516	3100.781	172.266	PC-016-24_033123_CV.wav	PC-016-24	33124	PC-016-24_033123_CV.wav.Table01.edited.txt	CV	0.574693877	0.638593877	93.95642859	3/31/2024	Colonial Village	18.8	6.4	5.2	24.52	12.83	1.2	TC	TC	TC	1	1	1	4.117104176	Infected	13094.96	-0.001753925
59.30955782	59.39082766	0.0813	3100.781	2928.516	3186.914	258.398	PC-016-24_033123_CV.wav	PC-016-24	33124	PC-016-24_033123_CV.wav.Table01.edited.txt	CV	0.487619048	0.568919048	105.463159	3/31/2024	Colonial Village	18.8	6.4	5.2	24.52	12.83	1.2	TC	TC	TC	1	1	1	4.117104176	Infected	13094.96	-0.001753925
59.87844671	59.94810658	0.0697	3100.781	2928.516	3186.914	258.398	PC-016-24_033123_CV.wav	PC-016-24	33124	PC-016-24_033123_CV.wav.Table01.edited.txt	CV	0.43537415	0.50507415	118.7944384	3/31/2024	Colonial Village	18.8	6.4	5.2	24.52	12.83	1.2	TC	TC	TC	1	1	1	4.117104176	Infected	13094.96	-0.001753925
60.38348073	60.4473356	0.0639	3100.781	2928.516	3186.914	258.398	PC-016-24_033123_CV.wav	PC-016-24	33124	PC-016-24_033123_CV.wav.Table01.edited.txt	CV	0.528253968	0.592153968	101.3249986	3/31/2024	Colonial Village	18.8	6.4	5.2	24.52	12.83	1.2	TC	TC	TC	1	1	1	4.117104176	Infected	13094.96	-0.001753925
60.97558957	61.03944444	0.0639	3100.781	2928.516	3186.914	258.398	PC-016-24_033123_CV.wav	PC-016-24	33124	PC-016-24_033123_CV.wav.Table01.edited.txt	CV	0.417959184	0.481859184	124.5177056	3/31/2024	Colonial Village	18.8	6.4	5.2	24.52	12.83	1.2	TC	TC	TC	1	1	1	4.117104176	Infected	13094.96	-0.001753925
61.45740363	61.53867347	0.0813	3100.781	2928.516	3186.914	258.398	PC-016-24_033123_CV.wav	PC-016-24	33124	PC-016-24_033123_CV.wav.Table01.edited.txt	CV	0.52244898	0.60374898	99.37904988	3/31/2024	Colonial Village	18.8	6.4	5.2	24.52	12.83	1.2	TC	TC	TC	1	1	1	4.117104176	Infected	13094.96	-0.001753925
62.06112245	62.1365873	0.0755	3100.781	2928.516	3186.914	258.398	PC-016-24_033123_CV.wav	PC-016-24	33124	PC-016-24_033123_CV.wav.Table01.edited.txt	CV	0.487619047	0.563119047	106.5494061	3/31/2024	Colonial Village	18.8	6.4	5.2	24.52	12.83	1.2	TC	TC	TC	1	1	1	4.117104176	Infected	13094.96	-0.001753925
35.50329932	35.61939909	0.1161	2756.25	2583.984	2842.383	258.398	PC-017-24_032823_CV.wav	PC-017-24	32824	PC-017-24_032823_CV.wav.Table01.txt	CV	0.853333333	0.969433333	61.89182686	3/28/2024	Colonial Village	15.2	8.6	6.85	26.73	14.06	1.75	JT	SE	TC	2	2	2	3.140979791	Infected	1383.502	0.002638744
36.47273243	36.5888322	0.1161	2842.383	2670.117	2928.516	258.398	PC-017-24_032823_CV.wav	PC-017-24	32824	PC-017-24_032823_CV.wav.Table01.txt	CV	0.592108843	0.708208843	84.72077212	3/28/2024	Colonial Village	15.2	8.6	6.85	26.73	14.06	1.75	JT	SE	TC	2	2	2	3.140979791	Infected	1383.502	0.002638744
37.18094104	37.30284581	0.1219	2842.383	2670.117	2928.516	258.398	PC-017-24_032823_CV.wav	PC-017-24	32824	PC-017-24_032823_CV.wav.Table01.txt	CV	0.789478458	0.911378458	65.8343408	3/28/2024	Colonial Village	15.2	8.6	6.85	26.73	14.06	1.75	JT	SE	TC	2	2	2	3.140979791	Infected	1383.502	0.002638744
38.09232426	38.21422903	0.1219	2756.25	2670.117	2928.516	258.398	PC-017-24_032823_CV.wav	PC-017-24	32824	PC-017-24_032823_CV.wav.Table01.txt	CV	0.638548753	0.760448753	78.90078031	3/28/2024	Colonial Village	15.2	8.6	6.85	26.73	14.06	1.75	JT	SE	TC	2	2	2	3.140979791	Infected	1383.502	0.002638744
38.85277778	38.96887755	0.1161	2928.516	2670.117	3014.648	344.531	PC-017-24_032823_CV.wav	PC-017-24	32824	PC-017-24_032823_CV.wav.Table01.txt	CV	0.574693878	0.690793878	86.85658908	3/28/2024	Colonial Village	15.2	8.6	6.85	26.73	14.06	1.75	JT	SE	TC	2	2	2	3.140979791	Infected	1383.502	0.002638744
39.54357143	39.66547619	0.1219	2842.383	2670.117	3014.648	344.531	PC-017-24_032823_CV.wav	PC-017-24	32824	PC-017-24_032823_CV.wav.Table01.txt	CV	0.772063493	0.893963493	67.11683471	3/28/2024	Colonial Village	15.2	8.6	6.85	26.73	14.06	1.75	JT	SE	TC	2	2	2	3.140979791	Infected	1383.502	0.002638744
40.43753968	40.55944444	0.1219	2928.516	2670.117	3014.648	344.531	PC-017-24_032823_CV.wav	PC-017-24	32824	PC-017-24_032823_CV.wav.Table01.txt	CV	0.615328799	0.737228799	81.38586024	3/28/2024	Colonial Village	15.2	8.6	6.85	26.73	14.06	1.75	JT	SE	TC	2	2	2	3.140979791	Infected	1383.502	0.002638744
41.17477324	41.30248299	0.1277	2928.516	2756.25	3100.781	344.531	PC-017-24_032823_CV.wav	PC-017-24	32824	PC-017-24_032823_CV.wav.Table01.txt	CV	0.65015873	0.77785873	77.13482884	3/28/2024	Colonial Village	15.2	8.6	6.85	26.73	14.06	1.75	JT	SE	TC	2	2	2	3.140979791	Infected	1383.502	0.002638744
41.95264172	42.08035147	0.1277	2928.516	2756.25	3100.781	344.531	PC-017-24_032823_CV.wav	PC-017-24	32824	PC-017-24_032823_CV.wav.Table01.txt	CV	0.667573696	0.795273696	75.44572429	3/28/2024	Colonial Village	15.2	8.6	6.85	26.73	14.06	1.75	JT	SE	TC	2	2	2	3.140979791	Infected	1383.502	0.002638744
42.74792517	42.86982993	0.1219	2928.516	2756.25	3100.781	344.531	PC-017-24_032823_CV.wav	PC-017-24	32824	PC-017-24_032823_CV.wav.Table01.txt	CV	0.621133787	0.743033787	80.7500292	3/28/2024	Colonial Village	15.2	8.6	6.85	26.73	14.06	1.75	JT	SE	TC	2	2	2	3.140979791	Infected	1383.502	0.002638744
43.49096372	43.61286848	0.1219	2928.516	2756.25	3100.781	344.531	PC-017-24_032823_CV.wav	PC-017-24	32824	PC-017-24_032823_CV.wav.Table01.txt	CV	0.65015873	0.77205873	77.71429513	3/28/2024	Colonial Village	15.2	8.6	6.85	26.73	14.06	1.75	JT	SE	TC	2	2	2	3.140979791	Infected	1383.502	0.002638744
44.26302721	44.37912698	0.1161	2928.516	2756.25	3100.781	344.531	PC-017-24_032823_CV.wav	PC-017-24	32824	PC-017-24_032823_CV.wav.Table01.txt	CV	0.621133787	0.737233787	81.3853096	3/28/2024	Colonial Village	15.2	8.6	6.85	26.73	14.06	1.75	JT	SE	TC	2	2	2	3.140979791	Infected	1383.502	0.002638744
45.00026077	45.11636054	0.1161	2928.516	2756.25	3100.781	344.531	PC-017-24_032823_CV.wav	PC-017-24	32824	PC-017-24_032823_CV.wav.Table01.txt	CV	0.714013606	0.830113606	72.27926342	3/28/2024	Colonial Village	15.2	8.6	6.85	26.73	14.06	1.75	JT	SE	TC	2	2	2	3.140979791	Infected	1383.502	0.002638744
45.83037415	45.94647392	0.1161	2928.516	2842.383	3100.781	258.398	PC-017-24_032823_CV.wav	PC-017-24	32824	PC-017-24_032823_CV.wav.Table01.txt	CV	0.725623583	0.841723583	71.28230836	3/28/2024	Colonial Village	15.2	8.6	6.85	26.73	14.06	1.75	JT	SE	TC	2	2	2	3.140979791	Infected	1383.502	0.002638744
46.67209751	46.79400227	0.1219	3014.648	2842.383	3100.781	258.398	PC-017-24_032823_CV.wav	PC-017-24	32824	PC-017-24_032823_CV.wav.Table01.txt	CV	0.91138322	1.03328322	58.06733221	3/28/2024	Colonial Village	15.2	8.6	6.85	26.73	14.06	1.75	JT	SE	TC	2	2	2	3.140979791	Infected	1383.502	0.002638744
47.70538549	47.82148526	0.1161	2928.516	2842.383	3100.781	258.398	PC-017-24_032823_CV.wav	PC-017-24	32824	PC-017-24_032823_CV.wav.Table01.txt	CV	0.603718821	0.719818821	83.3543084	3/28/2024	Colonial Village	15.2	8.6	6.85	26.73	14.06	1.75	JT	SE	TC	2	2	2	3.140979791	Infected	1383.502	0.002638744
48.42520408	48.54130386	0.1161	2928.516	2842.383	3100.781	258.398	PC-017-24_032823_CV.wav	PC-017-24	32824	PC-017-24_032823_CV.wav.Table01.txt	CV	0.789478458	0.905578458	66.25599303	3/28/2024	Colonial Village	15.2	8.6	6.85	26.73	14.06	1.75	JT	SE	TC	2	2	2	3.140979791	Infected	1383.502	0.002638744
49.33078231	49.44688209	0.1161	2928.516	2842.383	3100.781	258.398	PC-017-24_032823_CV.wav	PC-017-24	32824	PC-017-24_032823_CV.wav.Table01.txt	CV	0.847528345	0.963628345	62.26466906	3/28/2024	Colonial Village	15.2	8.6	6.85	26.73	14.06	1.75	JT	SE	TC	2	2	2	3.140979791	Infected	1383.502	0.002638744
50.29441043	50.4105102	0.1161	2928.516	2842.383	3100.781	258.398	PC-017-24_032823_CV.wav	PC-017-24	32824	PC-017-24_032823_CV.wav.Table01.txt	CV	0.841723356	0.957823356	62.64203063	3/28/2024	Colonial Village	15.2	8.6	6.85	26.73	14.06	1.75	JT	SE	TC	2	2	2	3.140979791	Infected	1383.502	0.002638744
51.25223356	51.36833333	0.1161	2928.516	2842.383	3100.781	258.398	PC-017-24_032823_CV.wav	PC-017-24	32824	PC-017-24_032823_CV.wav.Table01.txt	CV	1.160997733	1.277097733	46.98152573	3/28/2024	Colonial Village	15.2	8.6	6.85	26.73	14.06	1.75	JT	SE	TC	2	2	2	3.140979791	Infected	1383.502	0.002638744
52.52933107	52.65704082	0.1277	2928.516	2842.383	3186.914	344.531	PC-017-24_032823_CV.wav	PC-017-24	32824	PC-017-24_032823_CV.wav.Table01.txt	CV	0.545668935	0.673368935	89.10419962	3/28/2024	Colonial Village	15.2	8.6	6.85	26.73	14.06	1.75	JT	SE	TC	2	2	2	3.140979791	Infected	1383.502	0.002638744
53.20270975	53.32461451	0.1219	2928.516	2842.383	3100.781	258.398	PC-017-24_032823_CV.wav	PC-017-24	32824	PC-017-24_032823_CV.wav.Table01.txt	CV	0.714013606	0.835913606	71.77775259	3/28/2024	Colonial Village	15.2	8.6	6.85	26.73	14.06	1.75	JT	SE	TC	2	2	2	3.140979791	Infected	1383.502	0.002638744
54.03862812	54.16633787	0.1277	3014.648	2842.383	3186.914	344.531	PC-017-24_032823_CV.wav	PC-017-24	32824	PC-017-24_032823_CV.wav.Table01.txt	CV	0.679183674	0.806883674	74.36016112	3/28/2024	Colonial Village	15.2	8.6	6.85	26.73	14.06	1.75	JT	SE	TC	2	2	2	3.140979791	Infected	1383.502	0.002638744
54.84552154	54.96162132	0.1161	2928.516	2842.383	3100.781	258.398	PC-017-24_032823_CV.wav	PC-017-24	32824	PC-017-24_032823_CV.wav.Table01.txt	CV	0.841723356	0.957823356	62.64203063	3/28/2024	Colonial Village	15.2	8.6	6.85	26.73	14.06	1.75	JT	SE	TC	2	2	2	3.140979791	Infected	1383.502	0.002638744
55.80334467	55.93105442	0.1277	2928.516	2842.383	3186.914	344.531	PC-017-24_032823_CV.wav	PC-017-24	32824	PC-017-24_032823_CV.wav.Table01.txt	CV	0.522448979	0.650148979	92.28654037	3/28/2024	Colonial Village	15.2	8.6	6.85	26.73	14.06	1.75	JT	SE	TC	2	2	2	3.140979791	Infected	1383.502	0.002638744
56.4535034	56.57540816	0.1219	3014.648	2842.383	3186.914	344.531	PC-017-24_032823_CV.wav	PC-017-24	32824	PC-017-24_032823_CV.wav.Table01.txt	CV	0.655963719	0.777863719	77.13433412	3/28/2024	Colonial Village	15.2	8.6	6.85	26.73	14.06	1.75	JT	SE	TC	2	2	2	3.140979791	Infected	1383.502	0.002638744
57.23137188	57.34747166	0.1161	2928.516	2842.383	3100.781	258.398	PC-017-24_032823_CV.wav	PC-017-24	32824	PC-017-24_032823_CV.wav.Table01.txt	CV	0.748843538	0.864943538	69.36868982	3/28/2024	Colonial Village	15.2	8.6	6.85	26.73	14.06	1.75	JT	SE	TC	2	2	2	3.140979791	Infected	1383.502	0.002638744
58.09631519	58.21821996	0.1219	2928.516	2842.383	3186.914	344.531	PC-017-24_032823_CV.wav	PC-017-24	32824	PC-017-24_032823_CV.wav.Table01.txt	CV	0.731428571	0.853328571	70.31289241	3/28/2024	Colonial Village	15.2	8.6	6.85	26.73	14.06	1.75	JT	SE	TC	2	2	2	3.140979791	Infected	1383.502	0.002638744
58.94964853	59.0657483	0.1161	2928.516	2842.383	3186.914	344.531	PC-017-24_032823_CV.wav	PC-017-24	32824	PC-017-24_032823_CV.wav.Table01.txt	CV	0.708208617	0.824308617	72.78827221	3/28/2024	Colonial Village	15.2	8.6	6.85	26.73	14.06	1.75	JT	SE	TC	2	2	2	3.140979791	Infected	1383.502	0.002638744
59.77395692	59.89586168	0.1219	2928.516	2842.383	3186.914	344.531	PC-017-24_032823_CV.wav	PC-017-24	32824	PC-017-24_032823_CV.wav.Table01.txt	CV	0.82430839	0.94620839	63.41097863	3/28/2024	Colonial Village	15.2	8.6	6.85	26.73	14.06	1.75	JT	SE	TC	2	2	2	3.140979791	Infected	1383.502	0.002638744
5.247698413	5.387018141	0.1393	2756.25	2583.984	2842.383	258.398	PC-018-24_032823_CV.wav	PC-018-24	32824	PC-018-24_032823_CV.wav.Table01.txt	CV	0.870748299	1.010048299	59.40309989	3/28/2024	Colonial Village	12.7	9.7	7.8	31.91	15.16	1.9	SE	SE	TC	2	2	2	1.643773245	Infected	44.03249	0.001139153
6.25776644	6.420306122	0.1625	2756.25	2670.117	2928.516	258.398	PC-018-24_032823_CV.wav	PC-018-24	32824	PC-018-24_032823_CV.wav.Table01.txt	CV	0.748843538	0.911343538	65.83686338	3/28/2024	Colonial Village	12.7	9.7	7.8	31.91	15.16	1.9	SE	SE	TC	2	2	2	1.643773245	Infected	44.03249	0.001139153
7.16914966	7.331689342	0.1625	2756.25	2670.117	2928.516	258.398	PC-018-24_032823_CV.wav	PC-018-24	32824	PC-018-24_032823_CV.wav.Table01.txt	CV	0.801088436	0.963588436	62.26724788	3/28/2024	Colonial Village	12.7	9.7	7.8	31.91	15.16	1.9	SE	SE	TC	2	2	2	1.643773245	Infected	44.03249	0.001139153
8.132777778	8.29531746	0.1625	2756.25	2670.117	2928.516	258.398	PC-018-24_032823_CV.wav	PC-018-24	32824	PC-018-24_032823_CV.wav.Table01.txt	CV	1.178412699	1.340912699	44.74564231	3/28/2024	Colonial Village	12.7	9.7	7.8	31.91	15.16	1.9	SE	SE	TC	2	2	2	1.643773245	Infected	44.03249	0.001139153
9.473730159	9.607244898	0.1335	2756.25	2670.117	2928.516	258.398	PC-018-24_032823_CV.wav	PC-018-24	32824	PC-018-24_032823_CV.wav.Table01.txt	CV	0.969433107	1.102933107	54.40039801	3/28/2024	Colonial Village	12.7	9.7	7.8	31.91	15.16	1.9	SE	SE	TC	2	2	2	1.643773245	Infected	44.03249	0.001139153
10.57667801	10.71019274	0.1335	2756.25	2670.117	2928.516	258.398	PC-018-24_032823_CV.wav	PC-018-24	32824	PC-018-24_032823_CV.wav.Table01.txt	CV	0.917188208	1.050688208	57.10542818	3/28/2024	Colonial Village	12.7	9.7	7.8	31.91	15.16	1.9	SE	SE	TC	2	2	2	1.643773245	Infected	44.03249	0.001139153
11.62738095	11.76670068	0.1393	2756.25	2670.117	2928.516	258.398	PC-018-24_032823_CV.wav	PC-018-24	32824	PC-018-24_032823_CV.wav.Table01.txt	CV	0.888163266	1.027463266	58.3962483	3/28/2024	Colonial Village	12.7	9.7	7.8	31.91	15.16	1.9	SE	SE	TC	2	2	2	1.643773245	Infected	44.03249	0.001139153
12.65486395	12.78837869	0.1335	2756.25	2670.117	2928.516	258.398	PC-018-24_032823_CV.wav	PC-018-24	32824	PC-018-24_032823_CV.wav.Table01.txt	CV	0.975238095	1.108738095	54.11557542	3/28/2024	Colonial Village	12.7	9.7	7.8	31.91	15.16	1.9	SE	SE	TC	2	2	2	1.643773245	Infected	44.03249	0.001139153
13.76361678	13.92035147	0.1567	2756.25	2670.117	2928.516	258.398	PC-018-24_032823_CV.wav	PC-018-24	32824	PC-018-24_032823_CV.wav.Table01.txt	CV	0.818503401	0.975203401	61.52562628	3/28/2024	Colonial Village	12.7	9.7	7.8	31.91	15.16	1.9	SE	SE	TC	2	2	2	1.643773245	Infected	44.03249	0.001139153
14.73885488	14.8781746	0.1393	2756.25	2670.117	2928.516	258.398	PC-018-24_032823_CV.wav	PC-018-24	32824	PC-018-24_032823_CV.wav.Table01.txt	CV	0.78367347	0.92297347	65.00728564	3/28/2024	Colonial Village	12.7	9.7	7.8	31.91	15.16	1.9	SE	SE	TC	2	2	2	1.643773245	Infected	44.03249	0.001139153
15.66184807	15.8011678	0.1393	2842.383	2670.117	2928.516	258.398	PC-018-24_032823_CV.wav	PC-018-24	32824	PC-018-24_032823_CV.wav.Table01.txt	CV	0.940408164	1.079708164	55.57057175	3/28/2024	Colonial Village	12.7	9.7	7.8	31.91	15.16	1.9	SE	SE	TC	2	2	2	1.643773245	Infected	44.03249	0.001139153
16.74157596	16.8750907	0.1335	2756.25	2670.117	2928.516	258.398	PC-018-24_032823_CV.wav	PC-018-24	32824	PC-018-24_032823_CV.wav.Table01.txt	CV	1.851791383	1.985291383	30.22226385	3/28/2024	Colonial Village	12.7	9.7	7.8	31.91	15.16	1.9	SE	SE	TC	2	2	2	1.643773245	Infected	44.03249	0.001139153
18.72688209	18.85459184	0.1277	2756.25	2670.117	2928.516	258.398	PC-018-24_032823_CV.wav	PC-018-24	32824	PC-018-24_032823_CV.wav.Table01.txt	CV	0.899773242	1.027473242	58.39568132	3/28/2024	Colonial Village	12.7	9.7	7.8	31.91	15.16	1.9	SE	SE	TC	2	2	2	1.643773245	Infected	44.03249	0.001139153
19.75436508	19.89368481	0.1393	2756.25	2670.117	2928.516	258.398	PC-018-24_032823_CV.wav	PC-018-24	32824	PC-018-24_032823_CV.wav.Table01.txt	CV	1.137777778	1.277077778	46.98225984	3/28/2024	Colonial Village	12.7	9.7	7.8	31.91	15.16	1.9	SE	SE	TC	2	2	2	1.643773245	Infected	44.03249	0.001139153
21.03146259	21.16497732	0.1335	2756.25	2670.117	2928.516	258.398	PC-018-24_032823_CV.wav	PC-018-24	32824	PC-018-24_032823_CV.wav.Table01.txt	CV	0.766258504	0.899758504	66.68456006	3/28/2024	Colonial Village	12.7	9.7	7.8	31.91	15.16	1.9	SE	SE	TC	2	2	2	1.643773245	Infected	44.03249	0.001139153
21.93123583	22.07055556	0.1393	2756.25	2670.117	2928.516	258.398	PC-018-24_032823_CV.wav	PC-018-24	32824	PC-018-24_032823_CV.wav.Table01.txt	CV	0.946213151	1.085513151	55.2733976	3/28/2024	Colonial Village	12.7	9.7	7.8	31.91	15.16	1.9	SE	SE	TC	2	2	2	1.643773245	Infected	44.03249	0.001139153
23.01676871	23.15028345	0.1335	2756.25	2670.117	2928.516	258.398	PC-018-24_032823_CV.wav	PC-018-24	32824	PC-018-24_032823_CV.wav.Table01.txt	CV	1.004263038	1.137763038	52.73505818	3/28/2024	Colonial Village	12.7	9.7	7.8	31.91	15.16	1.9	SE	SE	TC	2	2	2	1.643773245	Infected	44.03249	0.001139153
24.15454649	24.28806122	0.1335	2756.25	2670.117	2928.516	258.398	PC-018-24_032823_CV.wav	PC-018-24	32824	PC-018-24_032823_CV.wav.Table01.txt	CV	0.969433107	1.102933107	54.40039801	3/28/2024	Colonial Village	12.7	9.7	7.8	31.91	15.16	1.9	SE	SE	TC	2	2	2	1.643773245	Infected	44.03249	0.001139153
25.25749433	25.39681406	0.1393	2756.25	2670.117	2928.516	258.398	PC-018-24_032823_CV.wav	PC-018-24	32824	PC-018-24_032823_CV.wav.Table01.txt	CV	0.714013605	0.853313605	70.3141256	3/28/2024	Colonial Village	12.7	9.7	7.8	31.91	15.16	1.9	SE	SE	TC	2	2	2	1.643773245	Infected	44.03249	0.001139153
26.11082766	26.25014739	0.1393	2756.25	2670.117	2928.516	258.398	PC-018-24_032823_CV.wav	PC-018-24	32824	PC-018-24_032823_CV.wav.Table01.txt	CV	0.801088436	0.940388436	63.80342176	3/28/2024	Colonial Village	12.7	9.7	7.8	31.91	15.16	1.9	SE	SE	TC	2	2	2	1.643773245	Infected	44.03249	0.001139153
27.05123583	27.18475057	0.1335	2756.25	2670.117	2928.516	258.398	PC-018-24_032823_CV.wav	PC-018-24	32824	PC-018-24_032823_CV.wav.Table01.txt	CV	0.946213152	1.079713152	55.57031503	3/28/2024	Colonial Village	12.7	9.7	7.8	31.91	15.16	1.9	SE	SE	TC	2	2	2	1.643773245	Infected	44.03249	0.001139153
28.13096372	28.26447846	0.1335	2756.25	2670.117	2928.516	258.398	PC-018-24_032823_CV.wav	PC-018-24	32824	PC-018-24_032823_CV.wav.Table01.txt	CV	0.957823129	1.091323129	54.9791335	3/28/2024	Colonial Village	12.7	9.7	7.8	31.91	15.16	1.9	SE	SE	TC	2	2	2	1.643773245	Infected	44.03249	0.001139153
29.22230159	29.36162132	0.1393	2842.383	2670.117	2928.516	258.398	PC-018-24_032823_CV.wav	PC-018-24	32824	PC-018-24_032823_CV.wav.Table01.txt	CV	0.917188209	1.056488209	56.79192582	3/28/2024	Colonial Village	12.7	9.7	7.8	31.91	15.16	1.9	SE	SE	TC	2	2	2	1.643773245	Infected	44.03249	0.001139153
30.27880952	30.41232426	0.1335	2842.383	2670.117	2928.516	258.398	PC-018-24_032823_CV.wav	PC-018-24	32824	PC-018-24_032823_CV.wav.Table01.txt	CV	0.888163265	1.021663265	58.72776487	3/28/2024	Colonial Village	12.7	9.7	7.8	31.91	15.16	1.9	SE	SE	TC	2	2	2	1.643773245	Infected	44.03249	0.001139153
31.30048753	31.44561225	0.1451	2842.383	2670.117	2928.516	258.398	PC-018-24_032823_CV.wav	PC-018-24	32824	PC-018-24_032823_CV.wav.Table01.txt	CV	1.317732426	1.462832426	41.01631802	3/28/2024	Colonial Village	12.7	9.7	7.8	31.91	15.16	1.9	SE	SE	TC	2	2	2	1.643773245	Infected	44.03249	0.001139153
32.76334467	32.89685941	0.1335	2756.25	2670.117	2928.516	258.398	PC-018-24_032823_CV.wav	PC-018-24	32824	PC-018-24_032823_CV.wav.Table01.txt	CV	2.292970522	2.426470522	24.7272734	3/28/2024	Colonial Village	12.7	9.7	7.8	31.91	15.16	1.9	SE	SE	TC	2	2	2	1.643773245	Infected	44.03249	0.001139153
35.18982993	35.31753968	0.1277	2756.25	2583.984	2928.516	344.531	PC-018-24_032823_CV.wav	PC-018-24	32824	PC-018-24_032823_CV.wav.Table01.txt	CV	2.403265306	2.530965306	23.70637	3/28/2024	Colonial Village	12.7	9.7	7.8	31.91	15.16	1.9	SE	SE	TC	2	2	2	1.643773245	Infected	44.03249	0.001139153
37.72080499	37.84851474	0.1277	2842.383	2670.117	2928.516	258.398	PC-018-24_032823_CV.wav	PC-018-24	32824	PC-018-24_032823_CV.wav.Table01.txt	CV	0.882358277	1.010058277	59.40251307	3/28/2024	Colonial Village	12.7	9.7	7.8	31.91	15.16	1.9	SE	SE	TC	2	2	2	1.643773245	Infected	44.03249	0.001139153
38.73087302	38.86438776	0.1335	2842.383	2670.117	2928.516	258.398	PC-018-24_032823_CV.wav	PC-018-24	32824	PC-018-24_032823_CV.wav.Table01.txt	CV	0.841723356	0.975223356	61.52436735	3/28/2024	Colonial Village	12.7	9.7	7.8	31.91	15.16	1.9	SE	SE	TC	2	2	2	1.643773245	Infected	44.03249	0.001139153
39.70611111	39.83962585	0.1335	2842.383	2670.117	2928.516	258.398	PC-018-24_032823_CV.wav	PC-018-24	32824	PC-018-24_032823_CV.wav.Table01.txt	CV	1.010068028	1.143568028	52.46736401	3/28/2024	Colonial Village	12.7	9.7	7.8	31.91	15.16	1.9	SE	SE	TC	2	2	2	1.643773245	Infected	44.03249	0.001139153
58.37495465	58.51427438	0.1393	2756.25	2670.117	2928.516	258.398	PC-018-24_032823_CV.wav	PC-018-24	32824	PC-018-24_032823_CV.wav.Table01.txt	CV	0.82430839	0.96360839	62.26595848	3/28/2024	Colonial Village	12.7	9.7	7.8	31.91	15.16	1.9	SE	SE	TC	2	2	2	1.643773245	Infected	44.03249	0.001139153
59.33858277	59.47790249	0.1393	2842.383	2670.117	2928.516	258.398	PC-018-24_032823_CV.wav	PC-018-24	32824	PC-018-24_032823_CV.wav.Table01.txt	CV	1.091337869	1.230637869	48.75520371	3/28/2024	Colonial Village	12.7	9.7	7.8	31.91	15.16	1.9	SE	SE	TC	2	2	2	1.643773245	Infected	44.03249	0.001139153
60.56924036	60.69695011	0.1277	2756.25	2670.117	2928.516	258.398	PC-018-24_032823_CV.wav	PC-018-24	32824	PC-018-24_032823_CV.wav.Table01.txt	CV	0.743038549	0.870738549	68.9070216	3/28/2024	Colonial Village	12.7	9.7	7.8	31.91	15.16	1.9	SE	SE	TC	2	2	2	1.643773245	Infected	44.03249	0.001139153
61.43998866	61.5735034	0.1335	2756.25	2670.117	2928.516	258.398	PC-018-24_032823_CV.wav	PC-018-24	32824	PC-018-24_032823_CV.wav.Table01.txt	CV	0.864943311	0.998443311	60.09354696	3/28/2024	Colonial Village	12.7	9.7	7.8	31.91	15.16	1.9	SE	SE	TC	2	2	2	1.643773245	Infected	44.03249	0.001139153
62.43844671	62.57196145	0.1335	2756.25	2670.117	2928.516	258.398	PC-018-24_032823_CV.wav	PC-018-24	32824	PC-018-24_032823_CV.wav.Table01.txt	CV	1.033287982	1.166787982	51.42322421	3/28/2024	Colonial Village	12.7	9.7	7.8	31.91	15.16	1.9	SE	SE	TC	2	2	2	1.643773245	Infected	44.03249	0.001139153
63.60524943	63.73876417	0.1335	2756.25	2670.117	2928.516	258.398	PC-018-24_032823_CV.wav	PC-018-24	32824	PC-018-24_032823_CV.wav.Table01.txt	CV	0.946213152	1.079713152	55.57031503	3/28/2024	Colonial Village	12.7	9.7	7.8	31.91	15.16	1.9	SE	SE	TC	2	2	2	1.643773245	Infected	44.03249	0.001139153
64.68497732	64.81849206	0.1335	2756.25	2670.117	2928.516	258.398	PC-018-24_032823_CV.wav	PC-018-24	32824	PC-018-24_032823_CV.wav.Table01.txt	CV	0.766258504	0.899758504	66.68456006	3/28/2024	Colonial Village	12.7	9.7	7.8	31.91	15.16	1.9	SE	SE	TC	2	2	2	1.643773245	Infected	44.03249	0.001139153
65.58475057	65.71246032	0.1277	2756.25	2670.117	2928.516	258.398	PC-018-24_032823_CV.wav	PC-018-24	32824	PC-018-24_032823_CV.wav.Table01.txt	CV	0.876553288	1.004253288	59.74588355	3/28/2024	Colonial Village	12.7	9.7	7.8	31.91	15.16	1.9	SE	SE	TC	2	2	2	1.643773245	Infected	44.03249	0.001139153
66.58901361	66.71672336	0.1277	2756.25	2670.117	2928.516	258.398	PC-018-24_032823_CV.wav	PC-018-24	32824	PC-018-24_032823_CV.wav.Table01.txt	CV	0.882358277	1.010058277	59.40251307	3/28/2024	Colonial Village	12.7	9.7	7.8	31.91	15.16	1.9	SE	SE	TC	2	2	2	1.643773245	Infected	44.03249	0.001139153
67.59908163	67.73259637	0.1335	2756.25	2670.117	2928.516	258.398	PC-018-24_032823_CV.wav	PC-018-24	32824	PC-018-24_032823_CV.wav.Table01.txt	CV	0.841723356	0.975223356	61.52436735	3/28/2024	Colonial Village	12.7	9.7	7.8	31.91	15.16	1.9	SE	SE	TC	2	2	2	1.643773245	Infected	44.03249	0.001139153
68.57431973	68.70202948	0.1277	2756.25	2670.117	2928.516	258.398	PC-018-24_032823_CV.wav	PC-018-24	32824	PC-018-24_032823_CV.wav.Table01.txt	CV	1.08553288	1.21323288	49.45464386	3/28/2024	Colonial Village	12.7	9.7	7.8	31.91	15.16	1.9	SE	SE	TC	2	2	2	1.643773245	Infected	44.03249	0.001139153
69.78756236	69.9210771	0.1335	2842.383	2670.117	2928.516	258.398	PC-018-24_032823_CV.wav	PC-018-24	32824	PC-018-24_032823_CV.wav.Table01.txt	CV	1.004263038	1.137763038	52.73505818	3/28/2024	Colonial Village	12.7	9.7	7.8	31.91	15.16	1.9	SE	SE	TC	2	2	2	1.643773245	Infected	44.03249	0.001139153
70.92534014	71.05304989	0.1277	2756.25	2670.117	2928.516	258.398	PC-018-24_032823_CV.wav	PC-018-24	32824	PC-018-24_032823_CV.wav.Table01.txt	CV	0.888163265	1.015863265	59.06306692	3/28/2024	Colonial Village	12.7	9.7	7.8	31.91	15.16	1.9	SE	SE	TC	2	2	2	1.643773245	Infected	44.03249	0.001139153
71.94121315	72.0689229	0.1277	2842.383	2670.117	2928.516	258.398	PC-018-24_032823_CV.wav	PC-018-24	32824	PC-018-24_032823_CV.wav.Table01.txt	CV	1.021678005	1.149378005	52.20214737	3/28/2024	Colonial Village	12.7	9.7	7.8	31.91	15.16	1.9	SE	SE	TC	2	2	2	1.643773245	Infected	44.03249	0.001139153
73.09060091	73.22411565	0.1335	2756.25	2670.117	2928.516	258.398	PC-018-24_032823_CV.wav	PC-018-24	32824	PC-018-24_032823_CV.wav.Table01.txt	CV	0.835918368	0.969418368	61.89278229	3/28/2024	Colonial Village	12.7	9.7	7.8	31.91	15.16	1.9	SE	SE	TC	2	2	2	1.643773245	Infected	44.03249	0.001139153
74.06003401	74.19354875	0.1335	2842.383	2670.117	2928.516	258.398	PC-018-24_032823_CV.wav	PC-018-24	32824	PC-018-24_032823_CV.wav.Table01.txt	CV	0.806893424	0.940393424	63.80308334	3/28/2024	Colonial Village	12.7	9.7	7.8	31.91	15.16	1.9	SE	SE	TC	2	2	2	1.643773245	Infected	44.03249	0.001139153
75.00044218	75.12815193	0.1277	2842.383	2670.117	2928.516	258.398	PC-018-24_032823_CV.wav	PC-018-24	32824	PC-018-24_032823_CV.wav.Table01.txt	CV	1.13197279	1.25967279	47.63141704	3/28/2024	Colonial Village	12.7	9.7	7.8	31.91	15.16	1.9	SE	SE	TC	2	2	2	1.643773245	Infected	44.03249	0.001139153
76.26012472	76.39363946	0.1335	2756.25	2670.117	2928.516	258.398	PC-018-24_032823_CV.wav	PC-018-24	32824	PC-018-24_032823_CV.wav.Table01.txt	CV	0.748843537	0.882343537	68.00072476	3/28/2024	Colonial Village	12.7	9.7	7.8	31.91	15.16	1.9	SE	SE	TC	2	2	2	1.643773245	Infected	44.03249	0.001139153
77.14248299	77.27599773	0.1335	2842.383	2670.117	2928.516	258.398	PC-018-24_032823_CV.wav	PC-018-24	32824	PC-018-24_032823_CV.wav.Table01.txt	CV	0.853333334	0.986833334	60.80054041	3/28/2024	Colonial Village	12.7	9.7	7.8	31.91	15.16	1.9	SE	SE	TC	2	2	2	1.643773245	Infected	44.03249	0.001139153
78.12933107	78.25704082	0.1277	2842.383	2670.117	2928.516	258.398	PC-018-24_032823_CV.wav	PC-018-24	32824	PC-018-24_032823_CV.wav.Table01.txt	CV	0.981043084	1.108743084	54.11533192	3/28/2024	Colonial Village	12.7	9.7	7.8	31.91	15.16	1.9	SE	SE	TC	2	2	2	1.643773245	Infected	44.03249	0.001139153
79.2380839	79.37159864	0.1335	2842.383	2670.117	2928.516	258.398	PC-018-24_032823_CV.wav	PC-018-24	32824	PC-018-24_032823_CV.wav.Table01.txt	CV	0.789478459	0.922978459	65.00693425	3/28/2024	Colonial Village	12.7	9.7	7.8	31.91	15.16	1.9	SE	SE	TC	2	2	2	1.643773245	Infected	44.03249	0.001139153
80.1610771	80.28878685	0.1277	2842.383	2670.117	2928.516	258.398	PC-018-24_032823_CV.wav	PC-018-24	32824	PC-018-24_032823_CV.wav.Table01.txt	CV	0.928798186	1.056498186	56.79138951	3/28/2024	Colonial Village	12.7	9.7	7.8	31.91	15.16	1.9	SE	SE	TC	2	2	2	1.643773245	Infected	44.03249	0.001139153
81.21758503	81.35109977	0.1335	2842.383	2670.117	2928.516	258.398	PC-018-24_032823_CV.wav	PC-018-24	32824	PC-018-24_032823_CV.wav.Table01.txt	CV	0.905578232	1.039078232	57.74348663	3/28/2024	Colonial Village	12.7	9.7	7.8	31.91	15.16	1.9	SE	SE	TC	2	2	2	1.643773245	Infected	44.03249	0.001139153
82.25667801	82.39019274	0.1335	2756.25	2670.117	2928.516	258.398	PC-018-24_032823_CV.wav	PC-018-24	32824	PC-018-24_032823_CV.wav.Table01.txt	CV	1.073922902	1.207422902	49.69261383	3/28/2024	Colonial Village	12.7	9.7	7.8	31.91	15.16	1.9	SE	SE	TC	2	2	2	1.643773245	Infected	44.03249	0.001139153
83.46411565	83.5918254	0.1277	2842.383	2670.117	2928.516	258.398	PC-018-24_032823_CV.wav	PC-018-24	32824	PC-018-24_032823_CV.wav.Table01.txt	CV	0.917188208	1.044888208	57.42241088	3/28/2024	Colonial Village	12.7	9.7	7.8	31.91	15.16	1.9	SE	SE	TC	2	2	2	1.643773245	Infected	44.03249	0.001139153
84.50901361	84.63672336	0.1277	2842.383	2670.117	2928.516	258.398	PC-018-24_032823_CV.wav	PC-018-24	32824	PC-018-24_032823_CV.wav.Table01.txt	CV	1.068117914	1.195817914	50.17486299	3/28/2024	Colonial Village	12.7	9.7	7.8	31.91	15.16	1.9	SE	SE	TC	2	2	2	1.643773245	Infected	44.03249	0.001139153
85.70484127	85.83835601	0.1335	2756.25	2670.117	2928.516	258.398	PC-018-24_032823_CV.wav	PC-018-24	32824	PC-018-24_032823_CV.wav.Table01.txt	CV	0.864943311	0.998443311	60.09354696	3/28/2024	Colonial Village	12.7	9.7	7.8	31.91	15.16	1.9	SE	SE	TC	2	2	2	1.643773245	Infected	44.03249	0.001139153
86.70329932	86.83681406	0.1335	2842.383	2670.117	2928.516	258.398	PC-018-24_032823_CV.wav	PC-018-24	32824	PC-018-24_032823_CV.wav.Table01.txt	CV	1.1261678	1.2596678	47.63160573	3/28/2024	Colonial Village	12.7	9.7	7.8	31.91	15.16	1.9	SE	SE	TC	2	2	2	1.643773245	Infected	44.03249	0.001139153
87.96298186	88.09069161	0.1277	2756.25	2670.117	2928.516	258.398	PC-018-24_032823_CV.wav	PC-018-24	32824	PC-018-24_032823_CV.wav.Table01.txt	CV	2.165260771	2.292960771	26.16704165	3/28/2024	Colonial Village	12.7	9.7	7.8	31.91	15.16	1.9	SE	SE	TC	2	2	2	1.643773245	Infected	44.03249	0.001139153
90.25595238	90.38366213	0.1277	2756.25	2670.117	2928.516	258.398	PC-018-24_032823_CV.wav	PC-018-24	32824	PC-018-24_032823_CV.wav.Table01.txt	CV	1.520907029	1.648607029	36.39436139	3/28/2024	Colonial Village	12.7	9.7	7.8	31.91	15.16	1.9	SE	SE	TC	2	2	2	1.643773245	Infected	44.03249	0.001139153
44.03663265	44.10048753	0.0639	3014.648	2928.516	3186.914	258.398	PC-021-24_033123_CV.wav	PC-021-24	33124	PC-021-24_033123_CV.wav.Table01.txt	CV	0.551473923	0.615373923	97.5016941	3/31/2024	Colonial Village	19.9	12.6	11.2	24.19	10.69	1.4	TC	TC	TC	1	1	1	2.099002779	Infected	125.6038	7.17E-04
44.65196145	44.71581633	0.0639	3014.648	2928.516	3186.914	258.398	PC-021-24_033123_CV.wav	PC-021-24	33124	PC-021-24_033123_CV.wav.Table01.txt	CV	0.493424036	0.557324036	107.6572983	3/31/2024	Colonial Village	19.9	12.6	11.2	24.19	10.69	1.4	TC	TC	TC	1	1	1	2.099002779	Infected	125.6038	7.17E-04
45.20924036	45.27309524	0.0639	3014.648	2928.516	3186.914	258.398	PC-021-24_033123_CV.wav	PC-021-24	33124	PC-021-24_033123_CV.wav.Table01.txt	CV	0.441179138	0.505079138	118.7932652	3/31/2024	Colonial Village	19.9	12.6	11.2	24.19	10.69	1.4	TC	TC	TC	1	1	1	2.099002779	Infected	125.6038	7.17E-04
45.71427438	45.77812925	0.0639	3014.648	2928.516	3186.914	258.398	PC-021-24_033123_CV.wav	PC-021-24	33124	PC-021-24_033123_CV.wav.Table01.txt	CV	0.435374149	0.499274149	120.1744575	3/31/2024	Colonial Village	19.9	12.6	11.2	24.19	10.69	1.4	TC	TC	TC	1	1	1	2.099002779	Infected	125.6038	7.17E-04
46.2135034	46.27735828	0.0639	3014.648	2928.516	3186.914	258.398	PC-021-24_033123_CV.wav	PC-021-24	33124	PC-021-24_033123_CV.wav.Table01.txt	CV	0.446984127	0.510884127	117.4434609	3/31/2024	Colonial Village	19.9	12.6	11.2	24.19	10.69	1.4	TC	TC	TC	1	1	1	2.099002779	Infected	125.6038	7.17E-04
46.7243424	46.78819728	0.0639	3100.781	2928.516	3186.914	258.398	PC-021-24_033123_CV.wav	PC-021-24	33124	PC-021-24_033123_CV.wav.Table01.txt	CV	0.429569161	0.493469161	121.5881452	3/31/2024	Colonial Village	19.9	12.6	11.2	24.19	10.69	1.4	TC	TC	TC	1	1	1	2.099002779	Infected	125.6038	7.17E-04
47.21776644	47.28162132	0.0639	3100.781	2928.516	3186.914	258.398	PC-021-24_033123_CV.wav	PC-021-24	33124	PC-021-24_033123_CV.wav.Table01.txt	CV	0.406349207	0.470249207	127.5919217	3/31/2024	Colonial Village	19.9	12.6	11.2	24.19	10.69	1.4	TC	TC	TC	1	1	1	2.099002779	Infected	125.6038	7.17E-04
47.68797052	47.7518254	0.0639	3014.648	2928.516	3186.914	258.398	PC-021-24_033123_CV.wav	PC-021-24	33124	PC-021-24_033123_CV.wav.Table01.txt	CV	0.400544218	0.464444218	129.1866659	3/31/2024	Colonial Village	19.9	12.6	11.2	24.19	10.69	1.4	TC	TC	TC	1	1	1	2.099002779	Infected	125.6038	7.17E-04
48.15236962	48.21622449	0.0639	3014.648	2928.516	3186.914	258.398	PC-021-24_033123_CV.wav	PC-021-24	33124	PC-021-24_033123_CV.wav.Table01.txt	CV	0.412154195	0.476054195	126.0360703	3/31/2024	Colonial Village	19.9	12.6	11.2	24.19	10.69	1.4	TC	TC	TC	1	1	1	2.099002779	Infected	125.6038	7.17E-04
48.62837869	48.69223356	0.0639	3014.648	2928.516	3186.914	258.398	PC-021-24_033123_CV.wav	PC-021-24	33124	PC-021-24_033123_CV.wav.Table01.txt	CV	0.43537415	0.49927415	120.1744573	3/31/2024	Colonial Village	19.9	12.6	11.2	24.19	10.69	1.4	TC	TC	TC	1	1	1	2.099002779	Infected	125.6038	7.17E-04
49.12760771	49.19146259	0.0639	3014.648	2928.516	3186.914	258.398	PC-021-24_033123_CV.wav	PC-021-24	33124	PC-021-24_033123_CV.wav.Table01.txt	CV	0.458594104	0.522494104	114.8338317	3/31/2024	Colonial Village	19.9	12.6	11.2	24.19	10.69	1.4	TC	TC	TC	1	1	1	2.099002779	Infected	125.6038	7.17E-04
49.65005669	49.71391157	0.0639	3014.648	2928.516	3186.914	258.398	PC-021-24_033123_CV.wav	PC-021-24	33124	PC-021-24_033123_CV.wav.Table01.txt	CV	0.446984127	0.510884127	117.4434609	3/31/2024	Colonial Village	19.9	12.6	11.2	24.19	10.69	1.4	TC	TC	TC	1	1	1	2.099002779	Infected	125.6038	7.17E-04
50.16089569	50.22475057	0.0639	3014.648	2928.516	3186.914	258.398	PC-021-24_033123_CV.wav	PC-021-24	33124	PC-021-24_033123_CV.wav.Table01.txt	CV	0.383129252	0.447029252	134.2194045	3/31/2024	Colonial Village	19.9	12.6	11.2	24.19	10.69	1.4	TC	TC	TC	1	1	1	2.099002779	Infected	125.6038	7.17E-04
50.60787982	50.67753968	0.0697	3014.648	3014.648	3186.914	172.266	PC-021-24_033123_CV.wav	PC-021-24	33124	PC-021-24_033123_CV.wav.Table01.txt	CV	0.446984127	0.516684127	116.1251079	3/31/2024	Colonial Village	19.9	12.6	11.2	24.19	10.69	1.4	TC	TC	TC	1	1	1	2.099002779	Infected	125.6038	7.17E-04
51.12452381	51.18837869	0.0639	3100.781	3014.648	3186.914	172.266	PC-021-24_033123_CV.wav	PC-021-24	33124	PC-021-24_033123_CV.wav.Table01.txt	CV	0.365714286	0.429614286	139.6601602	3/31/2024	Colonial Village	19.9	12.6	11.2	24.19	10.69	1.4	TC	TC	TC	1	1	1	2.099002779	Infected	125.6038	7.17E-04
51.55409297	51.61794785	0.0639	3014.648	3014.648	3186.914	172.266	PC-021-24_033123_CV.wav	PC-021-24	33124	PC-021-24_033123_CV.wav.Table01.txt	CV	0.365714286	0.429614286	139.6601602	3/31/2024	Colonial Village	19.9	12.6	11.2	24.19	10.69	1.4	TC	TC	TC	1	1	1	2.099002779	Infected	125.6038	7.17E-04
51.98366213	52.04751701	0.0639	3014.648	3014.648	3186.914	172.266	PC-021-24_033123_CV.wav	PC-021-24	33124	PC-021-24_033123_CV.wav.Table01.txt	CV	0.325079365	0.388979365	154.2498276	3/31/2024	Colonial Village	19.9	12.6	11.2	24.19	10.69	1.4	TC	TC	TC	1	1	1	2.099002779	Infected	125.6038	7.17E-04
52.37259637	52.43645125	0.0639	3014.648	3014.648	3186.914	172.266	PC-021-24_033123_CV.wav	PC-021-24	33124	PC-021-24_033123_CV.wav.Table01.txt	CV	0.528253968	0.592153968	101.3249986	3/31/2024	Colonial Village	19.9	12.6	11.2	24.19	10.69	1.4	TC	TC	TC	1	1	1	2.099002779	Infected	125.6038	7.17E-04
52.96470522	53.03436508	0.0697	3014.648	3014.648	3186.914	172.266	PC-021-24_033123_CV.wav	PC-021-24	33124	PC-021-24_033123_CV.wav.Table01.txt	CV	0.452789116	0.522489116	114.834928	3/31/2024	Colonial Village	19.9	12.6	11.2	24.19	10.69	1.4	TC	TC	TC	1	1	1	2.099002779	Infected	125.6038	7.17E-04
53.4871542	53.55100907	0.0639	3100.781	3014.648	3186.914	172.266	PC-021-24_033123_CV.wav	PC-021-24	33124	PC-021-24_033123_CV.wav.Table01.txt	CV	0.476009071	0.539909071	111.1298239	3/31/2024	Colonial Village	19.9	12.6	11.2	24.19	10.69	1.4	TC	TC	TC	1	1	1	2.099002779	Infected	125.6038	7.17E-04
54.02701814	54.09087302	0.0639	3100.781	3014.648	3186.914	172.266	PC-021-24_033123_CV.wav	PC-021-24	33124	PC-021-24_033123_CV.wav.Table01.txt	CV	0.394739229	0.458639229	130.8217793	3/31/2024	Colonial Village	19.9	12.6	11.2	24.19	10.69	1.4	TC	TC	TC	1	1	1	2.099002779	Infected	125.6038	7.17E-04
54.48561225	54.54946712	0.0639	3014.648	3014.648	3186.914	172.266	PC-021-24_033123_CV.wav	PC-021-24	33124	PC-021-24_033123_CV.wav.Table01.txt	CV	0.452789116	0.516689116	116.1239866	3/31/2024	Colonial Village	19.9	12.6	11.2	24.19	10.69	1.4	TC	TC	TC	1	1	1	2.099002779	Infected	125.6038	7.17E-04
55.00225624	55.06611111	0.0639	3100.781	2928.516	3186.914	258.398	PC-021-24_033123_CV.wav	PC-021-24	33124	PC-021-24_033123_CV.wav.Table01.txt	CV	0.452789116	0.516689116	116.1239866	3/31/2024	Colonial Village	19.9	12.6	11.2	24.19	10.69	1.4	TC	TC	TC	1	1	1	2.099002779	Infected	125.6038	7.17E-04
55.51890023	55.58856009	0.0697	3100.781	3014.648	3186.914	172.266	PC-021-24_033123_CV.wav	PC-021-24	33124	PC-021-24_033123_CV.wav.Table01.txt	CV	0.417959183	0.487659183	123.036748	3/31/2024	Colonial Village	19.9	12.6	11.2	24.19	10.69	1.4	TC	TC	TC	1	1	1	2.099002779	Infected	125.6038	7.17E-04
56.00651927	56.07617914	0.0697	3100.781	3014.648	3186.914	172.266	PC-021-24_033123_CV.wav	PC-021-24	33124	PC-021-24_033123_CV.wav.Table01.txt	CV	0.545668935	0.615368935	97.50248442	3/31/2024	Colonial Village	19.9	12.6	11.2	24.19	10.69	1.4	TC	TC	TC	1	1	1	2.099002779	Infected	125.6038	7.17E-04
56.62184807	56.68570295	0.0639	3014.648	3014.648	3186.914	172.266	PC-021-24_033123_CV.wav	PC-021-24	33124	PC-021-24_033123_CV.wav.Table01.txt	CV	0.667573696	0.731473696	82.0261895	3/31/2024	Colonial Village	19.9	12.6	11.2	24.19	10.69	1.4	TC	TC	TC	1	1	1	2.099002779	Infected	125.6038	7.17E-04
57.35327664	57.42293651	0.0697	3100.781	3014.648	3186.914	172.266	PC-021-24_033123_CV.wav	PC-021-24	33124	PC-021-24_033123_CV.wav.Table01.txt	CV	0.400544218	0.470244218	127.5932754	3/31/2024	Colonial Village	19.9	12.6	11.2	24.19	10.69	1.4	TC	TC	TC	1	1	1	2.099002779	Infected	125.6038	7.17E-04
57.82348073	57.8873356	0.0639	3100.781	3014.648	3186.914	172.266	PC-021-24_033123_CV.wav	PC-021-24	33124	PC-021-24_033123_CV.wav.Table01.txt	CV	0.766258503	0.830158503	72.27535438	3/31/2024	Colonial Village	19.9	12.6	11.2	24.19	10.69	1.4	TC	TC	TC	1	1	1	2.099002779	Infected	125.6038	7.17E-04
58.6535941	58.71744898	0.0639	3100.781	3014.648	3186.914	172.266	PC-021-24_033123_CV.wav	PC-021-24	33124	PC-021-24_033123_CV.wav.Table01.txt	CV	0.417959183	0.481859183	124.5177058	3/31/2024	Colonial Village	19.9	12.6	11.2	24.19	10.69	1.4	TC	TC	TC	1	1	1	2.099002779	Infected	125.6038	7.17E-04
59.13540816	59.19926304	0.0639	3100.781	3014.648	3186.914	172.266	PC-021-24_033123_CV.wav	PC-021-24	33124	PC-021-24_033123_CV.wav.Table01.txt	CV	0.452789115	0.516689115	116.1239869	3/31/2024	Colonial Village	19.9	12.6	11.2	24.19	10.69	1.4	TC	TC	TC	1	1	1	2.099002779	Infected	125.6038	7.17E-04
2.594818594	2.69930839	0.1045	2928.516	2756.25	3014.648	258.398	PC-022-24_033123_CV.wav	PC-022-24	33124	PC-022-24_033123_CV.wav.Table01.txt	CV	0.38893424	0.49343424	121.5967502	3/31/2024	Colonial Village	18.3	6.1	5.2	26.39	14.15	0.9	MT	MT	TC	2	2	2	0	Uninfected	0	-0.006237445
3.08824263	3.198537415	0.1103	2928.516	2756.25	3014.648	258.398	PC-022-24_033123_CV.wav	PC-022-24	33124	PC-022-24_033123_CV.wav.Table01.txt	CV	0.400544218	0.510844218	117.452636	3/31/2024	Colonial Village	18.3	6.1	5.2	26.39	14.15	0.9	MT	MT	TC	2	2	2	0	Uninfected	0	-0.006237445
3.599081633	3.69776644	0.0987	2928.516	2756.25	3014.648	258.398	PC-022-24_033123_CV.wav	PC-022-24	33124	PC-022-24_033123_CV.wav.Table01.txt	CV	0.446984127	0.545684127	109.9537205	3/31/2024	Colonial Village	18.3	6.1	5.2	26.39	14.15	0.9	MT	MT	TC	2	2	2	0	Uninfected	0	-0.006237445
4.144750567	4.249240363	0.1045	2928.516	2756.25	3014.648	258.398	PC-022-24_033123_CV.wav	PC-022-24	33124	PC-022-24_033123_CV.wav.Table01.txt	CV	0.429569161	0.534069161	112.3450002	3/31/2024	Colonial Village	18.3	6.1	5.2	26.39	14.15	0.9	MT	MT	TC	2	2	2	0	Uninfected	0	-0.006237445
4.678809524	4.777494331	0.0987	2928.516	2756.25	3014.648	258.398	PC-022-24_033123_CV.wav	PC-022-24	33124	PC-022-24_033123_CV.wav.Table01.txt	CV	0.417959184	0.516659184	116.1307141	3/31/2024	Colonial Village	18.3	6.1	5.2	26.39	14.15	0.9	MT	MT	TC	2	2	2	0	Uninfected	0	-0.006237445
5.195453515	5.288333333	0.0929	2928.516	2756.25	3014.648	258.398	PC-022-24_033123_CV.wav	PC-022-24	33124	PC-022-24_033123_CV.wav.Table01.txt	CV	0.446984127	0.539884127	111.1349584	3/31/2024	Colonial Village	18.3	6.1	5.2	26.39	14.15	0.9	MT	MT	TC	2	2	2	0	Uninfected	0	-0.006237445
5.73531746	5.82239229	0.0871	2928.516	2756.25	3014.648	258.398	PC-022-24_033123_CV.wav	PC-022-24	33124	PC-022-24_033123_CV.wav.Table01.txt	CV	0.429569161	0.516669161	116.1284716	3/31/2024	Colonial Village	18.3	6.1	5.2	26.39	14.15	0.9	MT	MT	TC	2	2	2	0	Uninfected	0	-0.006237445
6.251961451	6.34484127	0.0929	2928.516	2756.25	3014.648	258.398	PC-022-24_033123_CV.wav	PC-022-24	33124	PC-022-24_033123_CV.wav.Table01.txt	CV	0.359909297	0.452809297	132.5061133	3/31/2024	Colonial Village	18.3	6.1	5.2	26.39	14.15	0.9	MT	MT	TC	2	2	2	0	Uninfected	0	-0.006237445
6.704750567	6.791825397	0.0871	2928.516	2842.383	3014.648	172.266	PC-022-24_033123_CV.wav	PC-022-24	33124	PC-022-24_033123_CV.wav.Table01.txt	CV	0.435374149	0.522474149	114.8382176	3/31/2024	Colonial Village	18.3	6.1	5.2	26.39	14.15	0.9	MT	MT	TC	2	2	2	0	Uninfected	0	-0.006237445
7.227199546	7.325884354	0.0987	3014.648	2842.383	3100.781	258.398	PC-022-24_033123_CV.wav	PC-022-24	33124	PC-022-24_033123_CV.wav.Table01.txt	CV	0.435374149	0.534074149	112.343951	3/31/2024	Colonial Village	18.3	6.1	5.2	26.39	14.15	0.9	MT	MT	TC	2	2	2	0	Uninfected	0	-0.006237445
7.761258503	7.859943311	0.0987	3014.648	2842.383	3100.781	258.398	PC-022-24_033123_CV.wav	PC-022-24	33124	PC-022-24_033123_CV.wav.Table01.txt	CV	0.446984127	0.545684127	109.9537205	3/31/2024	Colonial Village	18.3	6.1	5.2	26.39	14.15	0.9	MT	MT	TC	2	2	2	0	Uninfected	0	-0.006237445
8.306927438	8.405612245	0.0987	3014.648	2842.383	3100.781	258.398	PC-022-24_033123_CV.wav	PC-022-24	33124	PC-022-24_033123_CV.wav.Table01.txt	CV	0.412154195	0.510854195	117.4503422	3/31/2024	Colonial Village	18.3	6.1	5.2	26.39	14.15	0.9	MT	MT	TC	2	2	2	0	Uninfected	0	-0.006237445
8.81776644	8.90484127	0.0871	2928.516	2842.383	3014.648	172.266	PC-022-24_033123_CV.wav	PC-022-24	33124	PC-022-24_033123_CV.wav.Table01.txt	CV	0.377324263	0.464424263	129.1922166	3/31/2024	Colonial Village	18.3	6.1	5.2	26.39	14.15	0.9	MT	MT	TC	2	2	2	0	Uninfected	0	-0.006237445
9.282165533	9.369240363	0.0871	2928.516	2842.383	3014.648	172.266	PC-022-24_033123_CV.wav	PC-022-24	33124	PC-022-24_033123_CV.wav.Table01.txt	CV	0.452789115	0.539889115	111.1339316	3/31/2024	Colonial Village	18.3	6.1	5.2	26.39	14.15	0.9	MT	MT	TC	2	2	2	0	Uninfected	0	-0.006237445
9.822029478	9.914909297	0.0929	3014.648	2842.383	3100.781	258.398	PC-022-24_033123_CV.wav	PC-022-24	33124	PC-022-24_033123_CV.wav.Table01.txt	CV	0.481814059	0.574714059	104.3997429	3/31/2024	Colonial Village	18.3	6.1	5.2	26.39	14.15	0.9	MT	MT	TC	2	2	2	0	Uninfected	0	-0.006237445
10.39672336	10.48379819	0.0871	2928.516	2842.383	3014.648	172.266	PC-022-24_033123_CV.wav	PC-022-24	33124	PC-022-24_033123_CV.wav.Table01.txt	CV	0.406349206	0.493449206	121.5930622	3/31/2024	Colonial Village	18.3	6.1	5.2	26.39	14.15	0.9	MT	MT	TC	2	2	2	0	Uninfected	0	-0.006237445
10.89014739	10.9888322	0.0987	3014.648	2842.383	3100.781	258.398	PC-022-24_033123_CV.wav	PC-022-24	33124	PC-022-24_033123_CV.wav.Table01.txt	CV	0.394739229	0.493439229	121.5955207	3/31/2024	Colonial Village	18.3	6.1	5.2	26.39	14.15	0.9	MT	MT	TC	2	2	2	0	Uninfected	0	-0.006237445
11.38357143	11.47645125	0.0929	3014.648	2842.383	3100.781	258.398	PC-022-24_033123_CV.wav	PC-022-24	33124	PC-022-24_033123_CV.wav.Table01.txt	CV	0.406349207	0.499249207	120.1804613	3/31/2024	Colonial Village	18.3	6.1	5.2	26.39	14.15	0.9	MT	MT	TC	2	2	2	0	Uninfected	0	-0.006237445
11.88280045	11.97568027	0.0929	3014.648	2842.383	3100.781	258.398	PC-022-24_033123_CV.wav	PC-022-24	33124	PC-022-24_033123_CV.wav.Table01.txt	CV	0.365714286	0.458614286	130.8288944	3/31/2024	Colonial Village	18.3	6.1	5.2	26.39	14.15	0.9	MT	MT	TC	2	2	2	0	Uninfected	0	-0.006237445
12.34139456	12.43427438	0.0929	3014.648	2842.383	3100.781	258.398	PC-022-24_033123_CV.wav	PC-022-24	33124	PC-022-24_033123_CV.wav.Table01.txt	CV	0.377324263	0.470224263	127.5986901	3/31/2024	Colonial Village	18.3	6.1	5.2	26.39	14.15	0.9	MT	MT	TC	2	2	2	0	Uninfected	0	-0.006237445
12.81159864	12.89867347	0.0871	3014.648	2842.383	3100.781	258.398	PC-022-24_033123_CV.wav	PC-022-24	33124	PC-022-24_033123_CV.wav.Table01.txt	CV	0.394739229	0.481839229	124.5228624	3/31/2024	Colonial Village	18.3	6.1	5.2	26.39	14.15	0.9	MT	MT	TC	2	2	2	0	Uninfected	0	-0.006237445
13.2934127	13.38048753	0.0871	3014.648	2842.383	3100.781	258.398	PC-022-24_033123_CV.wav	PC-022-24	33124	PC-022-24_033123_CV.wav.Table01.txt	CV	0.371519275	0.458619275	130.8274712	3/31/2024	Colonial Village	18.3	6.1	5.2	26.39	14.15	0.9	MT	MT	TC	2	2	2	0	Uninfected	0	-0.006237445
13.7520068	13.83908163	0.0871	3014.648	2842.383	3100.781	258.398	PC-022-24_033123_CV.wav	PC-022-24	33124	PC-022-24_033123_CV.wav.Table01.txt	CV	0.377324263	0.464424263	129.1922166	3/31/2024	Colonial Village	18.3	6.1	5.2	26.39	14.15	0.9	MT	MT	TC	2	2	2	0	Uninfected	0	-0.006237445
14.2164059	14.29767574	0.0813	3014.648	2842.383	3100.781	258.398	PC-022-24_033123_CV.wav	PC-022-24	33124	PC-022-24_033123_CV.wav.Table01.txt	CV	0.429569161	0.510869161	117.4469014	3/31/2024	Colonial Village	18.3	6.1	5.2	26.39	14.15	0.9	MT	MT	TC	2	2	2	0	Uninfected	0	-0.006237445
14.7272449	14.81431973	0.0871	3014.648	2842.383	3100.781	258.398	PC-022-24_033123_CV.wav	PC-022-24	33124	PC-022-24_033123_CV.wav.Table01.txt	CV	0.43537415	0.52247415	114.8382174	3/31/2024	Colonial Village	18.3	6.1	5.2	26.39	14.15	0.9	MT	MT	TC	2	2	2	0	Uninfected	0	-0.006237445
15.24969388	15.34837869	0.0987	3014.648	2842.383	3100.781	258.398	PC-022-24_033123_CV.wav	PC-022-24	33124	PC-022-24_033123_CV.wav.Table01.txt	CV	0.406349206	0.505049206	118.8003056	3/31/2024	Colonial Village	18.3	6.1	5.2	26.39	14.15	0.9	MT	MT	TC	2	2	2	0	Uninfected	0	-0.006237445
15.75472789	15.84180272	0.0871	3014.648	2842.383	3100.781	258.398	PC-022-24_033123_CV.wav	PC-022-24	33124	PC-022-24_033123_CV.wav.Table01.txt	CV	0.406349206	0.493449206	121.5930622	3/31/2024	Colonial Village	18.3	6.1	5.2	26.39	14.15	0.9	MT	MT	TC	2	2	2	0	Uninfected	0	-0.006237445
16.24815193	16.34103175	0.0929	3014.648	2842.383	3100.781	258.398	PC-022-24_033123_CV.wav	PC-022-24	33124	PC-022-24_033123_CV.wav.Table01.txt	CV	0.412154195	0.505054195	118.799132	3/31/2024	Colonial Village	18.3	6.1	5.2	26.39	14.15	0.9	MT	MT	TC	2	2	2	0	Uninfected	0	-0.006237445
16.75318594	16.84606576	0.0929	3014.648	2842.383	3100.781	258.398	PC-022-24_033123_CV.wav	PC-022-24	33124	PC-022-24_033123_CV.wav.Table01.txt	CV	0.38893424	0.48183424	124.5241517	3/31/2024	Colonial Village	18.3	6.1	5.2	26.39	14.15	0.9	MT	MT	TC	2	2	2	0	Uninfected	0	-0.006237445
17.235	17.32787982	0.0929	3014.648	2842.383	3100.781	258.398	PC-022-24_033123_CV.wav	PC-022-24	33124	PC-022-24_033123_CV.wav.Table01.txt	CV	0.377324263	0.470224263	127.5986901	3/31/2024	Colonial Village	18.3	6.1	5.2	26.39	14.15	0.9	MT	MT	TC	2	2	2	0	Uninfected	0	-0.006237445
3.320442177	3.395907029	0.0755	2928.516	2842.383	3014.648	172.266	PC-023-24_033123_CV.wav	PC-023-24	33124	PC-023-24_033123_CV.wav.Table01.txt	CV	0.69659864	0.77209864	77.71027805	3/31/2024	Colonial Village	17.9	6.6	5.5	28.85	14.54	1.1	TC	TC	MT	1	1	1	2.916798931	Infected	825.6556	-0.004504481
4.092505669	4.167970522	0.0755	2928.516	2842.383	3014.648	172.266	PC-023-24_033123_CV.wav	PC-023-24	33124	PC-023-24_033123_CV.wav.Table01.txt	CV	0.423764172	0.499264172	120.176859	3/31/2024	Colonial Village	17.9	6.6	5.5	28.85	14.54	1.1	TC	TC	MT	1	1	1	2.916798931	Infected	825.6556	-0.004504481
4.591734694	4.661394558	0.0697	2928.516	2842.383	3014.648	172.266	PC-023-24_033123_CV.wav	PC-023-24	33124	PC-023-24_033123_CV.wav.Table01.txt	CV	0.505034013	0.574734013	104.3961183	3/31/2024	Colonial Village	17.9	6.6	5.5	28.85	14.54	1.1	TC	TC	MT	1	1	1	2.916798931	Infected	825.6556	-0.004504481
5.166428571	5.241893424	0.0755	2928.516	2842.383	3014.648	172.266	PC-023-24_033123_CV.wav	PC-023-24	33124	PC-023-24_033123_CV.wav.Table01.txt	CV	0.5630839	0.6385839	93.95789653	3/31/2024	Colonial Village	17.9	6.6	5.5	28.85	14.54	1.1	TC	TC	MT	1	1	1	2.916798931	Infected	825.6556	-0.004504481
5.804977324	5.874637188	0.0697	2928.516	2842.383	3014.648	172.266	PC-023-24_033123_CV.wav	PC-023-24	33124	PC-023-24_033123_CV.wav.Table01.txt	CV	0.557278912	0.626978912	95.6969985	3/31/2024	Colonial Village	17.9	6.6	5.5	28.85	14.54	1.1	TC	TC	MT	1	1	1	2.916798931	Infected	825.6556	-0.004504481
6.4319161	6.501575964	0.0697	2928.516	2842.383	3014.648	172.266	PC-023-24_033123_CV.wav	PC-023-24	33124	PC-023-24_033123_CV.wav.Table01.txt	CV	0.946213152	1.015913152	59.06016659	3/31/2024	Colonial Village	17.9	6.6	5.5	28.85	14.54	1.1	TC	TC	MT	1	1	1	2.916798931	Infected	825.6556	-0.004504481
7.447789116	7.51744898	0.0697	2928.516	2842.383	3014.648	172.266	PC-023-24_033123_CV.wav	PC-023-24	33124	PC-023-24_033123_CV.wav.Table01.txt	CV	0.522448979	0.592148979	101.3258523	3/31/2024	Colonial Village	17.9	6.6	5.5	28.85	14.54	1.1	TC	TC	MT	1	1	1	2.916798931	Infected	825.6556	-0.004504481
8.039897959	8.115362812	0.0755	2928.516	2842.383	3014.648	172.266	PC-023-24_033123_CV.wav	PC-023-24	33124	PC-023-24_033123_CV.wav.Table01.txt	CV	0.446984127	0.522484127	114.8360245	3/31/2024	Colonial Village	17.9	6.6	5.5	28.85	14.54	1.1	TC	TC	MT	1	1	1	2.916798931	Infected	825.6556	-0.004504481
8.562346939	8.637811791	0.0755	2928.516	2842.383	3014.648	172.266	PC-023-24_033123_CV.wav	PC-023-24	33124	PC-023-24_033123_CV.wav.Table01.txt	CV	0.487619048	0.563119048	106.5494059	3/31/2024	Colonial Village	17.9	6.6	5.5	28.85	14.54	1.1	TC	TC	MT	1	1	1	2.916798931	Infected	825.6556	-0.004504481
9.125430839	9.200895692	0.0755	2928.516	2842.383	3014.648	172.266	PC-023-24_033123_CV.wav	PC-023-24	33124	PC-023-24_033123_CV.wav.Table01.txt	CV	0.505034013	0.580534013	103.3531174	3/31/2024	Colonial Village	17.9	6.6	5.5	28.85	14.54	1.1	TC	TC	MT	1	1	1	2.916798931	Infected	825.6556	-0.004504481
9.705929705	9.775589569	0.0697	2928.516	2842.383	3014.648	172.266	PC-023-24_033123_CV.wav	PC-023-24	33124	PC-023-24_033123_CV.wav.Table01.txt	CV	0.394739229	0.464439229	129.1880536	3/31/2024	Colonial Village	17.9	6.6	5.5	28.85	14.54	1.1	TC	TC	MT	1	1	1	2.916798931	Infected	825.6556	-0.004504481
10.1703288	10.24579365	0.0755	2928.516	2842.383	3014.648	172.266	PC-023-24_033123_CV.wav	PC-023-24	33124	PC-023-24_033123_CV.wav.Table01.txt	CV	0.38893424	0.46443424	129.1894413	3/31/2024	Colonial Village	17.9	6.6	5.5	28.85	14.54	1.1	TC	TC	MT	1	1	1	2.916798931	Infected	825.6556	-0.004504481
10.63472789	10.71019274	0.0755	2928.516	2842.383	3014.648	172.266	PC-023-24_033123_CV.wav	PC-023-24	33124	PC-023-24_033123_CV.wav.Table01.txt	CV	0.464399093	0.539899093	111.1318777	3/31/2024	Colonial Village	17.9	6.6	5.5	28.85	14.54	1.1	TC	TC	MT	1	1	1	2.916798931	Infected	825.6556	-0.004504481
11.17459184	11.25586168	0.0813	2928.516	2842.383	3014.648	172.266	PC-023-24_033123_CV.wav	PC-023-24	33124	PC-023-24_033123_CV.wav.Table01.txt	CV	0.423764172	0.505064172	118.7967853	3/31/2024	Colonial Village	17.9	6.6	5.5	28.85	14.54	1.1	TC	TC	MT	1	1	1	2.916798931	Infected	825.6556	-0.004504481
11.67962585	11.74928571	0.0697	2928.516	2842.383	3014.648	172.266	PC-023-24_033123_CV.wav	PC-023-24	33124	PC-023-24_033123_CV.wav.Table01.txt	CV	0.441179139	0.510879139	117.4446076	3/31/2024	Colonial Village	17.9	6.6	5.5	28.85	14.54	1.1	TC	TC	MT	1	1	1	2.916798931	Infected	825.6556	-0.004504481
12.19046485	12.25431973	0.0639	2928.516	2842.383	3014.648	172.266	PC-023-24_033123_CV.wav	PC-023-24	33124	PC-023-24_033123_CV.wav.Table01.txt	CV	0.412154195	0.476054195	126.0360703	3/31/2024	Colonial Village	17.9	6.6	5.5	28.85	14.54	1.1	TC	TC	MT	1	1	1	2.916798931	Infected	825.6556	-0.004504481
12.66647392	12.73613379	0.0697	2928.516	2842.383	3014.648	172.266	PC-023-24_033123_CV.wav	PC-023-24	33124	PC-023-24_033123_CV.wav.Table01.txt	CV	0.481814059	0.551514059	108.7914243	3/31/2024	Colonial Village	17.9	6.6	5.5	28.85	14.54	1.1	TC	TC	MT	1	1	1	2.916798931	Infected	825.6556	-0.004504481
13.21794785	13.2934127	0.0755	2928.516	2842.383	3014.648	172.266	PC-023-24_033123_CV.wav	PC-023-24	33124	PC-023-24_033123_CV.wav.Table01.txt	CV	0.580498867	0.655998867	91.4635726	3/31/2024	Colonial Village	17.9	6.6	5.5	28.85	14.54	1.1	TC	TC	MT	1	1	1	2.916798931	Infected	825.6556	-0.004504481
13.87391157	13.95518141	0.0813	2928.516	2842.383	3014.648	172.266	PC-023-24_033123_CV.wav	PC-023-24	33124	PC-023-24_033123_CV.wav.Table01.txt	CV	0.516643991	0.597943991	100.3438464	3/31/2024	Colonial Village	17.9	6.6	5.5	28.85	14.54	1.1	TC	TC	MT	1	1	1	2.916798931	Infected	825.6556	-0.004504481
14.4718254	14.54729025	0.0755	2928.516	2842.383	3014.648	172.266	PC-023-24_033123_CV.wav	PC-023-24	33124	PC-023-24_033123_CV.wav.Table01.txt	CV	0.406349207	0.481849207	124.5202838	3/31/2024	Colonial Village	17.9	6.6	5.5	28.85	14.54	1.1	TC	TC	MT	1	1	1	2.916798931	Infected	825.6556	-0.004504481
14.95363946	15.02910431	0.0755	2928.516	2842.383	3014.648	172.266	PC-023-24_033123_CV.wav	PC-023-24	33124	PC-023-24_033123_CV.wav.Table01.txt	CV	0.406349207	0.481849207	124.5202838	3/31/2024	Colonial Village	17.9	6.6	5.5	28.85	14.54	1.1	TC	TC	MT	1	1	1	2.916798931	Infected	825.6556	-0.004504481
15.43545352	15.51672336	0.0813	2928.516	2842.383	3014.648	172.266	PC-023-24_033123_CV.wav	PC-023-24	33124	PC-023-24_033123_CV.wav.Table01.txt	CV	0.458594104	0.539894104	111.1329047	3/31/2024	Colonial Village	17.9	6.6	5.5	28.85	14.54	1.1	TC	TC	MT	1	1	1	2.916798931	Infected	825.6556	-0.004504481
15.97531746	16.04497732	0.0697	2928.516	2842.383	3014.648	172.266	PC-023-24_033123_CV.wav	PC-023-24	33124	PC-023-24_033123_CV.wav.Table01.txt	CV	0.528253969	0.597953969	100.342172	3/31/2024	Colonial Village	17.9	6.6	5.5	28.85	14.54	1.1	TC	TC	MT	1	1	1	2.916798931	Infected	825.6556	-0.004504481
16.57323129	16.64869615	0.0755	2928.516	2842.383	3014.648	172.266	PC-023-24_033123_CV.wav	PC-023-24	33124	PC-023-24_033123_CV.wav.Table01.txt	CV	0.481814059	0.557314059	107.6592256	3/31/2024	Colonial Village	17.9	6.6	5.5	28.85	14.54	1.1	TC	TC	MT	1	1	1	2.916798931	Infected	825.6556	-0.004504481
17.1305102	17.21758503	0.0871	2928.516	2842.383	3014.648	172.266	PC-023-24_033123_CV.wav	PC-023-24	33124	PC-023-24_033123_CV.wav.Table01.txt	CV	0.470204082	0.557304082	107.6611529	3/31/2024	Colonial Village	17.9	6.6	5.5	28.85	14.54	1.1	TC	TC	MT	1	1	1	2.916798931	Infected	825.6556	-0.004504481
17.68778912	17.78066893	0.0929	2928.516	2842.383	3100.781	258.398	PC-023-24_033123_CV.wav	PC-023-24	33124	PC-023-24_033123_CV.wav.Table01.txt	CV	0.43537415	0.52827415	113.5773916	3/31/2024	Colonial Village	17.9	6.6	5.5	28.85	14.54	1.1	TC	TC	MT	1	1	1	2.916798931	Infected	825.6556	-0.004504481
18.21604308	18.3089229	0.0929	2928.516	2842.383	3014.648	172.266	PC-023-24_033123_CV.wav	PC-023-24	33124	PC-023-24_033123_CV.wav.Table01.txt	CV	0.464399093	0.557299093	107.6621167	3/31/2024	Colonial Village	17.9	6.6	5.5	28.85	14.54	1.1	TC	TC	MT	1	1	1	2.916798931	Infected	825.6556	-0.004504481
18.773322	18.84878685	0.0755	2928.516	2842.383	3014.648	172.266	PC-023-24_033123_CV.wav	PC-023-24	33124	PC-023-24_033123_CV.wav.Table01.txt	CV	0.557278912	0.632778912	94.8198476	3/31/2024	Colonial Village	17.9	6.6	5.5	28.85	14.54	1.1	TC	TC	MT	1	1	1	2.916798931	Infected	825.6556	-0.004504481
19.40606576	19.48153061	0.0755	2928.516	2842.383	3014.648	172.266	PC-023-24_033123_CV.wav	PC-023-24	33124	PC-023-24_033123_CV.wav.Table01.txt	CV	0.505034014	0.580534014	103.3531172	3/31/2024	Colonial Village	17.9	6.6	5.5	28.85	14.54	1.1	TC	TC	MT	1	1	1	2.916798931	Infected	825.6556	-0.004504481
19.98656463	20.06202948	0.0755	2928.516	2842.383	3014.648	172.266	PC-023-24_033123_CV.wav	PC-023-24	33124	PC-023-24_033123_CV.wav.Table01.txt	CV	0.534058957	0.609558957	98.43182404	3/31/2024	Colonial Village	17.9	6.6	5.5	28.85	14.54	1.1	TC	TC	MT	1	1	1	2.916798931	Infected	825.6556	-0.004504481
39.81060091	39.86865079	0.058	2756.25	2670.117	2842.383	172.266	PC-024-24_033123_CV.wav	PC-024-24	33124	PC-024-24_033123_CV.wav.Table01.txt	CV	0.325079365	0.383079365	156.6255076	3/31/2024	Colonial Village	16.6	6.3	5.1	22.76	13	1.2	MT	MT	TC	2	2	2	1.564062366	Infected	36.64902	-8.79E-04
40.19373016	40.24597506	0.0522	2756.25	2670.117	2842.383	172.266	PC-024-24_033123_CV.wav	PC-024-24	33124	PC-024-24_033123_CV.wav.Table01.txt	CV	0.348299319	0.400499319	149.8129888	3/31/2024	Colonial Village	16.6	6.3	5.1	22.76	13	1.2	MT	MT	TC	2	2	2	1.564062366	Infected	36.64902	-8.79E-04
40.59427438	40.65232426	0.058	2756.25	2670.117	2842.383	172.266	PC-024-24_033123_CV.wav	PC-024-24	33124	PC-024-24_033123_CV.wav.Table01.txt	CV	0.336689342	0.394689342	152.0182929	3/31/2024	Colonial Village	16.6	6.3	5.1	22.76	13	1.2	MT	MT	TC	2	2	2	1.564062366	Infected	36.64902	-8.79E-04
40.98901361	41.04706349	0.058	2756.25	2670.117	2842.383	172.266	PC-024-24_033123_CV.wav	PC-024-24	33124	PC-024-24_033123_CV.wav.Table01.txt	CV	0.38893424	0.44693424	134.2479377	3/31/2024	Colonial Village	16.6	6.3	5.1	22.76	13	1.2	MT	MT	TC	2	2	2	1.564062366	Infected	36.64902	-8.79E-04
41.43599773	41.49985261	0.0639	2670.117	2670.117	2842.383	172.266	PC-024-24_033123_CV.wav	PC-024-24	33124	PC-024-24_033123_CV.wav.Table01.txt	CV	0.313469387	0.377369387	158.9954089	3/31/2024	Colonial Village	16.6	6.3	5.1	22.76	13	1.2	MT	MT	TC	2	2	2	1.564062366	Infected	36.64902	-8.79E-04
41.813322	41.87717687	0.0639	2756.25	2670.117	2842.383	172.266	PC-024-24_033123_CV.wav	PC-024-24	33124	PC-024-24_033123_CV.wav.Table01.txt	CV	0.371519274	0.435419274	137.7982179	3/31/2024	Colonial Village	16.6	6.3	5.1	22.76	13	1.2	MT	MT	TC	2	2	2	1.564062366	Infected	36.64902	-8.79E-04
42.24869615	42.31255102	0.0639	2756.25	2670.117	2842.383	172.266	PC-024-24_033123_CV.wav	PC-024-24	33124	PC-024-24_033123_CV.wav.Table01.txt	CV	0.388934241	0.452834241	132.4988143	3/31/2024	Colonial Village	16.6	6.3	5.1	22.76	13	1.2	MT	MT	TC	2	2	2	1.564062366	Infected	36.64902	-8.79E-04
42.70148526	42.75953515	0.058	2756.25	2670.117	2842.383	172.266	PC-024-24_033123_CV.wav	PC-024-24	33124	PC-024-24_033123_CV.wav.Table01.txt	CV	0.534058957	0.592058957	101.3412588	3/31/2024	Colonial Village	16.6	6.3	5.1	22.76	13	1.2	MT	MT	TC	2	2	2	1.564062366	Infected	36.64902	-8.79E-04
43.2935941	43.35164399	0.058	2756.25	2670.117	2842.383	172.266	PC-024-24_033123_CV.wav	PC-024-24	33124	PC-024-24_033123_CV.wav.Table01.txt	CV	0.743038549	0.801038549	74.90276226	3/31/2024	Colonial Village	16.6	6.3	5.1	22.76	13	1.2	MT	MT	TC	2	2	2	1.564062366	Infected	36.64902	-8.79E-04
44.09468254	44.1643424	0.0697	2756.25	2670.117	2928.516	258.398	PC-024-24_033123_CV.wav	PC-024-24	33124	PC-024-24_033123_CV.wav.Table01.txt	CV	0.47600907	0.54570907	109.9486948	3/31/2024	Colonial Village	16.6	6.3	5.1	22.76	13	1.2	MT	MT	TC	2	2	2	1.564062366	Infected	36.64902	-8.79E-04
44.64035147	44.70420635	0.0639	2756.25	2670.117	2842.383	172.266	PC-024-24_033123_CV.wav	PC-024-24	33124	PC-024-24_033123_CV.wav.Table01.txt	CV	0.505034014	0.568934014	105.4603847	3/31/2024	Colonial Village	16.6	6.3	5.1	22.76	13	1.2	MT	MT	TC	2	2	2	1.564062366	Infected	36.64902	-8.79E-04
45.20924036	45.27309524	0.0639	2756.25	2670.117	2842.383	172.266	PC-024-24_033123_CV.wav	PC-024-24	33124	PC-024-24_033123_CV.wav.Table01.txt	CV	0.313469388	0.377369388	158.9954085	3/31/2024	Colonial Village	16.6	6.3	5.1	22.76	13	1.2	MT	MT	TC	2	2	2	1.564062366	Infected	36.64902	-8.79E-04
45.58656463	45.6504195	0.0639	2756.25	2670.117	2842.383	172.266	PC-024-24_033123_CV.wav	PC-024-24	33124	PC-024-24_033123_CV.wav.Table01.txt	CV	0.690793651	0.754693651	79.50245761	3/31/2024	Colonial Village	16.6	6.3	5.1	22.76	13	1.2	MT	MT	TC	2	2	2	1.564062366	Infected	36.64902	-8.79E-04
46.34121315	46.40506803	0.0639	2756.25	2670.117	2842.383	172.266	PC-024-24_033123_CV.wav	PC-024-24	33124	PC-024-24_033123_CV.wav.Table01.txt	CV	1.741496599	1.805396599	33.23369504	3/31/2024	Colonial Village	16.6	6.3	5.1	22.76	13	1.2	MT	MT	TC	2	2	2	1.564062366	Infected	36.64902	-8.79E-04
48.14656463	48.22202948	0.0755	2756.25	2670.117	2842.383	172.266	PC-024-24_033123_CV.wav	PC-024-24	33124	PC-024-24_033123_CV.wav.Table01.txt	CV	0.487619048	0.563119048	106.5494059	3/31/2024	Colonial Village	16.6	6.3	5.1	22.76	13	1.2	MT	MT	TC	2	2	2	1.564062366	Infected	36.64902	-8.79E-04
48.70964853	48.77930839	0.0697	2756.25	2670.117	2842.383	172.266	PC-024-24_033123_CV.wav	PC-024-24	33124	PC-024-24_033123_CV.wav.Table01.txt	CV	0.38893424	0.45863424	130.8232024	3/31/2024	Colonial Village	16.6	6.3	5.1	22.76	13	1.2	MT	MT	TC	2	2	2	1.564062366	Infected	36.64902	-8.79E-04
49.16824263	49.24370748	0.0755	2756.25	2670.117	2928.516	258.398	PC-024-24_033123_CV.wav	PC-024-24	33124	PC-024-24_033123_CV.wav.Table01.txt	CV	0.330884354	0.406384354	147.6434794	3/31/2024	Colonial Village	16.6	6.3	5.1	22.76	13	1.2	MT	MT	TC	2	2	2	1.564062366	Infected	36.64902	-8.79E-04
83.96334467	84.03300454	0.0697	2756.25	2670.117	2842.383	172.266	PC-024-24_033123_CV.wav	PC-024-24	33124	PC-024-24_033123_CV.wav.Table01.txt	CV	0.301859411	0.371559411	161.481578	3/31/2024	Colonial Village	16.6	6.3	5.1	22.76	13	1.2	MT	MT	TC	2	2	2	1.564062366	Infected	36.64902	-8.79E-04
84.33486395	84.40452381	0.0697	2756.25	2670.117	2842.383	172.266	PC-024-24_033123_CV.wav	PC-024-24	33124	PC-024-24_033123_CV.wav.Table01.txt	CV	0.354104308	0.423804308	141.5747761	3/31/2024	Colonial Village	16.6	6.3	5.1	22.76	13	1.2	MT	MT	TC	2	2	2	1.564062366	Infected	36.64902	-8.79E-04
84.75862812	84.82828798	0.0697	2670.117	2670.117	2842.383	172.266	PC-024-24_033123_CV.wav	PC-024-24	33124	PC-024-24_033123_CV.wav.Table01.txt	CV	0.330884354	0.400584354	149.7811869	3/31/2024	Colonial Village	16.6	6.3	5.1	22.76	13	1.2	MT	MT	TC	2	2	2	1.564062366	Infected	36.64902	-8.79E-04
85.15917234	85.22302721	0.0639	2756.25	2670.117	2842.383	172.266	PC-024-24_033123_CV.wav	PC-024-24	33124	PC-024-24_033123_CV.wav.Table01.txt	CV	0.30185941	0.36575941	164.0422594	3/31/2024	Colonial Village	16.6	6.3	5.1	22.76	13	1.2	MT	MT	TC	2	2	2	1.564062366	Infected	36.64902	-8.79E-04
85.52488662	85.59454649	0.0697	2756.25	2670.117	2842.383	172.266	PC-024-24_033123_CV.wav	PC-024-24	33124	PC-024-24_033123_CV.wav.Table01.txt	CV	0.34829932	0.41799932	143.5409034	3/31/2024	Colonial Village	16.6	6.3	5.1	22.76	13	1.2	MT	MT	TC	2	2	2	1.564062366	Infected	36.64902	-8.79E-04
85.94284581	86.00670068	0.0639	2756.25	2670.117	2842.383	172.266	PC-024-24_033123_CV.wav	PC-024-24	33124	PC-024-24_033123_CV.wav.Table01.txt	CV	0.336689343	0.400589343	149.7793215	3/31/2024	Colonial Village	16.6	6.3	5.1	22.76	13	1.2	MT	MT	TC	2	2	2	1.564062366	Infected	36.64902	-8.79E-04
86.34339002	86.41885488	0.0755	2756.25	2670.117	2842.383	172.266	PC-024-24_033123_CV.wav	PC-024-24	33124	PC-024-24_033123_CV.wav.Table01.txt	CV	0.377324263	0.452824263	132.5017339	3/31/2024	Colonial Village	16.6	6.3	5.1	22.76	13	1.2	MT	MT	TC	2	2	2	1.564062366	Infected	36.64902	-8.79E-04
86.79617914	86.86003401	0.0639	2756.25	2670.117	2842.383	172.266	PC-024-24_033123_CV.wav	PC-024-24	33124	PC-024-24_033123_CV.wav.Table01.txt	CV	0.30185941	0.36575941	164.0422594	3/31/2024	Colonial Village	16.6	6.3	5.1	22.76	13	1.2	MT	MT	TC	2	2	2	1.564062366	Infected	36.64902	-8.79E-04
87.16189342	87.2257483	0.0639	2756.25	2670.117	2842.383	172.266	PC-024-24_033123_CV.wav	PC-024-24	33124	PC-024-24_033123_CV.wav.Table01.txt	CV	0.371519275	0.435419275	137.7982176	3/31/2024	Colonial Village	16.6	6.3	5.1	22.76	13	1.2	MT	MT	TC	2	2	2	1.564062366	Infected	36.64902	-8.79E-04
87.59726757	87.66112245	0.0639	2756.25	2670.117	2842.383	172.266	PC-024-24_033123_CV.wav	PC-024-24	33124	PC-024-24_033123_CV.wav.Table01.txt	CV	0.394739229	0.458639229	130.8217793	3/31/2024	Colonial Village	16.6	6.3	5.1	22.76	13	1.2	MT	MT	TC	2	2	2	1.564062366	Infected	36.64902	-8.79E-04
88.05586168	88.11971655	0.0639	2756.25	2670.117	2842.383	172.266	PC-024-24_033123_CV.wav	PC-024-24	33124	PC-024-24_033123_CV.wav.Table01.txt	CV	0.34829932	0.41219932	145.5606477	3/31/2024	Colonial Village	16.6	6.3	5.1	22.76	13	1.2	MT	MT	TC	2	2	2	1.564062366	Infected	36.64902	-8.79E-04
88.46801587	88.53187075	0.0639	2756.25	2670.117	2842.383	172.266	PC-024-24_033123_CV.wav	PC-024-24	33124	PC-024-24_033123_CV.wav.Table01.txt	CV	0.417959184	0.481859184	124.5177056	3/31/2024	Colonial Village	16.6	6.3	5.1	22.76	13	1.2	MT	MT	TC	2	2	2	1.564062366	Infected	36.64902	-8.79E-04
88.94982993	89.01368481	0.0639	2756.25	2670.117	2842.383	172.266	PC-024-24_033123_CV.wav	PC-024-24	33124	PC-024-24_033123_CV.wav.Table01.txt	CV	0.325079365	0.388979365	154.2498276	3/31/2024	Colonial Village	16.6	6.3	5.1	22.76	13	1.2	MT	MT	TC	2	2	2	1.564062366	Infected	36.64902	-8.79E-04
27.92778912	28.1425737	0.2148	2928.516	2670.117	3014.648	344.531	PC-026-24_040724_FR.wav	PC-026-24	40724	PC-026-24_040724_FR.wav.Table01.txt	FR	2.374240363	2.589040363	23.17460973	4/7/2024	Forks of the River	8.9	7.5	5	23.42	11.56	2.5	TC	TC	MT	1	1	1	2.565482055	Infected	367.6902	0.011354185
30.51681406	30.71418367	0.1974	2928.516	2670.117	3014.648	344.531	PC-026-24_040724_FR.wav	PC-026-24	40724	PC-026-24_040724_FR.wav.Table01.txt	FR	0.859138322	1.056538322	56.78923211	4/7/2024	Forks of the River	8.9	7.5	5	23.42	11.56	2.5	TC	TC	MT	1	1	1	2.565482055	Infected	367.6902	0.011354185
31.573322	31.78230159	0.209	2928.516	2670.117	3014.648	344.531	PC-026-24_040724_FR.wav	PC-026-24	40724	PC-026-24_040724_FR.wav.Table01.txt	FR	0.922993198	1.131993198	53.00385206	4/7/2024	Forks of the River	8.9	7.5	5	23.42	11.56	2.5	TC	TC	MT	1	1	1	2.565482055	Infected	367.6902	0.011354185
32.70529479	32.9026644	0.1974	2928.516	2670.117	3014.648	344.531	PC-026-24_040724_FR.wav	PC-026-24	40724	PC-026-24_040724_FR.wav.Table01.txt	FR	1.137777778	1.335177778	44.93783599	4/7/2024	Forks of the River	8.9	7.5	5	23.42	11.56	2.5	TC	TC	MT	1	1	1	2.565482055	Infected	367.6902	0.011354185
34.04044218	34.24361678	0.2032	2928.516	2670.117	3014.648	344.531	PC-026-24_040724_FR.wav	PC-026-24	40724	PC-026-24_040724_FR.wav.Table01.txt	FR	0.772063492	0.975263492	61.52183537	4/7/2024	Forks of the River	8.9	7.5	5	23.42	11.56	2.5	TC	TC	MT	1	1	1	2.565482055	Infected	367.6902	0.011354185
35.01568027	35.21885488	0.2032	2928.516	2670.117	3014.648	344.531	PC-026-24_040724_FR.wav	PC-026-24	40724	PC-026-24_040724_FR.wav.Table01.txt	FR	0.801088436	1.004288436	59.74379257	4/7/2024	Forks of the River	8.9	7.5	5	23.42	11.56	2.5	TC	TC	MT	1	1	1	2.565482055	Infected	367.6902	0.011354185
36.01994331	36.21150794	0.1916	2928.516	2670.117	3014.648	344.531	PC-026-24_040724_FR.wav	PC-026-24	40724	PC-026-24_040724_FR.wav.Table01.txt	FR	0.818503401	1.010103401	59.3998594	4/7/2024	Forks of the River	8.9	7.5	5	23.42	11.56	2.5	TC	TC	MT	1	1	1	2.565482055	Infected	367.6902	0.011354185
37.03001134	37.22157596	0.1916	2928.516	2670.117	3014.648	344.531	PC-026-24_040724_FR.wav	PC-026-24	40724	PC-026-24_040724_FR.wav.Table01.txt	FR	0.818503401	1.010103401	59.3998594	4/7/2024	Forks of the River	8.9	7.5	5	23.42	11.56	2.5	TC	TC	MT	1	1	1	2.565482055	Infected	367.6902	0.011354185
38.04007937	38.23164399	0.1916	2928.516	2670.117	3014.648	344.531	PC-026-24_040724_FR.wav	PC-026-24	40724	PC-026-24_040724_FR.wav.Table01.txt	FR	1.486077097	1.677677097	35.76373553	4/7/2024	Forks of the River	8.9	7.5	5	23.42	11.56	2.5	TC	TC	MT	1	1	1	2.565482055	Infected	367.6902	0.011354185
39.71772109	39.90928571	0.1916	2928.516	2670.117	3014.648	344.531	PC-026-24_040724_FR.wav	PC-026-24	40724	PC-026-24_040724_FR.wav.Table01.txt	FR	0.975238096	1.166838096	51.42101565	4/7/2024	Forks of the River	8.9	7.5	5	23.42	11.56	2.5	TC	TC	MT	1	1	1	2.565482055	Infected	367.6902	0.011354185
40.88452381	41.07028345	0.1858	2928.516	2670.117	3014.648	344.531	PC-026-24_040724_FR.wav	PC-026-24	40724	PC-026-24_040724_FR.wav.Table01.txt	FR	1.967891156	2.153691156	27.85914769	4/7/2024	Forks of the River	8.9	7.5	5	23.42	11.56	2.5	TC	TC	MT	1	1	1	2.565482055	Infected	367.6902	0.011354185
43.0381746	43.22393424	0.1858	2928.516	2670.117	3014.648	344.531	PC-026-24_040724_FR.wav	PC-026-24	40724	PC-026-24_040724_FR.wav.Table01.txt	FR	0.812698413	0.998498413	60.09023071	4/7/2024	Forks of the River	8.9	7.5	5	23.42	11.56	2.5	TC	TC	MT	1	1	1	2.565482055	Infected	367.6902	0.011354185
44.03663265	44.2165873	0.18	2928.516	2670.117	3014.648	344.531	PC-026-24_040724_FR.wav	PC-026-24	40724	PC-026-24_040724_FR.wav.Table01.txt	FR	0.986848072	1.166848072	51.42057603	4/7/2024	Forks of the River	8.9	7.5	5	23.42	11.56	2.5	TC	TC	MT	1	1	1	2.565482055	Infected	367.6902	0.011354185
45.20343537	45.38339002	0.18	2928.516	2670.117	3014.648	344.531	PC-026-24_040724_FR.wav	PC-026-24	40724	PC-026-24_040724_FR.wav.Table01.txt	FR	0.801088435	0.981088435	61.15656638	4/7/2024	Forks of the River	8.9	7.5	5	23.42	11.56	2.5	TC	TC	MT	1	1	1	2.565482055	Infected	367.6902	0.011354185
46.18447846	46.36443311	0.18	2928.516	2670.117	3014.648	344.531	PC-026-24_040724_FR.wav	PC-026-24	40724	PC-026-24_040724_FR.wav.Table01.txt	FR	1.573151927	1.753151927	34.22407327	4/7/2024	Forks of the River	8.9	7.5	5	23.42	11.56	2.5	TC	TC	MT	1	1	1	2.565482055	Infected	367.6902	0.011354185
47.93758503	48.12334467	0.1858	2928.516	2670.117	3014.648	344.531	PC-026-24_040724_FR.wav	PC-026-24	40724	PC-026-24_040724_FR.wav.Table01.txt	FR	0.789478458	0.975278458	61.5208913	4/7/2024	Forks of the River	8.9	7.5	5	23.42	11.56	2.5	TC	TC	MT	1	1	1	2.565482055	Infected	367.6902	0.011354185
48.91282313	49.09277778	0.18	2928.516	2670.117	3014.648	344.531	PC-026-24_040724_FR.wav	PC-026-24	40724	PC-026-24_040724_FR.wav.Table01.txt	FR	1.666031746	1.846031746	32.50214961	4/7/2024	Forks of the River	8.9	7.5	5	23.42	11.56	2.5	TC	TC	MT	1	1	1	2.565482055	Infected	367.6902	0.011354185
50.75880952	50.94456916	0.1858	2928.516	2756.25	3014.648	258.398	PC-026-24_040724_FR.wav	PC-026-24	40724	PC-026-24_040724_FR.wav.Table01.txt	FR	1.364172336	1.549972336	38.71036831	4/7/2024	Forks of the River	8.9	7.5	5	23.42	11.56	2.5	TC	TC	MT	1	1	1	2.565482055	Infected	367.6902	0.011354185
52.3087415	52.48289116	0.1741	2928.516	2670.117	3014.648	344.531	PC-026-24_040724_FR.wav	PC-026-24	40724	PC-026-24_040724_FR.wav.Table01.txt	FR	2.130430839	2.304530839	26.03566808	4/7/2024	Forks of the River	8.9	7.5	5	23.42	11.56	2.5	TC	TC	MT	1	1	1	2.565482055	Infected	367.6902	0.011354185
54.613322	54.78747166	0.1741	2928.516	2670.117	3014.648	344.531	PC-026-24_040724_FR.wav	PC-026-24	40724	PC-026-24_040724_FR.wav.Table01.txt	FR	1.486077098	1.660177098	36.14072262	4/7/2024	Forks of the River	8.9	7.5	5	23.42	11.56	2.5	TC	TC	MT	1	1	1	2.565482055	Infected	367.6902	0.011354185
56.27354875	56.44769841	0.1741	2928.516	2670.117	3014.648	344.531	PC-026-24_040724_FR.wav	PC-026-24	40724	PC-026-24_040724_FR.wav.Table01.txt	FR	0.899773242	1.073873242	55.8725161	4/7/2024	Forks of the River	8.9	7.5	5	23.42	11.56	2.5	TC	TC	MT	1	1	1	2.565482055	Infected	367.6902	0.011354185
57.34747166	57.52162132	0.1741	2928.516	2670.117	3014.648	344.531	PC-026-24_040724_FR.wav	PC-026-24	40724	PC-026-24_040724_FR.wav.Table01.txt	FR	0.940408163	1.114508163	53.8354065	4/7/2024	Forks of the River	8.9	7.5	5	23.42	11.56	2.5	TC	TC	MT	1	1	1	2.565482055	Infected	367.6902	0.011354185
58.46202948	58.64198413	0.18	2928.516	2670.117	3014.648	344.531	PC-026-24_040724_FR.wav	PC-026-24	40724	PC-026-24_040724_FR.wav.Table01.txt	FR	0.696598639	0.876598639	68.44637595	4/7/2024	Forks of the River	8.9	7.5	5	23.42	11.56	2.5	TC	TC	MT	1	1	1	2.565482055	Infected	367.6902	0.011354185
59.33858277	59.51853742	0.18	2928.516	2756.25	3014.648	258.398	PC-026-24_040724_FR.wav	PC-026-24	40724	PC-026-24_040724_FR.wav.Table01.txt	FR	0.795283447	0.975283447	61.52057659	4/7/2024	Forks of the River	8.9	7.5	5	23.42	11.56	2.5	TC	TC	MT	1	1	1	2.565482055	Infected	367.6902	0.011354185
60.31382086	60.48216553	0.1683	2928.516	2756.25	3014.648	258.398	PC-026-24_040724_FR.wav	PC-026-24	40724	PC-026-24_040724_FR.wav.Table01.txt	FR	0.818503401	0.986803401	60.80238469	4/7/2024	Forks of the River	8.9	7.5	5	23.42	11.56	2.5	TC	TC	MT	1	1	1	2.565482055	Infected	367.6902	0.011354185
61.30066893	61.46901361	0.1683	2928.516	2756.25	3014.648	258.398	PC-026-24_040724_FR.wav	PC-026-24	40724	PC-026-24_040724_FR.wav.Table01.txt	FR	0.853333334	1.021633334	58.72948543	4/7/2024	Forks of the River	8.9	7.5	5	23.42	11.56	2.5	TC	TC	MT	1	1	1	2.565482055	Infected	367.6902	0.011354185
64.40633787	64.58048753	0.1741	2928.516	2756.25	3014.648	258.398	PC-026-24_040724_FR.wav	PC-026-24	40724	PC-026-24_040724_FR.wav.Table01.txt	FR	1.503492064	1.677592064	35.7655483	4/7/2024	Forks of the River	8.9	7.5	5	23.42	11.56	2.5	TC	TC	MT	1	1	1	2.565482055	Infected	367.6902	0.011354185
66.08397959	66.26393424	0.18	2928.516	2756.25	3014.648	258.398	PC-026-24_040724_FR.wav	PC-026-24	40724	PC-026-24_040724_FR.wav.Table01.txt	FR	1.671836735	1.851836735	32.40026449	4/7/2024	Forks of the River	8.9	7.5	5	23.42	11.56	2.5	TC	TC	MT	1	1	1	2.565482055	Infected	367.6902	0.011354185
67.93577098	68.11572562	0.18	2928.516	2756.25	3014.648	258.398	PC-026-24_040724_FR.wav	PC-026-24	40724	PC-026-24_040724_FR.wav.Table01.txt	FR	0.957823129	1.137823129	52.73227312	4/7/2024	Forks of the River	8.9	7.5	5	23.42	11.56	2.5	TC	TC	MT	1	1	1	2.565482055	Infected	367.6902	0.011354185
69.07354875	69.2535034	0.18	2928.516	2756.25	3014.648	258.398	PC-026-24_040724_FR.wav	PC-026-24	40724	PC-026-24_040724_FR.wav.Table01.txt	FR	0.992653062	1.172653062	51.16602851	4/7/2024	Forks of the River	8.9	7.5	5	23.42	11.56	2.5	TC	TC	MT	1	1	1	2.565482055	Infected	367.6902	0.011354185
181.3884694	181.4929592	0.1045	2928.516	2842.383	3100.781	258.398	PC-027-24_040724_FR.wav	PC-027-24	40724	PC-027-24_040724_FR.wav.Table01.txt	FR	2.0665759	2.1710759	27.63606744	4/7/2024	Forks of the River	9.1	6.7	5	23.17	12.21	1.7	TC	TC	MT	1	1	1	1.304488158	Infected	367.6902	0.004551383
183.5595351	183.6640249	0.1045	2928.516	2842.383	3014.648	172.266	PC-027-24_040724_FR.wav	PC-027-24	40724	PC-027-24_040724_FR.wav.Table01.txt	FR	1.0913379	1.1958379	50.17402442	4/7/2024	Forks of the River	9.1	6.7	5	23.17	12.21	1.7	TC	TC	MT	1	1	1	1.304488158	Infected	367.6902	0.004551383
184.7553628	184.8598526	0.1045	2928.516	2842.383	3100.781	258.398	PC-027-24_040724_FR.wav	PC-027-24	40724	PC-027-24_040724_FR.wav.Table01.txt	FR	0.8939683	0.9984683	60.09204298	4/7/2024	Forks of the River	9.1	6.7	5	23.17	12.21	1.7	TC	TC	MT	1	1	1	1.304488158	Infected	367.6902	0.004551383
185.7538209	185.8699206	0.1161	3014.648	2842.383	3100.781	258.398	PC-027-24_040724_FR.wav	PC-027-24	40724	PC-027-24_040724_FR.wav.Table01.txt	FR	1.0971429	1.2132429	49.45423542	4/7/2024	Forks of the River	9.1	6.7	5	23.17	12.21	1.7	TC	TC	MT	1	1	1	1.304488158	Infected	367.6902	0.004551383
186.9670635	187.0773583	0.1103	2928.516	2756.25	3100.781	344.531	PC-027-24_040724_FR.wav	PC-027-24	40724	PC-027-24_040724_FR.wav.Table01.txt	FR	0.8707483	0.9810483	61.15906831	4/7/2024	Forks of the River	9.1	6.7	5	23.17	12.21	1.7	TC	TC	MT	1	1	1	1.304488158	Infected	367.6902	0.004551383
187.9481066	188.0584014	0.1103	2928.516	2756.25	3100.781	344.531	PC-027-24_040724_FR.wav	PC-027-24	40724	PC-027-24_040724_FR.wav.Table01.txt	FR	1.3815873	1.4918873	40.21751509	4/7/2024	Forks of the River	9.1	6.7	5	23.17	12.21	1.7	TC	TC	MT	1	1	1	1.304488158	Infected	367.6902	0.004551383
189.4399887	189.5676984	0.1277	3014.648	2842.383	3100.781	258.398	PC-027-24_040724_FR.wav	PC-027-24	40724	PC-027-24_040724_FR.wav.Table01.txt	FR	0.8649433	0.9926433	60.44467333	4/7/2024	Forks of the River	9.1	6.7	5	23.17	12.21	1.7	TC	TC	MT	1	1	1	1.304488158	Infected	367.6902	0.004551383
190.4326417	190.5487415	0.1161	3014.648	2842.383	3100.781	258.398	PC-027-24_040724_FR.wav	PC-027-24	40724	PC-027-24_040724_FR.wav.Table01.txt	FR	0.7604535	0.8765535	68.44990066	4/7/2024	Forks of the River	9.1	6.7	5	23.17	12.21	1.7	TC	TC	MT	1	1	1	1.304488158	Infected	367.6902	0.004551383
191.309195	191.4252948	0.1161	2928.516	2756.25	3100.781	344.531	PC-027-24_040724_FR.wav	PC-027-24	40724	PC-027-24_040724_FR.wav.Table01.txt	FR	0.8010884	0.9171884	65.4173123	4/7/2024	Forks of the River	9.1	6.7	5	23.17	12.21	1.7	TC	TC	MT	1	1	1	1.304488158	Infected	367.6902	0.004551383
192.2263832	192.342483	0.1161	2928.516	2756.25	3100.781	344.531	PC-027-24_040724_FR.wav	PC-027-24	40724	PC-027-24_040724_FR.wav.Table01.txt	FR	1.044898	1.160998	51.67967559	4/7/2024	Forks of the River	9.1	6.7	5	23.17	12.21	1.7	TC	TC	MT	1	1	1	1.304488158	Infected	367.6902	0.004551383
193.387381	193.5092857	0.1219	3014.648	2756.25	3100.781	344.531	PC-027-24_040724_FR.wav	PC-027-24	40724	PC-027-24_040724_FR.wav.Table01.txt	FR	0.8301134	0.9520134	63.02432298	4/7/2024	Forks of the River	9.1	6.7	5	23.17	12.21	1.7	TC	TC	MT	1	1	1	1.304488158	Infected	367.6902	0.004551383
194.3393991	194.4671088	0.1277	3014.648	2756.25	3100.781	344.531	PC-027-24_040724_FR.wav	PC-027-24	40724	PC-027-24_040724_FR.wav.Table01.txt	FR	0.8475284	0.9752284	61.52404914	4/7/2024	Forks of the River	9.1	6.7	5	23.17	12.21	1.7	TC	TC	MT	1	1	1	1.304488158	Infected	367.6902	0.004551383
195.3146372	195.4423469	0.1277	3014.648	2756.25	3100.781	344.531	PC-027-24_040724_FR.wav	PC-027-24	40724	PC-027-24_040724_FR.wav.Table01.txt	FR	1.1493878	1.2770878	46.98189114	4/7/2024	Forks of the River	9.1	6.7	5	23.17	12.21	1.7	TC	TC	MT	1	1	1	1.304488158	Infected	367.6902	0.004551383
196.5917347	196.7136395	0.1219	3014.648	2842.383	3100.781	258.398	PC-027-24_040724_FR.wav	PC-027-24	40724	PC-027-24_040724_FR.wav.Table01.txt	FR	0.7952834	0.9171834	65.41766892	4/7/2024	Forks of the River	9.1	6.7	5	23.17	12.21	1.7	TC	TC	MT	1	1	1	1.304488158	Infected	367.6902	0.004551383
197.5089229	197.6366327	0.1277	3014.648	2842.383	3100.781	258.398	PC-027-24_040724_FR.wav	PC-027-24	40724	PC-027-24_040724_FR.wav.Table01.txt	FR	0.8417233	0.9694233	61.89246741	4/7/2024	Forks of the River	9.1	6.7	5	23.17	12.21	1.7	TC	TC	MT	1	1	1	1.304488158	Infected	367.6902	0.004551383
198.478356	198.6118707	0.1335	3014.648	2756.25	3100.781	344.531	PC-027-24_040724_FR.wav	PC-027-24	40724	PC-027-24_040724_FR.wav.Table01.txt	FR	1.1668028	1.3003028	46.14309836	4/7/2024	Forks of the River	9.1	6.7	5	23.17	12.21	1.7	TC	TC	MT	1	1	1	1.304488158	Infected	367.6902	0.004551383
199.7786735	199.9005782	0.1219	3014.648	2756.25	3100.781	344.531	PC-027-24_040724_FR.wav	PC-027-24	40724	PC-027-24_040724_FR.wav.Table01.txt	FR	1.2712925	1.3931925	43.06655398	4/7/2024	Forks of the River	9.1	6.7	5	23.17	12.21	1.7	TC	TC	MT	1	1	1	1.304488158	Infected	367.6902	0.004551383
201.1718707	201.2937755	0.1219	2928.516	2756.25	3100.781	344.531	PC-027-24_040724_FR.wav	PC-027-24	40724	PC-027-24_040724_FR.wav.Table01.txt	FR	1.0913379	1.2132379	49.45443923	4/7/2024	Forks of the River	9.1	6.7	5	23.17	12.21	1.7	TC	TC	MT	1	1	1	1.304488158	Infected	367.6902	0.004551383
202.3851134	202.5012132	0.1161	2928.516	2842.383	3100.781	258.398	PC-027-24_040724_FR.wav	PC-027-24	40724	PC-027-24_040724_FR.wav.Table01.txt	FR	1.004263	1.120363	53.55407131	4/7/2024	Forks of the River	9.1	6.7	5	23.17	12.21	1.7	TC	TC	MT	1	1	1	1.304488158	Infected	367.6902	0.004551383
203.5054762	203.615771	0.1103	2928.516	2756.25	3100.781	344.531	PC-027-24_040724_FR.wav	PC-027-24	40724	PC-027-24_040724_FR.wav.Table01.txt	FR	2.7631746	2.8734746	20.88064394	4/7/2024	Forks of the River	9.1	6.7	5	23.17	12.21	1.7	TC	TC	MT	1	1	1	1.304488158	Infected	367.6902	0.004551383
206.3789456	206.4834354	0.1045	2928.516	2842.383	3100.781	258.398	PC-027-24_040724_FR.wav	PC-027-24	40724	PC-027-24_040724_FR.wav.Table01.txt	FR	1.0623129	1.1668129	51.42212603	4/7/2024	Forks of the River	9.1	6.7	5	23.17	12.21	1.7	TC	TC	MT	1	1	1	1.304488158	Infected	367.6902	0.004551383
207.5457483	207.6618481	0.1161	2928.516	2842.383	3100.781	258.398	PC-027-24_040724_FR.wav	PC-027-24	40724	PC-027-24_040724_FR.wav.Table01.txt	FR	1.010068	1.126168	53.27801891	4/7/2024	Forks of the River	9.1	6.7	5	23.17	12.21	1.7	TC	TC	MT	1	1	1	1.304488158	Infected	367.6902	0.004551383
208.6719161	208.7706009	0.0987	2928.516	2842.383	3100.781	258.398	PC-027-24_040724_FR.wav	PC-027-24	40724	PC-027-24_040724_FR.wav.Table01.txt	FR	0.7488435	0.8475435	70.79282656	4/7/2024	Forks of the River	9.1	6.7	5	23.17	12.21	1.7	TC	TC	MT	1	1	1	1.304488158	Infected	367.6902	0.004551383
209.5194444	209.6297392	0.1103	2928.516	2842.383	3100.781	258.398	PC-027-24_040724_FR.wav	PC-027-24	40724	PC-027-24_040724_FR.wav.Table01.txt	FR	0.8533334	0.9636334	62.26434244	4/7/2024	Forks of the River	9.1	6.7	5	23.17	12.21	1.7	TC	TC	MT	1	1	1	1.304488158	Infected	367.6902	0.004551383
210.4830726	210.5991723	0.1161	2928.516	2756.25	3100.781	344.531	PC-027-24_040724_FR.wav	PC-027-24	40724	PC-027-24_040724_FR.wav.Table01.txt	FR	0.8591384	0.9752384	61.52341827	4/7/2024	Forks of the River	9.1	6.7	5	23.17	12.21	1.7	TC	TC	MT	1	1	1	1.304488158	Infected	367.6902	0.004551383
211.4583107	211.5802154	0.1219	2928.516	2756.25	3100.781	344.531	PC-027-24_040724_FR.wav	PC-027-24	40724	PC-027-24_040724_FR.wav.Table01.txt	FR	1.3467574	1.4686574	40.85363952	4/7/2024	Forks of the River	9.1	6.7	5	23.17	12.21	1.7	TC	TC	MT	1	1	1	1.304488158	Infected	367.6902	0.004551383
212.9269728	213.0488776	0.1219	2928.516	2842.383	3100.781	258.398	PC-027-24_040724_FR.wav	PC-027-24	40724	PC-027-24_040724_FR.wav.Table01.txt	FR	1.004263	1.126163	53.27825546	4/7/2024	Forks of the River	9.1	6.7	5	23.17	12.21	1.7	TC	TC	MT	1	1	1	1.304488158	Infected	367.6902	0.004551383
214.0531406	214.1808503	0.1277	3014.648	2842.383	3100.781	258.398	PC-027-24_040724_FR.wav	PC-027-24	40724	PC-027-24_040724_FR.wav.Table01.txt	FR	0.6791837	0.8068837	74.36015872	4/7/2024	Forks of the River	9.1	6.7	5	23.17	12.21	1.7	TC	TC	MT	1	1	1	1.304488158	Infected	367.6902	0.004551383
214.860034	214.9935488	0.1335	2928.516	2842.383	3100.781	258.398	PC-027-24_040724_FR.wav	PC-027-24	40724	PC-027-24_040724_FR.wav.Table01.txt	FR	0.6791836	0.8126836	73.82947066	4/7/2024	Forks of the River	9.1	6.7	5	23.17	12.21	1.7	TC	TC	MT	1	1	1	1.304488158	Infected	367.6902	0.004551383
215.6727324	215.7946372	0.1219	2928.516	2842.383	3100.781	258.398	PC-027-24_040724_FR.wav	PC-027-24	40724	PC-027-24_040724_FR.wav.Table01.txt	FR	0.7256236	0.8475236	70.79448879	4/7/2024	Forks of the River	9.1	6.7	5	23.17	12.21	1.7	TC	TC	MT	1	1	1	1.304488158	Infected	367.6902	0.004551383
21.7919161	21.91962585	0.1277	2842.383	2756.25	2928.516	172.266	PC-028-24_040724_FR.wav	PC-028-24	40724	PC-028-24_040724_FR.wav.Table01.txt	FR	1.033287982	1.160987982	51.68012153	4/7/2024	Forks of the River	7.5	6.7	4.9	29.82	14.02	1.8	TC	TC	TC	1	1	1	0.03422405	Infected	1.081992	0.001392803
22.95291383	23.09223356	0.1393	2842.383	2756.25	2928.516	172.266	PC-028-24_040724_FR.wav	PC-028-24	40724	PC-028-24_040724_FR.wav.Table01.txt	FR	1.114557823	1.253857823	47.85231539	4/7/2024	Forks of the River	7.5	6.7	4.9	29.82	14.02	1.8	TC	TC	TC	1	1	1	0.03422405	Infected	1.081992	0.001392803
24.20679138	24.34030612	0.1335	2842.383	2756.25	2928.516	172.266	PC-028-24_040724_FR.wav	PC-028-24	40724	PC-028-24_040724_FR.wav.Table01.txt	FR	1.578956917	1.712456917	35.03737782	4/7/2024	Forks of the River	7.5	6.7	4.9	29.82	14.02	1.8	TC	TC	TC	1	1	1	0.03422405	Infected	1.081992	0.001392803
25.91926304	26.05277778	0.1335	2842.383	2756.25	2928.516	172.266	PC-028-24_040724_FR.wav	PC-028-24	40724	PC-028-24_040724_FR.wav.Table01.txt	FR	1.190022676	1.323522676	45.33356405	4/7/2024	Forks of the River	7.5	6.7	4.9	29.82	14.02	1.8	TC	TC	TC	1	1	1	0.03422405	Infected	1.081992	0.001392803
27.24280045	27.38212018	0.1393	2842.383	2756.25	2928.516	172.266	PC-028-24_040724_FR.wav	PC-028-24	40724	PC-028-24_040724_FR.wav.Table01.txt	FR	1.369977325	1.509277325	39.75412537	4/7/2024	Forks of the River	7.5	6.7	4.9	29.82	14.02	1.8	TC	TC	TC	1	1	1	0.03422405	Infected	1.081992	0.001392803
28.75209751	28.88561225	0.1335	2842.383	2756.25	2928.516	172.266	PC-028-24_040724_FR.wav	PC-028-24	40724	PC-028-24_040724_FR.wav.Table01.txt	FR	1.102947846	1.236447846	48.52610662	4/7/2024	Forks of the River	7.5	6.7	4.9	29.82	14.02	1.8	TC	TC	TC	1	1	1	0.03422405	Infected	1.081992	0.001392803
29.98856009	30.12787982	0.1393	2842.383	2756.25	2928.516	172.266	PC-028-24_040724_FR.wav	PC-028-24	40724	PC-028-24_040724_FR.wav.Table01.txt	FR	2.94893424	3.08823424	19.42857806	4/7/2024	Forks of the River	7.5	6.7	4.9	29.82	14.02	1.8	TC	TC	TC	1	1	1	0.03422405	Infected	1.081992	0.001392803
33.07681406	33.21613379	0.1393	2842.383	2756.25	2928.516	172.266	PC-028-24_040724_FR.wav	PC-028-24	40724	PC-028-24_040724_FR.wav.Table01.txt	FR	8.997732426	9.137032426	6.566683492	4/7/2024	Forks of the River	7.5	6.7	4.9	29.82	14.02	1.8	TC	TC	TC	1	1	1	0.03422405	Infected	1.081992	0.001392803
42.21386621	42.33577098	0.1219	2842.383	2756.25	2928.516	172.266	PC-028-24_040724_FR.wav	PC-028-24	40724	PC-028-24_040724_FR.wav.Table01.txt	FR	2.008526077	2.130426077	28.16338039	4/7/2024	Forks of the River	7.5	6.7	4.9	29.82	14.02	1.8	TC	TC	TC	1	1	1	0.03422405	Infected	1.081992	0.001392803
44.34429705	44.4720068	0.1277	2842.383	2756.25	2928.516	172.266	PC-028-24_040724_FR.wav	PC-028-24	40724	PC-028-24_040724_FR.wav.Table01.txt	FR	3.924172335	4.051872335	14.80796902	4/7/2024	Forks of the River	7.5	6.7	4.9	29.82	14.02	1.8	TC	TC	TC	1	1	1	0.03422405	Infected	1.081992	0.001392803
48.39617914	48.52969388	0.1335	2842.383	2756.25	2928.516	172.266	PC-028-24_040724_FR.wav	PC-028-24	40724	PC-028-24_040724_FR.wav.Table01.txt	FR	1.671836734	1.805336734	33.23479707	4/7/2024	Forks of the River	7.5	6.7	4.9	29.82	14.02	1.8	TC	TC	TC	1	1	1	0.03422405	Infected	1.081992	0.001392803
50.20153061	50.33504535	0.1335	2842.383	2756.25	2928.516	172.266	PC-028-24_040724_FR.wav	PC-028-24	40724	PC-028-24_040724_FR.wav.Table01.txt	FR	1.311927438	1.445427438	41.51021243	4/7/2024	Forks of the River	7.5	6.7	4.9	29.82	14.02	1.8	TC	TC	TC	1	1	1	0.03422405	Infected	1.081992	0.001392803
51.64697279	51.78048753	0.1335	2842.383	2756.25	2928.516	172.266	PC-028-24_040724_FR.wav	PC-028-24	40724	PC-028-24_040724_FR.wav.Table01.txt	FR	1.091337869	1.224837869	48.98607523	4/7/2024	Forks of the River	7.5	6.7	4.9	29.82	14.02	1.8	TC	TC	TC	1	1	1	0.03422405	Infected	1.081992	0.001392803
52.8718254	53.01114513	0.1393	2842.383	2756.25	2928.516	172.266	PC-028-24_040724_FR.wav	PC-028-24	40724	PC-028-24_040724_FR.wav.Table01.txt	FR	7.308480725	7.447780725	8.056091098	4/7/2024	Forks of the River	7.5	6.7	4.9	29.82	14.02	1.8	TC	TC	TC	1	1	1	0.03422405	Infected	1.081992	0.001392803
60.31962585	60.45314059	0.1335	2842.383	2756.25	2928.516	172.266	PC-028-24_040724_FR.wav	PC-028-24	40724	PC-028-24_040724_FR.wav.Table01.txt	FR	2.165260771	2.298760771	26.10101963	4/7/2024	Forks of the River	7.5	6.7	4.9	29.82	14.02	1.8	TC	TC	TC	1	1	1	0.03422405	Infected	1.081992	0.001392803
62.61840136	62.7519161	0.1335	2842.383	2756.25	2928.516	172.266	PC-028-24_040724_FR.wav	PC-028-24	40724	PC-028-24_040724_FR.wav.Table01.txt	FR	1.596371882	1.729871882	34.68464955	4/7/2024	Forks of the River	7.5	6.7	4.9	29.82	14.02	1.8	TC	TC	TC	1	1	1	0.03422405	Infected	1.081992	0.001392803
64.34828798	64.48760771	0.1393	2842.383	2756.25	2928.516	172.266	PC-028-24_040724_FR.wav	PC-028-24	40724	PC-028-24_040724_FR.wav.Table01.txt	FR	4.365351474	4.504651474	13.31956542	4/7/2024	Forks of the River	7.5	6.7	4.9	29.82	14.02	1.8	TC	TC	TC	1	1	1	0.03422405	Infected	1.081992	0.001392803
68.85295918	68.98647392	0.1335	2842.383	2756.25	2928.516	172.266	PC-028-24_040724_FR.wav	PC-028-24	40724	PC-028-24_040724_FR.wav.Table01.txt	FR	1.178412698	1.311912698	45.73475056	4/7/2024	Forks of the River	7.5	6.7	4.9	29.82	14.02	1.8	TC	TC	TC	1	1	1	0.03422405	Infected	1.081992	0.001392803
70.16488662	70.29840136	0.1335	2842.383	2756.25	2928.516	172.266	PC-028-24_040724_FR.wav	PC-028-24	40724	PC-028-24_040724_FR.wav.Table01.txt	FR	1.451247165	1.584747165	37.86092906	4/7/2024	Forks of the River	7.5	6.7	4.9	29.82	14.02	1.8	TC	TC	TC	1	1	1	0.03422405	Infected	1.081992	0.001392803
71.74964853	71.88896825	0.1393	2842.383	2756.25	2928.516	172.266	PC-028-24_040724_FR.wav	PC-028-24	40724	PC-028-24_040724_FR.wav.Table01.txt	FR	4.191201814	4.330501814	13.85520722	4/7/2024	Forks of the River	7.5	6.7	4.9	29.82	14.02	1.8	TC	TC	TC	1	1	1	0.03422405	Infected	1.081992	0.001392803
76.08017007	76.21368481	0.1335	2842.383	2756.25	2928.516	172.266	PC-028-24_040724_FR.wav	PC-028-24	40724	PC-028-24_040724_FR.wav.Table01.txt	FR	1.178412699	1.311912699	45.73475053	4/7/2024	Forks of the River	7.5	6.7	4.9	29.82	14.02	1.8	TC	TC	TC	1	1	1	0.03422405	Infected	1.081992	0.001392803
77.39209751	77.52561225	0.1335	2842.383	2756.25	2928.516	172.266	PC-028-24_040724_FR.wav	PC-028-24	40724	PC-028-24_040724_FR.wav.Table01.txt	FR	1.137777778	1.271277778	47.19660883	4/7/2024	Forks of the River	7.5	6.7	4.9	29.82	14.02	1.8	TC	TC	TC	1	1	1	0.03422405	Infected	1.081992	0.001392803
78.66339002	78.80270975	0.1393	2842.383	2756.25	2928.516	172.266	PC-028-24_040724_FR.wav	PC-028-24	40724	PC-028-24_040724_FR.wav.Table01.txt	FR	1.277097505	1.416397505	42.36098961	4/7/2024	Forks of the River	7.5	6.7	4.9	29.82	14.02	1.8	TC	TC	TC	1	1	1	0.03422405	Infected	1.081992	0.001392803
80.07980726	80.21912698	0.1393	2842.383	2756.25	2928.516	172.266	PC-028-24_040724_FR.wav	PC-028-24	40724	PC-028-24_040724_FR.wav.Table01.txt	FR	1.08553288	1.22483288	48.98627476	4/7/2024	Forks of the River	7.5	6.7	4.9	29.82	14.02	1.8	TC	TC	TC	1	1	1	0.03422405	Infected	1.081992	0.001392803
81.30465986	81.44397959	0.1393	2842.383	2756.25	2928.516	172.266	PC-028-24_040724_FR.wav	PC-028-24	40724	PC-028-24_040724_FR.wav.Table01.txt	FR	1.416417233	1.555717233	38.56742005	4/7/2024	Forks of the River	7.5	6.7	4.9	29.82	14.02	1.8	TC	TC	TC	1	1	1	0.03422405	Infected	1.081992	0.001392803
82.86039683	82.99971655	0.1393	2842.383	2756.25	3014.648	258.398	PC-028-24_040724_FR.wav	PC-028-24	40724	PC-028-24_040724_FR.wav.Table01.txt	FR	1.073922903	1.213222903	49.45505055	4/7/2024	Forks of the River	7.5	6.7	4.9	29.82	14.02	1.8	TC	TC	TC	1	1	1	0.03422405	Infected	1.081992	0.001392803
84.07363946	84.2071542	0.1335	2842.383	2756.25	2928.516	172.266	PC-028-24_040724_FR.wav	PC-028-24	40724	PC-028-24_040724_FR.wav.Table01.txt	FR	1.1261678	1.2596678	47.63160573	4/7/2024	Forks of the River	7.5	6.7	4.9	29.82	14.02	1.8	TC	TC	TC	1	1	1	0.03422405	Infected	1.081992	0.001392803
85.333322	85.47264172	0.1393	2842.383	2756.25	2928.516	172.266	PC-028-24_040724_FR.wav	PC-028-24	40724	PC-028-24_040724_FR.wav.Table01.txt	FR	1.126167801	1.265467801	47.41329645	4/7/2024	Forks of the River	7.5	6.7	4.9	29.82	14.02	1.8	TC	TC	TC	1	1	1	0.03422405	Infected	1.081992	0.001392803
86.59880952	86.73812925	0.1393	2842.383	2756.25	3014.648	258.398	PC-028-24_040724_FR.wav	PC-028-24	40724	PC-028-24_040724_FR.wav.Table01.txt	FR	0.940408163	1.079708163	55.5705718	4/7/2024	Forks of the River	7.5	6.7	4.9	29.82	14.02	1.8	TC	TC	TC	1	1	1	0.03422405	Infected	1.081992	0.001392803
87.67853742	87.81205215	0.1335	2842.383	2756.25	2928.516	172.266	PC-028-24_040724_FR.wav	PC-028-24	40724	PC-028-24_040724_FR.wav.Table01.txt	FR	1.166802721	1.300302721	46.14310116	4/7/2024	Forks of the River	7.5	6.7	4.9	29.82	14.02	1.8	TC	TC	TC	1	1	1	0.03422405	Infected	1.081992	0.001392803
10.86112245	10.97722222	0.1161	2670.117	2583.984	2756.25	172.266	PC-029-24_040724_FR.wav	PC-029-24	40724	PC-029-24_040724_FR.wav.Table01.txt	FR	1.068117914	1.184217914	50.66635059	4/7/2024	Forks of the River	10.5	6.9	5.2	28.8	15.09	1.7	TC	TC	TC	1	1	1	2.77414302	Infected	594.4879	0.001107709
12.04534014	12.16143991	0.1161	2670.117	2583.984	2842.383	258.398	PC-029-24_040724_FR.wav	PC-029-24	40724	PC-029-24_040724_FR.wav.Table01.txt	FR	1.010068028	1.126168028	53.27801759	4/7/2024	Forks of the River	10.5	6.9	5.2	28.8	15.09	1.7	TC	TC	TC	1	1	1	2.77414302	Infected	594.4879	0.001107709
13.17150794	13.28180272	0.1103	2670.117	2583.984	2842.383	258.398	PC-029-24_040724_FR.wav	PC-029-24	40724	PC-029-24_040724_FR.wav.Table01.txt	FR	1.451247166	1.561547166	38.42343114	4/7/2024	Forks of the River	10.5	6.9	5.2	28.8	15.09	1.7	TC	TC	TC	1	1	1	2.77414302	Infected	594.4879	0.001107709
14.73304989	14.84334467	0.1103	2670.117	2583.984	2842.383	258.398	PC-029-24_040724_FR.wav	PC-029-24	40724	PC-029-24_040724_FR.wav.Table01.txt	FR	1.253877551	1.364177551	43.98254462	4/7/2024	Forks of the River	10.5	6.9	5.2	28.8	15.09	1.7	TC	TC	TC	1	1	1	2.77414302	Infected	594.4879	0.001107709
58.31690476	58.43300454	0.1161	2756.25	2583.984	2842.383	258.398	PC-029-24_040724_FR.wav	PC-029-24	40724	PC-029-24_040724_FR.wav.Table01.txt	FR	1.335147392	1.451247392	41.34374355	4/7/2024	Forks of the River	10.5	6.9	5.2	28.8	15.09	1.7	TC	TC	TC	1	1	1	2.77414302	Infected	594.4879	0.001107709
59.76815193	59.8842517	0.1161	2756.25	2670.117	2842.383	172.266	PC-029-24_040724_FR.wav	PC-029-24	40724	PC-029-24_040724_FR.wav.Table01.txt	FR	1.166802721	1.282902721	46.7689397	4/7/2024	Forks of the River	10.5	6.9	5.2	28.8	15.09	1.7	TC	TC	TC	1	1	1	2.77414302	Infected	594.4879	0.001107709
61.05105442	61.1671542	0.1161	2756.25	2583.984	2842.383	258.398	PC-029-24_040724_FR.wav	PC-029-24	40724	PC-029-24_040724_FR.wav.Table01.txt	FR	1.25968254	1.37578254	43.61154343	4/7/2024	Forks of the River	10.5	6.9	5.2	28.8	15.09	1.7	TC	TC	TC	1	1	1	2.77414302	Infected	594.4879	0.001107709
62.42683674	62.54293651	0.1161	2756.25	2583.984	2842.383	258.398	PC-029-24_040724_FR.wav	PC-029-24	40724	PC-029-24_040724_FR.wav.Table01.txt	FR	1.248072562	1.364172562	43.98270547	4/7/2024	Forks of the River	10.5	6.9	5.2	28.8	15.09	1.7	TC	TC	TC	1	1	1	2.77414302	Infected	594.4879	0.001107709
63.79100907	63.90710884	0.1161	2756.25	2583.984	2928.516	344.531	PC-029-24_040724_FR.wav	PC-029-24	40724	PC-029-24_040724_FR.wav.Table01.txt	FR	1.021678004	1.137778004	52.73436451	4/7/2024	Forks of the River	10.5	6.9	5.2	28.8	15.09	1.7	TC	TC	TC	1	1	1	2.77414302	Infected	594.4879	0.001107709
64.92878685	65.04488662	0.1161	2756.25	2583.984	2842.383	258.398	PC-029-24_040724_FR.wav	PC-029-24	40724	PC-029-24_040724_FR.wav.Table01.txt	FR	0.876553288	0.992653288	60.44406514	4/7/2024	Forks of the River	10.5	6.9	5.2	28.8	15.09	1.7	TC	TC	TC	1	1	1	2.77414302	Infected	594.4879	0.001107709
65.92143991	66.03173469	0.1103	2756.25	2583.984	2842.383	258.398	PC-029-24_040724_FR.wav	PC-029-24	40724	PC-029-24_040724_FR.wav.Table01.txt	FR	1.097142857	1.207442857	49.69179258	4/7/2024	Forks of the River	10.5	6.9	5.2	28.8	15.09	1.7	TC	TC	TC	1	1	1	2.77414302	Infected	594.4879	0.001107709
67.12887755	67.24497732	0.1161	2756.25	2583.984	2842.383	258.398	PC-029-24_040724_FR.wav	PC-029-24	40724	PC-029-24_040724_FR.wav.Table01.txt	FR	0.743038549	0.859138549	69.83739709	4/7/2024	Forks of the River	10.5	6.9	5.2	28.8	15.09	1.7	TC	TC	TC	1	1	1	2.77414302	Infected	594.4879	0.001107709
67.98801587	68.10411565	0.1161	2756.25	2583.984	2842.383	258.398	PC-029-24_040724_FR.wav	PC-029-24	40724	PC-029-24_040724_FR.wav.Table01.txt	FR	0.766258504	0.882358504	67.99957129	4/7/2024	Forks of the River	10.5	6.9	5.2	28.8	15.09	1.7	TC	TC	TC	1	1	1	2.77414302	Infected	594.4879	0.001107709
68.87037415	68.99227891	0.1219	2756.25	2583.984	2928.516	344.531	PC-029-24_040724_FR.wav	PC-029-24	40724	PC-029-24_040724_FR.wav.Table01.txt	FR	1.079727891	1.201627891	49.9322631	4/7/2024	Forks of the River	10.5	6.9	5.2	28.8	15.09	1.7	TC	TC	TC	1	1	1	2.77414302	Infected	594.4879	0.001107709
70.0720068	70.18810658	0.1161	2756.25	2670.117	2928.516	258.398	PC-029-24_040724_FR.wav	PC-029-24	40724	PC-029-24_040724_FR.wav.Table01.txt	FR	0.632743764	0.748843764	80.12352227	4/7/2024	Forks of the River	10.5	6.9	5.2	28.8	15.09	1.7	TC	TC	TC	1	1	1	2.77414302	Infected	594.4879	0.001107709
70.82085034	70.9427551	0.1219	2756.25	2583.984	2842.383	258.398	PC-029-24_040724_FR.wav	PC-029-24	40724	PC-029-24_040724_FR.wav.Table01.txt	FR	0.859138322	0.981038322	61.15969036	4/7/2024	Forks of the River	10.5	6.9	5.2	28.8	15.09	1.7	TC	TC	TC	1	1	1	2.77414302	Infected	594.4879	0.001107709
71.80189342	71.92379819	0.1219	2756.25	2583.984	2928.516	344.531	PC-029-24_040724_FR.wav	PC-029-24	40724	PC-029-24_040724_FR.wav.Table01.txt	FR	0.957823129	1.079723129	55.56980154	4/7/2024	Forks of the River	10.5	6.9	5.2	28.8	15.09	1.7	TC	TC	TC	1	1	1	2.77414302	Infected	594.4879	0.001107709
72.88162132	73.00352608	0.1219	2756.25	2583.984	2928.516	344.531	PC-029-24_040724_FR.wav	PC-029-24	40724	PC-029-24_040724_FR.wav.Table01.txt	FR	1.509297052	1.631197052	36.78280311	4/7/2024	Forks of the River	10.5	6.9	5.2	28.8	15.09	1.7	TC	TC	TC	1	1	1	2.77414302	Infected	594.4879	0.001107709
74.51282313	74.63472789	0.1219	2756.25	2583.984	2928.516	344.531	PC-029-24_040724_FR.wav	PC-029-24	40724	PC-029-24_040724_FR.wav.Table01.txt	FR	0.719818594	0.841718594	71.28273086	4/7/2024	Forks of the River	10.5	6.9	5.2	28.8	15.09	1.7	TC	TC	TC	1	1	1	2.77414302	Infected	594.4879	0.001107709
75.35454649	75.47645125	0.1219	2756.25	2583.984	2928.516	344.531	PC-029-24_040724_FR.wav	PC-029-24	40724	PC-029-24_040724_FR.wav.Table01.txt	FR	0.905578231	1.027478231	58.39539777	4/7/2024	Forks of the River	10.5	6.9	5.2	28.8	15.09	1.7	TC	TC	TC	1	1	1	2.77414302	Infected	594.4879	0.001107709
76.38202948	76.50393424	0.1219	2756.25	2670.117	2928.516	258.398	PC-029-24_040724_FR.wav	PC-029-24	40724	PC-029-24_040724_FR.wav.Table01.txt	FR	0.655963719	0.777863719	77.13433412	4/7/2024	Forks of the River	10.5	6.9	5.2	28.8	15.09	1.7	TC	TC	TC	1	1	1	2.77414302	Infected	594.4879	0.001107709
77.15989796	77.28180272	0.1219	2756.25	2583.984	2928.516	344.531	PC-029-24_040724_FR.wav	PC-029-24	40724	PC-029-24_040724_FR.wav.Table01.txt	FR	0.952018141	1.073918141	55.87018015	4/7/2024	Forks of the River	10.5	6.9	5.2	28.8	15.09	1.7	TC	TC	TC	1	1	1	2.77414302	Infected	594.4879	0.001107709
78.23382086	78.35572562	0.1219	2756.25	2670.117	2928.516	258.398	PC-029-24_040724_FR.wav	PC-029-24	40724	PC-029-24_040724_FR.wav.Table01.txt	FR	0.77786848	0.89976848	66.68382071	4/7/2024	Forks of the River	10.5	6.9	5.2	28.8	15.09	1.7	TC	TC	TC	1	1	1	2.77414302	Infected	594.4879	0.001107709
79.1335941	79.24969388	0.1161	2756.25	2583.984	2928.516	344.531	PC-029-24_040724_FR.wav	PC-029-24	40724	PC-029-24_040724_FR.wav.Table01.txt	FR	1.230657596	1.346757596	44.55144725	4/7/2024	Forks of the River	10.5	6.9	5.2	28.8	15.09	1.7	TC	TC	TC	1	1	1	2.77414302	Infected	594.4879	0.001107709
80.48035147	80.59645125	0.1161	2756.25	2670.117	2928.516	258.398	PC-029-24_040724_FR.wav	PC-029-24	40724	PC-029-24_040724_FR.wav.Table01.txt	FR	0.952018141	1.068118141	56.17356142	4/7/2024	Forks of the River	10.5	6.9	5.2	28.8	15.09	1.7	TC	TC	TC	1	1	1	2.77414302	Infected	594.4879	0.001107709
81.54846939	81.66456916	0.1161	2756.25	2583.984	2928.516	344.531	PC-029-24_040724_FR.wav	PC-029-24	40724	PC-029-24_040724_FR.wav.Table01.txt	FR	2.031746032	2.147846032	27.93496326	4/7/2024	Forks of the River	10.5	6.9	5.2	28.8	15.09	1.7	TC	TC	TC	1	1	1	2.77414302	Infected	594.4879	0.001107709
124.6272902	124.737585	0.1103	2756.25	2583.984	2842.383	258.398	PC-029-24_040724_FR.wav	PC-029-24	40724	PC-029-24_040724_FR.wav.Table01.txt	FR	1.404807256	1.515107256	39.60115679	4/7/2024	Forks of the River	10.5	6.9	5.2	28.8	15.09	1.7	TC	TC	TC	1	1	1	2.77414302	Infected	594.4879	0.001107709
126.1423923	126.2584921	0.1161	2756.25	2583.984	2928.516	344.531	PC-029-24_040724_FR.wav	PC-029-24	40724	PC-029-24_040724_FR.wav.Table01.txt	FR	1.642811792	1.758911792	34.11200054	4/7/2024	Forks of the River	10.5	6.9	5.2	28.8	15.09	1.7	TC	TC	TC	1	1	1	2.77414302	Infected	594.4879	0.001107709
127.9013039	128.0115986	0.1103	2756.25	2583.984	2842.383	258.398	PC-029-24_040724_FR.wav	PC-029-24	40724	PC-029-24_040724_FR.wav.Table01.txt	FR	1.265487529	1.375787529	43.61138529	4/7/2024	Forks of the River	10.5	6.9	5.2	28.8	15.09	1.7	TC	TC	TC	1	1	1	2.77414302	Infected	594.4879	0.001107709
129.2770862	129.381576	0.1045	2756.25	2583.984	2842.383	258.398	PC-029-24_040724_FR.wav	PC-029-24	40724	PC-029-24_040724_FR.wav.Table01.txt	FR	1.166802721	1.271302721	47.19568283	4/7/2024	Forks of the River	10.5	6.9	5.2	28.8	15.09	1.7	TC	TC	TC	1	1	1	2.77414302	Infected	594.4879	0.001107709
4.614954649	4.754274376	0.1393	2928.516	2842.383	3100.781	258.398	PC-031-24_040924_FR.wav	PC-031-24	40924	PC-031-24_040924_FR.wav.Table01.txt	FR	0.557278912	0.696578912	86.13525182	4/9/2024	Forks of the River	14.3	6.6	5.15	29.01	13.52	1.45	TC	TC	TC	1	1	1	0.918676263	Infected	8.292324	-0.001119391
5.311553288	5.445068027	0.1335	2928.516	2842.383	3100.781	258.398	PC-031-24_040924_FR.wav	PC-031-24	40924	PC-031-24_040924_FR.wav.Table01.txt	FR	0.586303855	0.719803855	83.35604149	4/9/2024	Forks of the River	14.3	6.6	5.15	29.01	13.52	1.45	TC	TC	TC	1	1	1	0.918676263	Infected	8.292324	-0.001119391
6.031371882	6.164886621	0.1335	2928.516	2842.383	3100.781	258.398	PC-031-24_040924_FR.wav	PC-031-24	40924	PC-031-24_040924_FR.wav.Table01.txt	FR	0.510839003	0.644339003	93.11868399	4/9/2024	Forks of the River	14.3	6.6	5.15	29.01	13.52	1.45	TC	TC	TC	1	1	1	0.918676263	Infected	8.292324	-0.001119391
6.675725624	6.797630385	0.1219	2928.516	2842.383	3100.781	258.398	PC-031-24_040924_FR.wav	PC-031-24	40924	PC-031-24_040924_FR.wav.Table01.txt	FR	0.801088436	0.922988436	65.00623156	4/9/2024	Forks of the River	14.3	6.6	5.15	29.01	13.52	1.45	TC	TC	TC	1	1	1	0.918676263	Infected	8.292324	-0.001119391
7.598718821	7.738038549	0.1393	2928.516	2842.383	3100.781	258.398	PC-031-24_040924_FR.wav	PC-031-24	40924	PC-031-24_040924_FR.wav.Table01.txt	FR	0.592108843	0.731408843	82.03346264	4/9/2024	Forks of the River	14.3	6.6	5.15	29.01	13.52	1.45	TC	TC	TC	1	1	1	0.918676263	Infected	8.292324	-0.001119391
8.330147392	8.463662132	0.1335	2928.516	2842.383	3100.781	258.398	PC-031-24_040924_FR.wav	PC-031-24	40924	PC-031-24_040924_FR.wav.Table01.txt	FR	0.597913832	0.731413832	82.03290309	4/9/2024	Forks of the River	14.3	6.6	5.15	29.01	13.52	1.45	TC	TC	TC	1	1	1	0.918676263	Infected	8.292324	-0.001119391
9.061575964	9.195090703	0.1335	2928.516	2842.383	3100.781	258.398	PC-031-24_040924_FR.wav	PC-031-24	40924	PC-031-24_040924_FR.wav.Table01.txt	FR	0.52244898	0.65594898	91.4705287	4/9/2024	Forks of the River	14.3	6.6	5.15	29.01	13.52	1.45	TC	TC	TC	1	1	1	0.918676263	Infected	8.292324	-0.001119391
9.717539683	9.839444444	0.1219	2928.516	2842.383	3100.781	258.398	PC-031-24_040924_FR.wav	PC-031-24	40924	PC-031-24_040924_FR.wav.Table01.txt	FR	0.557278912	0.679178912	88.34196548	4/9/2024	Forks of the River	14.3	6.6	5.15	29.01	13.52	1.45	TC	TC	TC	1	1	1	0.918676263	Infected	8.292324	-0.001119391
10.39672336	10.51862812	0.1219	2928.516	2842.383	3100.781	258.398	PC-031-24_040924_FR.wav	PC-031-24	40924	PC-031-24_040924_FR.wav.Table01.txt	FR	0.557278911	0.679178911	88.34196561	4/9/2024	Forks of the River	14.3	6.6	5.15	29.01	13.52	1.45	TC	TC	TC	1	1	1	0.918676263	Infected	8.292324	-0.001119391
11.07590703	11.1920068	0.1161	2928.516	2842.383	3100.781	258.398	PC-031-24_040924_FR.wav	PC-031-24	40924	PC-031-24_040924_FR.wav.Table01.txt	FR	0.684988662	0.801088662	74.89807664	4/9/2024	Forks of the River	14.3	6.6	5.15	29.01	13.52	1.45	TC	TC	TC	1	1	1	0.918676263	Infected	8.292324	-0.001119391
11.87699547	11.99890023	0.1219	2928.516	2842.383	3100.781	258.398	PC-031-24_040924_FR.wav	PC-031-24	40924	PC-031-24_040924_FR.wav.Table01.txt	FR	0.568888889	0.690788889	86.85721637	4/9/2024	Forks of the River	14.3	6.6	5.15	29.01	13.52	1.45	TC	TC	TC	1	1	1	0.918676263	Infected	8.292324	-0.001119391
12.56778912	12.69549887	0.1277	2928.516	2842.383	3100.781	258.398	PC-031-24_040924_FR.wav	PC-031-24	40924	PC-031-24_040924_FR.wav.Table01.txt	FR	0.5630839	0.6907839	86.85784368	4/9/2024	Forks of the River	14.3	6.6	5.15	29.01	13.52	1.45	TC	TC	TC	1	1	1	0.918676263	Infected	8.292324	-0.001119391
13.25858277	13.38629252	0.1277	2928.516	2842.383	3100.781	258.398	PC-031-24_040924_FR.wav	PC-031-24	40924	PC-031-24_040924_FR.wav.Table01.txt	FR	0.557278912	0.684978912	87.59393749	4/9/2024	Forks of the River	14.3	6.6	5.15	29.01	13.52	1.45	TC	TC	TC	1	1	1	0.918676263	Infected	8.292324	-0.001119391
13.94357143	14.0596712	0.1161	2928.516	2842.383	3100.781	258.398	PC-031-24_040924_FR.wav	PC-031-24	40924	PC-031-24_040924_FR.wav.Table01.txt	FR	0.592108843	0.708208843	84.72077212	4/9/2024	Forks of the River	14.3	6.6	5.15	29.01	13.52	1.45	TC	TC	TC	1	1	1	0.918676263	Infected	8.292324	-0.001119391
14.65178005	14.76787982	0.1161	2928.516	2842.383	3100.781	258.398	PC-031-24_040924_FR.wav	PC-031-24	40924	PC-031-24_040924_FR.wav.Table01.txt	FR	0.725623582	0.841723582	71.28230845	4/9/2024	Forks of the River	14.3	6.6	5.15	29.01	13.52	1.45	TC	TC	TC	1	1	1	0.918676263	Infected	8.292324	-0.001119391
15.4935034	15.61540816	0.1219	2928.516	2842.383	3100.781	258.398	PC-031-24_040924_FR.wav	PC-031-24	40924	PC-031-24_040924_FR.wav.Table01.txt	FR	0.626938776	0.748838776	80.12405597	4/9/2024	Forks of the River	14.3	6.6	5.15	29.01	13.52	1.45	TC	TC	TC	1	1	1	0.918676263	Infected	8.292324	-0.001119391
16.24234694	16.3642517	0.1219	2928.516	2842.383	3100.781	258.398	PC-031-24_040924_FR.wav	PC-031-24	40924	PC-031-24_040924_FR.wav.Table01.txt	FR	0.69079365	0.81269365	73.82855766	4/9/2024	Forks of the River	14.3	6.6	5.15	29.01	13.52	1.45	TC	TC	TC	1	1	1	0.918676263	Infected	8.292324	-0.001119391
17.05504535	17.17695011	0.1219	2928.516	2842.383	3100.781	258.398	PC-031-24_040924_FR.wav	PC-031-24	40924	PC-031-24_040924_FR.wav.Table01.txt	FR	0.603718821	0.725618821	82.68804262	4/9/2024	Forks of the River	14.3	6.6	5.15	29.01	13.52	1.45	TC	TC	TC	1	1	1	0.918676263	Infected	8.292324	-0.001119391
17.78066893	17.89676871	0.1161	2928.516	2842.383	3100.781	258.398	PC-031-24_040924_FR.wav	PC-031-24	40924	PC-031-24_040924_FR.wav.Table01.txt	FR	0.69659864	0.81269864	73.82810435	4/9/2024	Forks of the River	14.3	6.6	5.15	29.01	13.52	1.45	TC	TC	TC	1	1	1	0.918676263	Infected	8.292324	-0.001119391
18.59336735	18.71527211	0.1219	2928.516	2842.383	3100.781	258.398	PC-031-24_040924_FR.wav	PC-031-24	40924	PC-031-24_040924_FR.wav.Table01.txt	FR	0.621133787	0.743033787	80.7500292	4/9/2024	Forks of the River	14.3	6.6	5.15	29.01	13.52	1.45	TC	TC	TC	1	1	1	0.918676263	Infected	8.292324	-0.001119391
19.3364059	19.46411565	0.1277	2928.516	2842.383	3100.781	258.398	PC-031-24_040924_FR.wav	PC-031-24	40924	PC-031-24_040924_FR.wav.Table01.txt	FR	0.586303855	0.714003855	84.03315974	4/9/2024	Forks of the River	14.3	6.6	5.15	29.01	13.52	1.45	TC	TC	TC	1	1	1	0.918676263	Infected	8.292324	-0.001119391
20.0504195	20.17232426	0.1219	2928.516	2842.383	3100.781	258.398	PC-031-24_040924_FR.wav	PC-031-24	40924	PC-031-24_040924_FR.wav.Table01.txt	FR	0.673378685	0.795278685	75.44525099	4/9/2024	Forks of the River	14.3	6.6	5.15	29.01	13.52	1.45	TC	TC	TC	1	1	1	0.918676263	Infected	8.292324	-0.001119391
20.84570295	20.96760771	0.1219	2928.516	2842.383	3100.781	258.398	PC-031-24_040924_FR.wav	PC-031-24	40924	PC-031-24_040924_FR.wav.Table01.txt	FR	0.597913832	0.719813832	83.35488613	4/9/2024	Forks of the River	14.3	6.6	5.15	29.01	13.52	1.45	TC	TC	TC	1	1	1	0.918676263	Infected	8.292324	-0.001119391
21.56552154	21.68162132	0.1161	2928.516	2842.383	3100.781	258.398	PC-031-24_040924_FR.wav	PC-031-24	40924	PC-031-24_040924_FR.wav.Table01.txt	FR	0.528253968	0.644353968	93.11652132	4/9/2024	Forks of the River	14.3	6.6	5.15	29.01	13.52	1.45	TC	TC	TC	1	1	1	0.918676263	Infected	8.292324	-0.001119391
22.20987528	22.32597506	0.1161	2928.516	2842.383	3100.781	258.398	PC-031-24_040924_FR.wav	PC-031-24	40924	PC-031-24_040924_FR.wav.Table01.txt	FR	0.557278911	0.673378911	89.10287955	4/9/2024	Forks of the River	14.3	6.6	5.15	29.01	13.52	1.45	TC	TC	TC	1	1	1	0.918676263	Infected	8.292324	-0.001119391
22.88325397	22.99935374	0.1161	2928.516	2842.383	3100.781	258.398	PC-031-24_040924_FR.wav	PC-031-24	40924	PC-031-24_040924_FR.wav.Table01.txt	FR	0.760453515	0.876553515	68.44989949	4/9/2024	Forks of the River	14.3	6.6	5.15	29.01	13.52	1.45	TC	TC	TC	1	1	1	0.918676263	Infected	8.292324	-0.001119391
23.75980726	23.87590703	0.1161	2928.516	2842.383	3100.781	258.398	PC-031-24_040924_FR.wav	PC-031-24	40924	PC-031-24_040924_FR.wav.Table01.txt	FR	0.650158731	0.766258731	78.30253356	4/9/2024	Forks of the River	14.3	6.6	5.15	29.01	13.52	1.45	TC	TC	TC	1	1	1	0.918676263	Infected	8.292324	-0.001119391
24.52606576	24.63636054	0.1103	2928.516	2842.383	3100.781	258.398	PC-031-24_040924_FR.wav	PC-031-24	40924	PC-031-24_040924_FR.wav.Table01.txt	FR	0.528253968	0.638553968	93.96230077	4/9/2024	Forks of the River	14.3	6.6	5.15	29.01	13.52	1.45	TC	TC	TC	1	1	1	0.918676263	Infected	8.292324	-0.001119391
25.16461451	25.28071429	0.1161	2928.516	2842.383	3100.781	258.398	PC-031-24_040924_FR.wav	PC-031-24	40924	PC-031-24_040924_FR.wav.Table01.txt	FR	0.626938775	0.743038775	80.74948713	4/9/2024	Forks of the River	14.3	6.6	5.15	29.01	13.52	1.45	TC	TC	TC	1	1	1	0.918676263	Infected	8.292324	-0.001119391
25.90765306	26.01794785	0.1103	2928.516	2842.383	3100.781	258.398	PC-031-24_040924_FR.wav	PC-031-24	40924	PC-031-24_040924_FR.wav.Table01.txt	FR	0.452789115	0.563089115	106.5550699	4/9/2024	Forks of the River	14.3	6.6	5.15	29.01	13.52	1.45	TC	TC	TC	1	1	1	0.918676263	Infected	8.292324	-0.001119391
5.003888889	5.108378685	0.1045	2842.383	2756.25	3014.648	258.398	PC-032-24_040924_FR.wav	PC-032-24	40924	PC-032-24_040924_FR.wav.Table01.txt	FR	0.899773242	1.004273242	59.74469645	4/9/2024	Forks of the River	13.2	6.7	5.25	25.8	14.31	1.45	TC	TC	TC	1	1	1	1.580742214	Infected	38.08397	3.67E-04
6.008151927	6.106836735	0.0987	2842.383	2756.25	3014.648	258.398	PC-032-24_040924_FR.wav	PC-032-24	40924	PC-032-24_040924_FR.wav.Table01.txt	FR	0.806893424	0.905593424	66.25489807	4/9/2024	Forks of the River	13.2	6.7	5.25	25.8	14.31	1.45	TC	TC	TC	1	1	1	1.580742214	Infected	38.08397	3.67E-04
6.913730159	7.012414966	0.0987	2842.383	2756.25	3014.648	258.398	PC-032-24_040924_FR.wav	PC-032-24	40924	PC-032-24_040924_FR.wav.Table01.txt	FR	0.766258503	0.864958503	69.36748964	4/9/2024	Forks of the River	13.2	6.7	5.25	25.8	14.31	1.45	TC	TC	TC	1	1	1	1.580742214	Infected	38.08397	3.67E-04
7.778673469	7.888968254	0.1103	2928.516	2842.383	3014.648	172.266	PC-032-24_040924_FR.wav	PC-032-24	40924	PC-032-24_040924_FR.wav.Table01.txt	FR	1.544126984	1.654426984	36.26633304	4/9/2024	Forks of the River	13.2	6.7	5.25	25.8	14.31	1.45	TC	TC	TC	1	1	1	1.580742214	Infected	38.08397	3.67E-04
9.433095238	9.525975057	0.0929	2928.516	2842.383	3014.648	172.266	PC-032-24_040924_FR.wav	PC-032-24	40924	PC-032-24_040924_FR.wav.Table01.txt	FR	0.725623582	0.818523582	73.30271396	4/9/2024	Forks of the River	13.2	6.7	5.25	25.8	14.31	1.45	TC	TC	TC	1	1	1	1.580742214	Infected	38.08397	3.67E-04
10.25159864	10.36189342	0.1103	2928.516	2842.383	3014.648	172.266	PC-032-24_040924_FR.wav	PC-032-24	40924	PC-032-24_040924_FR.wav.Table01.txt	FR	0.714013605	0.824313605	72.78783176	4/9/2024	Forks of the River	13.2	6.7	5.25	25.8	14.31	1.45	TC	TC	TC	1	1	1	1.580742214	Infected	38.08397	3.67E-04
11.07590703	11.18620181	0.1103	3014.648	2842.383	3014.648	172.266	PC-032-24_040924_FR.wav	PC-032-24	40924	PC-032-24_040924_FR.wav.Table01.txt	FR	0.69659864	0.80689864	74.35878192	4/9/2024	Forks of the River	13.2	6.7	5.25	25.8	14.31	1.45	TC	TC	TC	1	1	1	1.580742214	Infected	38.08397	3.67E-04
11.88280045	11.98729025	0.1045	2928.516	2842.383	3014.648	172.266	PC-032-24_040924_FR.wav	PC-032-24	40924	PC-032-24_040924_FR.wav.Table01.txt	FR	0.725623583	0.830123583	72.27839472	4/9/2024	Forks of the River	13.2	6.7	5.25	25.8	14.31	1.45	TC	TC	TC	1	1	1	1.580742214	Infected	38.08397	3.67E-04
12.71291383	12.81740363	0.1045	2928.516	2842.383	3014.648	172.266	PC-032-24_040924_FR.wav	PC-032-24	40924	PC-032-24_040924_FR.wav.Table01.txt	FR	0.922993197	1.027493197	58.39454721	4/9/2024	Forks of the River	13.2	6.7	5.25	25.8	14.31	1.45	TC	TC	TC	1	1	1	1.580742214	Infected	38.08397	3.67E-04
13.74039683	13.84488662	0.1045	2928.516	2842.383	3014.648	172.266	PC-032-24_040924_FR.wav	PC-032-24	40924	PC-032-24_040924_FR.wav.Table01.txt	FR	1.219047619	1.323547619	45.33270971	4/9/2024	Forks of the River	13.2	6.7	5.25	25.8	14.31	1.45	TC	TC	TC	1	1	1	1.580742214	Infected	38.08397	3.67E-04
15.06393424	15.15100907	0.0871	2928.516	2842.383	3014.648	172.266	PC-032-24_040924_FR.wav	PC-032-24	40924	PC-032-24_040924_FR.wav.Table01.txt	FR	1.805351474	1.892451474	31.70490806	4/9/2024	Forks of the River	13.2	6.7	5.25	25.8	14.31	1.45	TC	TC	TC	1	1	1	1.580742214	Infected	38.08397	3.67E-04
16.95636054	17.06665533	0.1103	2928.516	2842.383	3014.648	172.266	PC-032-24_040924_FR.wav	PC-032-24	40924	PC-032-24_040924_FR.wav.Table01.txt	FR	0.766258503	0.876558503	68.44950998	4/9/2024	Forks of the River	13.2	6.7	5.25	25.8	14.31	1.45	TC	TC	TC	1	1	1	1.580742214	Infected	38.08397	3.67E-04
17.83291383	17.94901361	0.1161	2928.516	2842.383	3014.648	172.266	PC-032-24_040924_FR.wav	PC-032-24	40924	PC-032-24_040924_FR.wav.Table01.txt	FR	0.661768708	0.777868708	77.1338394	4/9/2024	Forks of the River	13.2	6.7	5.25	25.8	14.31	1.45	TC	TC	TC	1	1	1	1.580742214	Infected	38.08397	3.67E-04
18.61078231	18.73268708	0.1219	3014.648	2842.383	3014.648	172.266	PC-032-24_040924_FR.wav	PC-032-24	40924	PC-032-24_040924_FR.wav.Table01.txt	FR	0.586303855	0.708203855	84.72136882	4/9/2024	Forks of the River	13.2	6.7	5.25	25.8	14.31	1.45	TC	TC	TC	1	1	1	1.580742214	Infected	38.08397	3.67E-04
19.31899093	19.45831066	0.1393	3014.648	2842.383	3014.648	172.266	PC-032-24_040924_FR.wav	PC-032-24	40924	PC-032-24_040924_FR.wav.Table01.txt	FR	0.731428571	0.870728571	68.90781123	4/9/2024	Forks of the River	13.2	6.7	5.25	25.8	14.31	1.45	TC	TC	TC	1	1	1	1.580742214	Infected	38.08397	3.67E-04
20.18973923	20.32325397	0.1335	3014.648	2842.383	3014.648	172.266	PC-032-24_040924_FR.wav	PC-032-24	40924	PC-032-24_040924_FR.wav.Table01.txt	FR	0.655963719	0.789463719	76.00095933	4/9/2024	Forks of the River	13.2	6.7	5.25	25.8	14.31	1.45	TC	TC	TC	1	1	1	1.580742214	Infected	38.08397	3.67E-04
20.97921769	21.1243424	0.1451	3014.648	2842.383	3014.648	172.266	PC-032-24_040924_FR.wav	PC-032-24	40924	PC-032-24_040924_FR.wav.Table01.txt	FR	0.667573696	0.812673696	73.83037041	4/9/2024	Forks of the River	13.2	6.7	5.25	25.8	14.31	1.45	TC	TC	TC	1	1	1	1.580742214	Infected	38.08397	3.67E-04
21.7919161	21.93704082	0.1451	2928.516	2756.25	3014.648	258.398	PC-032-24_040924_FR.wav	PC-032-24	40924	PC-032-24_040924_FR.wav.Table01.txt	FR	0.638548753	0.783648753	76.56491479	4/9/2024	Forks of the River	13.2	6.7	5.25	25.8	14.31	1.45	TC	TC	TC	1	1	1	1.580742214	Infected	38.08397	3.67E-04
22.57558957	22.72071429	0.1451	3014.648	2842.383	3014.648	172.266	PC-032-24_040924_FR.wav	PC-032-24	40924	PC-032-24_040924_FR.wav.Table01.txt	FR	0.714013605	0.859113605	69.83942479	4/9/2024	Forks of the River	13.2	6.7	5.25	25.8	14.31	1.45	TC	TC	TC	1	1	1	1.580742214	Infected	38.08397	3.67E-04
23.43472789	23.57985261	0.1451	2928.516	2756.25	3014.648	258.398	PC-032-24_040924_FR.wav	PC-032-24	40924	PC-032-24_040924_FR.wav.Table01.txt	FR	0.748843537	0.893943537	67.118333	4/9/2024	Forks of the River	13.2	6.7	5.25	25.8	14.31	1.45	TC	TC	TC	1	1	1	1.580742214	Infected	38.08397	3.67E-04
24.32869615	24.47382086	0.1451	2928.516	2756.25	3014.648	258.398	PC-032-24_040924_FR.wav	PC-032-24	40924	PC-032-24_040924_FR.wav.Table01.txt	FR	0.667573696	0.812673696	73.83037041	4/9/2024	Forks of the River	13.2	6.7	5.25	25.8	14.31	1.45	TC	TC	TC	1	1	1	1.580742214	Infected	38.08397	3.67E-04
25.14139456	25.28651927	0.1451	3014.648	2842.383	3014.648	172.266	PC-032-24_040924_FR.wav	PC-032-24	40924	PC-032-24_040924_FR.wav.Table01.txt	FR	0.650158731	0.795258731	75.44714401	4/9/2024	Forks of the River	13.2	6.7	5.25	25.8	14.31	1.45	TC	TC	TC	1	1	1	1.580742214	Infected	38.08397	3.67E-04
25.93667801	26.08180272	0.1451	2928.516	2756.25	3014.648	258.398	PC-032-24_040924_FR.wav	PC-032-24	40924	PC-032-24_040924_FR.wav.Table01.txt	FR	0.684988662	0.830088662	72.2814354	4/9/2024	Forks of the River	13.2	6.7	5.25	25.8	14.31	1.45	TC	TC	TC	1	1	1	1.580742214	Infected	38.08397	3.67E-04
26.76679138	26.90611111	0.1393	2928.516	2756.25	3014.648	258.398	PC-032-24_040924_FR.wav	PC-032-24	40924	PC-032-24_040924_FR.wav.Table01.txt	FR	0.534058957	0.673358957	89.10551998	4/9/2024	Forks of the River	13.2	6.7	5.25	25.8	14.31	1.45	TC	TC	TC	1	1	1	1.580742214	Infected	38.08397	3.67E-04
27.44017007	27.5794898	0.1393	2928.516	2756.25	3014.648	258.398	PC-032-24_040924_FR.wav	PC-032-24	40924	PC-032-24_040924_FR.wav.Table01.txt	FR	0.655963719	0.795263719	75.44667079	4/9/2024	Forks of the River	13.2	6.7	5.25	25.8	14.31	1.45	TC	TC	TC	1	1	1	1.580742214	Infected	38.08397	3.67E-04
28.23545352	28.37477324	0.1393	2928.516	2756.25	3014.648	258.398	PC-032-24_040924_FR.wav	PC-032-24	40924	PC-032-24_040924_FR.wav.Table01.txt	FR	0.580498866	0.719798866	83.35661924	4/9/2024	Forks of the River	13.2	6.7	5.25	25.8	14.31	1.45	TC	TC	TC	1	1	1	1.580742214	Infected	38.08397	3.67E-04
28.95527211	29.09459184	0.1393	2928.516	2756.25	3014.648	258.398	PC-032-24_040924_FR.wav	PC-032-24	40924	PC-032-24_040924_FR.wav.Table01.txt	FR	0.708208617	0.847508617	70.79574036	4/9/2024	Forks of the River	13.2	6.7	5.25	25.8	14.31	1.45	TC	TC	TC	1	1	1	1.580742214	Infected	38.08397	3.67E-04
29.80280045	29.94792517	0.1451	2928.516	2756.25	3014.648	258.398	PC-032-24_040924_FR.wav	PC-032-24	40924	PC-032-24_040924_FR.wav.Table01.txt	FR	0.702403628	0.847503628	70.79615711	4/9/2024	Forks of the River	13.2	6.7	5.25	25.8	14.31	1.45	TC	TC	TC	1	1	1	1.580742214	Infected	38.08397	3.67E-04
30.6503288	30.8012585	0.1509	2928.516	2756.25	3014.648	258.398	PC-032-24_040924_FR.wav	PC-032-24	40924	PC-032-24_040924_FR.wav.Table01.txt	FR	0.78367347	0.93457347	64.20041005	4/9/2024	Forks of the River	13.2	6.7	5.25	25.8	14.31	1.45	TC	TC	TC	1	1	1	1.580742214	Infected	38.08397	3.67E-04
31.58493197	31.74166667	0.1567	3014.648	2756.25	3014.648	258.398	PC-032-24_040924_FR.wav	PC-032-24	40924	PC-032-24_040924_FR.wav.Table01.txt	FR	0.702403628	0.859103628	69.84023585	4/9/2024	Forks of the River	13.2	6.7	5.25	25.8	14.31	1.45	TC	TC	TC	1	1	1	1.580742214	Infected	38.08397	3.67E-04
4.26085034	4.34792517	0.0871	2928.516	2842.383	3100.781	258.398	PC-033-24_040924_FR.wav	PC-033-24	40924	PC-033-24_040924_FR.wav.Table01.txt	FR	0.99845805	1.08555805	55.27111148	4/9/2024	Forks of the River	14.9	6.5	5.1	27.08	13.46	1.4	TC	TC	TC	1	1	1	2.158605508	Infected	144.0806	-7.54E-04
5.34638322	5.427653061	0.0813	3014.648	2928.516	3186.914	258.398	PC-033-24_040924_FR.wav	PC-033-24	40924	PC-033-24_040924_FR.wav.Table01.txt	FR	0.5630839	0.6443839	93.11219601	4/9/2024	Forks of the River	14.9	6.5	5.1	27.08	13.46	1.4	TC	TC	TC	1	1	1	2.158605508	Infected	144.0806	-7.54E-04
5.990736961	6.077811791	0.0871	3014.648	2928.516	3186.914	258.398	PC-033-24_040924_FR.wav	PC-033-24	40924	PC-033-24_040924_FR.wav.Table01.txt	FR	0.516643991	0.603743991	99.3798711	4/9/2024	Forks of the River	14.9	6.5	5.1	27.08	13.46	1.4	TC	TC	TC	1	1	1	2.158605508	Infected	144.0806	-7.54E-04
6.594455782	6.681530612	0.0871	3014.648	2928.516	3186.914	258.398	PC-033-24_040924_FR.wav	PC-033-24	40924	PC-033-24_040924_FR.wav.Table01.txt	FR	0.615328798	0.702428798	85.41791022	4/9/2024	Forks of the River	14.9	6.5	5.1	27.08	13.46	1.4	TC	TC	TC	1	1	1	2.158605508	Infected	144.0806	-7.54E-04
7.29685941	7.378129252	0.0813	3014.648	2928.516	3186.914	258.398	PC-033-24_040924_FR.wav	PC-033-24	40924	PC-033-24_040924_FR.wav.Table01.txt	FR	0.82430839	0.90560839	66.25380315	4/9/2024	Forks of the River	14.9	6.5	5.1	27.08	13.46	1.4	TC	TC	TC	1	1	1	2.158605508	Infected	144.0806	-7.54E-04
8.202437642	8.283707483	0.0813	3014.648	2842.383	3186.914	344.531	PC-033-24_040924_FR.wav	PC-033-24	40924	PC-033-24_040924_FR.wav.Table01.txt	FR	0.696598639	0.777898639	77.13087155	4/9/2024	Forks of the River	14.9	6.5	5.1	27.08	13.46	1.4	TC	TC	TC	1	1	1	2.158605508	Infected	144.0806	-7.54E-04
8.980306122	9.061575964	0.0813	3014.648	2928.516	3186.914	258.398	PC-033-24_040924_FR.wav	PC-033-24	40924	PC-033-24_040924_FR.wav.Table01.txt	FR	2.827029478	2.908329478	20.63039984	4/9/2024	Forks of the River	14.9	6.5	5.1	27.08	13.46	1.4	TC	TC	TC	1	1	1	2.158605508	Infected	144.0806	-7.54E-04
11.88860544	11.9640703	0.0755	3014.648	2928.516	3186.914	258.398	PC-033-24_040924_FR.wav	PC-033-24	40924	PC-033-24_040924_FR.wav.Table01.txt	FR	1.091337868	1.166837868	51.4210257	4/9/2024	Forks of the River	14.9	6.5	5.1	27.08	13.46	1.4	TC	TC	TC	1	1	1	2.158605508	Infected	144.0806	-7.54E-04
13.05540816	13.14248299	0.0871	3014.648	2842.383	3186.914	344.531	PC-033-24_040924_FR.wav	PC-033-24	40924	PC-033-24_040924_FR.wav.Table01.txt	FR	0.82430839	0.91140839	65.8321787	4/9/2024	Forks of the River	14.9	6.5	5.1	27.08	13.46	1.4	TC	TC	TC	1	1	1	2.158605508	Infected	144.0806	-7.54E-04
13.96679138	14.05386621	0.0871	3014.648	2928.516	3186.914	258.398	PC-033-24_040924_FR.wav	PC-033-24	40924	PC-033-24_040924_FR.wav.Table01.txt	FR	1.160997733	1.248097733	48.07315839	4/9/2024	Forks of the River	14.9	6.5	5.1	27.08	13.46	1.4	TC	TC	TC	1	1	1	2.158605508	Infected	144.0806	-7.54E-04
92.31672336	92.41540816	0.0987	2928.516	2842.383	3186.914	344.531	PC-033-24_040924_FR.wav	PC-033-24	40924	PC-033-24_040924_FR.wav.Table01.txt	FR	3.73260771	3.83130771	15.66044926	4/9/2024	Forks of the River	14.9	6.5	5.1	27.08	13.46	1.4	TC	TC	TC	1	1	1	2.158605508	Infected	144.0806	-7.54E-04
96.14801587	96.2350907	0.0871	3014.648	2842.383	3186.914	344.531	PC-033-24_040924_FR.wav	PC-033-24	40924	PC-033-24_040924_FR.wav.Table01.txt	FR	6.803446712	6.890546712	8.707581925	4/9/2024	Forks of the River	14.9	6.5	5.1	27.08	13.46	1.4	TC	TC	TC	1	1	1	2.158605508	Infected	144.0806	-7.54E-04
103.0385374	103.1198073	0.0813	3014.648	2842.383	3186.914	344.531	PC-033-24_040924_FR.wav	PC-033-24	40924	PC-033-24_040924_FR.wav.Table01.txt	FR	0.917188209	0.998488209	60.0908448	4/9/2024	Forks of the River	14.9	6.5	5.1	27.08	13.46	1.4	TC	TC	TC	1	1	1	2.158605508	Infected	144.0806	-7.54E-04
104.0369955	104.1298753	0.0929	3014.648	2842.383	3186.914	344.531	PC-033-24_040924_FR.wav	PC-033-24	40924	PC-033-24_040924_FR.wav.Table01.txt	FR	0.650158731	0.743058731	80.74731848	4/9/2024	Forks of the River	14.9	6.5	5.1	27.08	13.46	1.4	TC	TC	TC	1	1	1	2.158605508	Infected	144.0806	-7.54E-04
104.780034	104.8729138	0.0929	3014.648	2928.516	3186.914	258.398	PC-033-24_040924_FR.wav	PC-033-24	40924	PC-033-24_040924_FR.wav.Table01.txt	FR	0.615328798	0.708228798	84.71838503	4/9/2024	Forks of the River	14.9	6.5	5.1	27.08	13.46	1.4	TC	TC	TC	1	1	1	2.158605508	Infected	144.0806	-7.54E-04
105.4882426	105.5869274	0.0987	3014.648	2928.516	3186.914	258.398	PC-033-24_040924_FR.wav	PC-033-24	40924	PC-033-24_040924_FR.wav.Table01.txt	FR	0.505034013	0.603734013	99.38151356	4/9/2024	Forks of the River	14.9	6.5	5.1	27.08	13.46	1.4	TC	TC	TC	1	1	1	2.158605508	Infected	144.0806	-7.54E-04
106.0919615	106.1848413	0.0929	3014.648	2928.516	3186.914	258.398	PC-033-24_040924_FR.wav	PC-033-24	40924	PC-033-24_040924_FR.wav.Table01.txt	FR	0.731428571	0.824328571	72.78651027	4/9/2024	Forks of the River	14.9	6.5	5.1	27.08	13.46	1.4	TC	TC	TC	1	1	1	2.158605508	Infected	144.0806	-7.54E-04
149.2578571	149.339127	0.0813	3014.648	2928.516	3186.914	258.398	PC-033-24_040924_FR.wav	PC-033-24	40924	PC-033-24_040924_FR.wav.Table01.txt	FR	0.725623583	0.806923583	74.35648339	4/9/2024	Forks of the River	14.9	6.5	5.1	27.08	13.46	1.4	TC	TC	TC	1	1	1	2.158605508	Infected	144.0806	-7.54E-04
150.0647506	150.1460204	0.0813	3014.648	2928.516	3186.914	258.398	PC-033-24_040924_FR.wav	PC-033-24	40924	PC-033-24_040924_FR.wav.Table01.txt	FR	0.673378685	0.754678685	79.50403422	4/9/2024	Forks of the River	14.9	6.5	5.1	27.08	13.46	1.4	TC	TC	TC	1	1	1	2.158605508	Infected	144.0806	-7.54E-04
150.8193991	150.9006689	0.0813	3014.648	2928.516	3186.914	258.398	PC-033-24_040924_FR.wav	PC-033-24	40924	PC-033-24_040924_FR.wav.Table01.txt	FR	0.597913832	0.679213832	88.33742361	4/9/2024	Forks of the River	14.9	6.5	5.1	27.08	13.46	1.4	TC	TC	TC	1	1	1	2.158605508	Infected	144.0806	-7.54E-04
151.4985828	151.5856576	0.0871	2928.516	2928.516	3186.914	258.398	PC-033-24_040924_FR.wav	PC-033-24	40924	PC-033-24_040924_FR.wav.Table01.txt	FR	1.131972789	1.219072789	49.21773379	4/9/2024	Forks of the River	14.9	6.5	5.1	27.08	13.46	1.4	TC	TC	TC	1	1	1	2.158605508	Infected	144.0806	-7.54E-04
152.7176304	152.8047052	0.0871	3014.648	2928.516	3186.914	258.398	PC-033-24_040924_FR.wav	PC-033-24	40924	PC-033-24_040924_FR.wav.Table01.txt	FR	0.940408164	1.027508164	58.39369662	4/9/2024	Forks of the River	14.9	6.5	5.1	27.08	13.46	1.4	TC	TC	TC	1	1	1	2.158605508	Infected	144.0806	-7.54E-04
153.7451134	153.8379932	0.0929	3014.648	2842.383	3186.914	344.531	PC-033-24_040924_FR.wav	PC-033-24	40924	PC-033-24_040924_FR.wav.Table01.txt	FR	0.551473923	0.644373923	93.11363769	4/9/2024	Forks of the River	14.9	6.5	5.1	27.08	13.46	1.4	TC	TC	TC	1	1	1	2.158605508	Infected	144.0806	-7.54E-04
154.3894671	154.4823469	0.0929	3014.648	2928.516	3186.914	258.398	PC-033-24_040924_FR.wav	PC-033-24	40924	PC-033-24_040924_FR.wav.Table01.txt	FR	1.08553288	1.17843288	50.9150763	4/9/2024	Forks of the River	14.9	6.5	5.1	27.08	13.46	1.4	TC	TC	TC	1	1	1	2.158605508	Infected	144.0806	-7.54E-04
155.5678798	155.6549546	0.0871	3014.648	2928.516	3186.914	258.398	PC-033-24_040924_FR.wav	PC-033-24	40924	PC-033-24_040924_FR.wav.Table01.txt	FR	0.708208616	0.795308616	75.44241165	4/9/2024	Forks of the River	14.9	6.5	5.1	27.08	13.46	1.4	TC	TC	TC	1	1	1	2.158605508	Infected	144.0806	-7.54E-04
156.3631633	156.4560431	0.0929	3014.648	2928.516	3186.914	258.398	PC-033-24_040924_FR.wav	PC-033-24	40924	PC-033-24_040924_FR.wav.Table01.txt	FR	0.603718821	0.696618821	86.13031717	4/9/2024	Forks of the River	14.9	6.5	5.1	27.08	13.46	1.4	TC	TC	TC	1	1	1	2.158605508	Infected	144.0806	-7.54E-04
157.0597619	157.1468367	0.0871	3014.648	2928.516	3186.914	258.398	PC-033-24_040924_FR.wav	PC-033-24	40924	PC-033-24_040924_FR.wav.Table01.txt	FR	1.102947845	1.190047845	50.41814096	4/9/2024	Forks of the River	14.9	6.5	5.1	27.08	13.46	1.4	TC	TC	TC	1	1	1	2.158605508	Infected	144.0806	-7.54E-04
158.2497846	158.3310544	0.0813	3014.648	2928.516	3186.914	258.398	PC-033-24_040924_FR.wav	PC-033-24	40924	PC-033-24_040924_FR.wav.Table01.txt	FR	0.626938775	0.708238775	84.7171916	4/9/2024	Forks of the River	14.9	6.5	5.1	27.08	13.46	1.4	TC	TC	TC	1	1	1	2.158605508	Infected	144.0806	-7.54E-04
158.9579932	159.045068	0.0871	3014.648	2928.516	3186.914	258.398	PC-033-24_040924_FR.wav	PC-033-24	40924	PC-033-24_040924_FR.wav.Table01.txt	FR	0.557278912	0.644378912	93.11291677	4/9/2024	Forks of the River	14.9	6.5	5.1	27.08	13.46	1.4	TC	TC	TC	1	1	1	2.158605508	Infected	144.0806	-7.54E-04
159.6023469	159.6836168	0.0813	3014.648	2928.516	3186.914	258.398	PC-033-24_040924_FR.wav	PC-033-24	40924	PC-033-24_040924_FR.wav.Table01.txt	FR	0.621133787	0.702433787	85.41730354	4/9/2024	Forks of the River	14.9	6.5	5.1	27.08	13.46	1.4	TC	TC	TC	1	1	1	2.158605508	Infected	144.0806	-7.54E-04
36.85005669	36.93132653	0.0813	2842.383	2756.25	3014.648	258.398	PC-034-24_040924_FR.wav	PC-034-24	40924	PC-034-24_040924_FR.wav.Table01.txt	FR	0.725623582	0.806923582	74.35648349	4/9/2024	Forks of the River	13.6	6.7	5.3	30.12	15.58	1.4	TC	TC	TC	1	1	1	3.309193951	Infected	2037.952	-0.001996595
37.65695011	37.74402494	0.0871	2842.383	2756.25	3014.648	258.398	PC-034-24_040924_FR.wav	PC-034-24	40924	PC-034-24_040924_FR.wav.Table01.txt	FR	0.725623583	0.812723583	73.82583852	4/9/2024	Forks of the River	13.6	6.7	5.3	30.12	15.58	1.4	TC	TC	TC	1	1	1	3.309193951	Infected	2037.952	-0.001996595
38.46964853	38.55091837	0.0813	2928.516	2756.25	3014.648	258.398	PC-034-24_040924_FR.wav	PC-034-24	40924	PC-034-24_040924_FR.wav.Table01.txt	FR	0.487619048	0.568919048	105.463159	4/9/2024	Forks of the River	13.6	6.7	5.3	30.12	15.58	1.4	TC	TC	TC	1	1	1	3.309193951	Infected	2037.952	-0.001996595
39.03853742	39.11980726	0.0813	2928.516	2756.25	3014.648	258.398	PC-034-24_040924_FR.wav	PC-034-24	40924	PC-034-24_040924_FR.wav.Table01.txt	FR	0.626938776	0.708238776	84.71719148	4/9/2024	Forks of the River	13.6	6.7	5.3	30.12	15.58	1.4	TC	TC	TC	1	1	1	3.309193951	Infected	2037.952	-0.001996595
39.74674603	39.83962585	0.0929	2928.516	2756.25	3014.648	258.398	PC-034-24_040924_FR.wav	PC-034-24	40924	PC-034-24_040924_FR.wav.Table01.txt	FR	0.592108844	0.685008844	87.59011	4/9/2024	Forks of the River	13.6	6.7	5.3	30.12	15.58	1.4	TC	TC	TC	1	1	1	3.309193951	Infected	2037.952	-0.001996595
40.43173469	40.51300454	0.0813	2928.516	2756.25	3014.648	258.398	PC-034-24_040924_FR.wav	PC-034-24	40924	PC-034-24_040924_FR.wav.Table01.txt	FR	0.52244898	0.60374898	99.37904988	4/9/2024	Forks of the River	13.6	6.7	5.3	30.12	15.58	1.4	TC	TC	TC	1	1	1	3.309193951	Infected	2037.952	-0.001996595
41.03545352	41.11672336	0.0813	2928.516	2756.25	3014.648	258.398	PC-034-24_040924_FR.wav	PC-034-24	40924	PC-034-24_040924_FR.wav.Table01.txt	FR	0.644353742	0.725653742	82.68406339	4/9/2024	Forks of the River	13.6	6.7	5.3	30.12	15.58	1.4	TC	TC	TC	1	1	1	3.309193951	Infected	2037.952	-0.001996595
41.7610771	41.84815193	0.0871	2928.516	2756.25	3014.648	258.398	PC-034-24_040924_FR.wav	PC-034-24	40924	PC-034-24_040924_FR.wav.Table01.txt	FR	0.702403629	0.789503629	75.99711742	4/9/2024	Forks of the River	13.6	6.7	5.3	30.12	15.58	1.4	TC	TC	TC	1	1	1	3.309193951	Infected	2037.952	-0.001996595
42.55055556	42.63763039	0.0871	2842.383	2756.25	3014.648	258.398	PC-034-24_040924_FR.wav	PC-034-24	40924	PC-034-24_040924_FR.wav.Table01.txt	FR	0.516643991	0.603743991	99.3798711	4/9/2024	Forks of the River	13.6	6.7	5.3	30.12	15.58	1.4	TC	TC	TC	1	1	1	3.309193951	Infected	2037.952	-0.001996595
43.15427438	43.23554422	0.0813	2928.516	2756.25	3014.648	258.398	PC-034-24_040924_FR.wav	PC-034-24	40924	PC-034-24_040924_FR.wav.Table01.txt	FR	0.65015873	0.73145873	82.02786779	4/9/2024	Forks of the River	13.6	6.7	5.3	30.12	15.58	1.4	TC	TC	TC	1	1	1	3.309193951	Infected	2037.952	-0.001996595
43.88570295	43.96697279	0.0813	2928.516	2756.25	3014.648	258.398	PC-034-24_040924_FR.wav	PC-034-24	40924	PC-034-24_040924_FR.wav.Table01.txt	FR	0.82430839	0.90560839	66.25380315	4/9/2024	Forks of the River	13.6	6.7	5.3	30.12	15.58	1.4	TC	TC	TC	1	1	1	3.309193951	Infected	2037.952	-0.001996595
44.79128118	44.87255102	0.0813	2928.516	2756.25	3014.648	258.398	PC-034-24_040924_FR.wav	PC-034-24	40924	PC-034-24_040924_FR.wav.Table01.txt	FR	0.725623583	0.806923583	74.35648339	4/9/2024	Forks of the River	13.6	6.7	5.3	30.12	15.58	1.4	TC	TC	TC	1	1	1	3.309193951	Infected	2037.952	-0.001996595
45.5981746	45.67944444	0.0813	2928.516	2756.25	3014.648	258.398	PC-034-24_040924_FR.wav	PC-034-24	40924	PC-034-24_040924_FR.wav.Table01.txt	FR	0.476009071	0.557309071	107.6601892	4/9/2024	Forks of the River	13.6	6.7	5.3	30.12	15.58	1.4	TC	TC	TC	1	1	1	3.309193951	Infected	2037.952	-0.001996595
46.15545352	46.23091837	0.0755	2928.516	2756.25	3014.648	258.398	PC-034-24_040924_FR.wav	PC-034-24	40924	PC-034-24_040924_FR.wav.Table01.txt	FR	0.679183674	0.754683674	79.50350864	4/9/2024	Forks of the River	13.6	6.7	5.3	30.12	15.58	1.4	TC	TC	TC	1	1	1	3.309193951	Infected	2037.952	-0.001996595
46.91010204	46.99137188	0.0813	2928.516	2756.25	3014.648	258.398	PC-034-24_040924_FR.wav	PC-034-24	40924	PC-034-24_040924_FR.wav.Table01.txt	FR	0.534058957	0.615358957	97.50406542	4/9/2024	Forks of the River	13.6	6.7	5.3	30.12	15.58	1.4	TC	TC	TC	1	1	1	3.309193951	Infected	2037.952	-0.001996595
47.52543084	47.60670068	0.0813	2928.516	2756.25	3014.648	258.398	PC-034-24_040924_FR.wav	PC-034-24	40924	PC-034-24_040924_FR.wav.Table01.txt	FR	0.714013606	0.795313606	75.44193831	4/9/2024	Forks of the River	13.6	6.7	5.3	30.12	15.58	1.4	TC	TC	TC	1	1	1	3.309193951	Infected	2037.952	-0.001996595
48.32071429	48.39617914	0.0755	2928.516	2756.25	3014.648	258.398	PC-034-24_040924_FR.wav	PC-034-24	40924	PC-034-24_040924_FR.wav.Table01.txt	FR	0.499229025	0.574729025	104.3970243	4/9/2024	Forks of the River	13.6	6.7	5.3	30.12	15.58	1.4	TC	TC	TC	1	1	1	3.309193951	Infected	2037.952	-0.001996595
48.89540816	48.97667801	0.0813	2928.516	2756.25	3014.648	258.398	PC-034-24_040924_FR.wav	PC-034-24	40924	PC-034-24_040924_FR.wav.Table01.txt	FR	0.470204081	0.551504081	108.7933926	4/9/2024	Forks of the River	13.6	6.7	5.3	30.12	15.58	1.4	TC	TC	TC	1	1	1	3.309193951	Infected	2037.952	-0.001996595
49.44688209	49.52815193	0.0813	2928.516	2756.25	3014.648	258.398	PC-034-24_040924_FR.wav	PC-034-24	40924	PC-034-24_040924_FR.wav.Table01.txt	FR	0.661768708	0.743068708	80.7462343	4/9/2024	Forks of the River	13.6	6.7	5.3	30.12	15.58	1.4	TC	TC	TC	1	1	1	3.309193951	Infected	2037.952	-0.001996595
50.18992064	50.27119048	0.0813	2928.516	2756.25	3014.648	258.398	PC-034-24_040924_FR.wav	PC-034-24	40924	PC-034-24_040924_FR.wav.Table01.txt	FR	0.673378685	0.754678685	79.50403422	4/9/2024	Forks of the River	13.6	6.7	5.3	30.12	15.58	1.4	TC	TC	TC	1	1	1	3.309193951	Infected	2037.952	-0.001996595
50.94456916	51.02003401	0.0755	2928.516	2756.25	3014.648	258.398	PC-034-24_040924_FR.wav	PC-034-24	40924	PC-034-24_040924_FR.wav.Table01.txt	FR	0.568888888	0.644388888	93.11147526	4/9/2024	Forks of the River	13.6	6.7	5.3	30.12	15.58	1.4	TC	TC	TC	1	1	1	3.309193951	Infected	2037.952	-0.001996595
51.5889229	51.66438776	0.0755	2928.516	2756.25	3014.648	258.398	PC-034-24_040924_FR.wav	PC-034-24	40924	PC-034-24_040924_FR.wav.Table01.txt	FR	0.702403628	0.777903628	77.13037687	4/9/2024	Forks of the River	13.6	6.7	5.3	30.12	15.58	1.4	TC	TC	TC	1	1	1	3.309193951	Infected	2037.952	-0.001996595
52.36679138	52.44806122	0.0813	2928.516	2756.25	3014.648	258.398	PC-034-24_040924_FR.wav	PC-034-24	40924	PC-034-24_040924_FR.wav.Table01.txt	FR	0.481814059	0.563114059	106.5503499	4/9/2024	Forks of the River	13.6	6.7	5.3	30.12	15.58	1.4	TC	TC	TC	1	1	1	3.309193951	Infected	2037.952	-0.001996595
52.92987528	53.00534014	0.0755	2928.516	2756.25	3014.648	258.398	PC-034-24_040924_FR.wav	PC-034-24	40924	PC-034-24_040924_FR.wav.Table01.txt	FR	0.586303855	0.661803855	90.66130326	4/9/2024	Forks of the River	13.6	6.7	5.3	30.12	15.58	1.4	TC	TC	TC	1	1	1	3.309193951	Infected	2037.952	-0.001996595
53.59164399	53.66710884	0.0755	2928.516	2756.25	3014.648	258.398	PC-034-24_040924_FR.wav	PC-034-24	40924	PC-034-24_040924_FR.wav.Table01.txt	FR	0.586303854	0.661803854	90.6613034	4/9/2024	Forks of the River	13.6	6.7	5.3	30.12	15.58	1.4	TC	TC	TC	1	1	1	3.309193951	Infected	2037.952	-0.001996595
54.2534127	54.33468254	0.0813	2842.383	2756.25	3014.648	258.398	PC-034-24_040924_FR.wav	PC-034-24	40924	PC-034-24_040924_FR.wav.Table01.txt	FR	0.760453514	0.841753514	71.27977371	4/9/2024	Forks of the River	13.6	6.7	5.3	30.12	15.58	1.4	TC	TC	TC	1	1	1	3.309193951	Infected	2037.952	-0.001996595
55.09513605	55.17060091	0.0755	2928.516	2756.25	3014.648	258.398	PC-034-24_040924_FR.wav	PC-034-24	40924	PC-034-24_040924_FR.wav.Table01.txt	FR	0.493424036	0.568924036	105.4622343	4/9/2024	Forks of the River	13.6	6.7	5.3	30.12	15.58	1.4	TC	TC	TC	1	1	1	3.309193951	Infected	2037.952	-0.001996595
55.66402494	55.7394898	0.0755	2928.516	2756.25	3014.648	258.398	PC-034-24_040924_FR.wav	PC-034-24	40924	PC-034-24_040924_FR.wav.Table01.txt	FR	0.73723356	0.81273356	73.82493224	4/9/2024	Forks of the River	13.6	6.7	5.3	30.12	15.58	1.4	TC	TC	TC	1	1	1	3.309193951	Infected	2037.952	-0.001996595
56.47672336	56.55218821	0.0755	2928.516	2756.25	3014.648	258.398	PC-034-24_040924_FR.wav	PC-034-24	40924	PC-034-24_040924_FR.wav.Table01.txt	FR	0.493424036	0.568924036	105.4622343	4/9/2024	Forks of the River	13.6	6.7	5.3	30.12	15.58	1.4	TC	TC	TC	1	1	1	3.309193951	Infected	2037.952	-0.001996595
57.04561225	57.1210771	0.0755	2928.516	2756.25	3014.648	258.398	PC-034-24_040924_FR.wav	PC-034-24	40924	PC-034-24_040924_FR.wav.Table01.txt	FR	0.493424036	0.568924036	105.4622343	4/9/2024	Forks of the River	13.6	6.7	5.3	30.12	15.58	1.4	TC	TC	TC	1	1	1	3.309193951	Infected	2037.952	-0.001996595
5.677267574	5.770147392	0.0929	3014.648	2842.383	3186.914	344.531	PC-035-24_041024_CV.wav	PC-035-24	41024	PC-035-24_041024_CV.wav.Table01.txt	CV	0.342494331	0.435394331	137.8061121	4/10/2024	Colonial Village	17.4	7.2	6	25.98	12.61	1.2	LS	TC	TC	1	1	1	0	Uninfected	0	-0.00238955
6.112641723	6.205521542	0.0929	3014.648	2842.383	3186.914	344.531	PC-035-24_041024_CV.wav	PC-035-24	41024	PC-035-24_041024_CV.wav.Table01.txt	CV	0.336689342	0.429589342	139.6682695	4/10/2024	Colonial Village	17.4	7.2	6	25.98	12.61	1.2	LS	TC	TC	1	1	1	0	Uninfected	0	-0.00238955
6.542210884	6.64670068	0.1045	3014.648	2842.383	3186.914	344.531	PC-035-24_041024_CV.wav	PC-035-24	41024	PC-035-24_041024_CV.wav.Table01.txt	CV	0.394739229	0.499239229	120.1828633	4/10/2024	Colonial Village	17.4	7.2	6	25.98	12.61	1.2	LS	TC	TC	1	1	1	0	Uninfected	0	-0.00238955
7.041439909	7.140124717	0.0987	3014.648	2842.383	3186.914	344.531	PC-035-24_041024_CV.wav	PC-035-24	41024	PC-035-24_041024_CV.wav.Table01.txt	CV	0.38893424	0.48763424	123.0430414	4/10/2024	Colonial Village	17.4	7.2	6	25.98	12.61	1.2	LS	TC	TC	1	1	1	0	Uninfected	0	-0.00238955
7.529058957	7.639353741	0.1103	3100.781	2842.383	3186.914	344.531	PC-035-24_041024_CV.wav	PC-035-24	41024	PC-035-24_041024_CV.wav.Table01.txt	CV	0.493424037	0.603724037	99.38315575	4/10/2024	Colonial Village	17.4	7.2	6	25.98	12.61	1.2	LS	TC	TC	1	1	1	0	Uninfected	0	-0.00238955
8.132777778	8.231462585	0.0987	3014.648	2842.383	3186.914	344.531	PC-035-24_041024_CV.wav	PC-035-24	41024	PC-035-24_041024_CV.wav.Table01.txt	CV	0.597913832	0.696613832	86.13093402	4/10/2024	Colonial Village	17.4	7.2	6	25.98	12.61	1.2	LS	TC	TC	1	1	1	0	Uninfected	0	-0.00238955
8.829376417	8.928061224	0.0987	3100.781	2842.383	3186.914	344.531	PC-035-24_041024_CV.wav	PC-035-24	41024	PC-035-24_041024_CV.wav.Table01.txt	CV	0.359909298	0.458609298	130.8303174	4/10/2024	Colonial Village	17.4	7.2	6	25.98	12.61	1.2	LS	TC	TC	1	1	1	0	Uninfected	0	-0.00238955
9.287970522	9.398265306	0.1103	3100.781	2842.383	3186.914	344.531	PC-035-24_041024_CV.wav	PC-035-24	41024	PC-035-24_041024_CV.wav.Table01.txt	CV	0.307664399	0.417964399	143.5528962	4/10/2024	Colonial Village	17.4	7.2	6	25.98	12.61	1.2	LS	TC	TC	1	1	1	0	Uninfected	0	-0.00238955
9.705929705	9.81622449	0.1103	3100.781	2842.383	3186.914	344.531	PC-035-24_041024_CV.wav	PC-035-24	41024	PC-035-24_041024_CV.wav.Table01.txt	CV	0.34829932	0.45859932	130.8331639	4/10/2024	Colonial Village	17.4	7.2	6	25.98	12.61	1.2	LS	TC	TC	1	1	1	0	Uninfected	0	-0.00238955
10.16452381	10.24579365	0.0813	3100.781	2928.516	3186.914	258.398	PC-035-24_041024_CV.wav	PC-035-24	41024	PC-035-24_041024_CV.wav.Table01.txt	CV	0.34829932	0.42959932	139.6650255	4/10/2024	Colonial Village	17.4	7.2	6	25.98	12.61	1.2	LS	TC	TC	1	1	1	0	Uninfected	0	-0.00238955
10.59409297	10.67536281	0.0813	3100.781	2928.516	3186.914	258.398	PC-035-24_041024_CV.wav	PC-035-24	41024	PC-035-24_041024_CV.wav.Table01.txt	CV	0.400544217	0.481844217	124.5215733	4/10/2024	Colonial Village	17.4	7.2	6	25.98	12.61	1.2	LS	TC	TC	1	1	1	0	Uninfected	0	-0.00238955
11.07590703	11.15717687	0.0813	3100.781	2928.516	3186.914	258.398	PC-035-24_041024_CV.wav	PC-035-24	41024	PC-035-24_041024_CV.wav.Table01.txt	CV	0.371519274	0.452819274	132.5031938	4/10/2024	Colonial Village	17.4	7.2	6	25.98	12.61	1.2	LS	TC	TC	1	1	1	0	Uninfected	0	-0.00238955
11.52869615	11.61577098	0.0871	3100.781	2928.516	3186.914	258.398	PC-035-24_041024_CV.wav	PC-035-24	41024	PC-035-24_041024_CV.wav.Table01.txt	CV	0.342494331	0.429594331	139.6666475	4/10/2024	Colonial Village	17.4	7.2	6	25.98	12.61	1.2	LS	TC	TC	1	1	1	0	Uninfected	0	-0.00238955
11.95826531	12.03373016	0.0755	3100.781	2928.516	3186.914	258.398	PC-035-24_041024_CV.wav	PC-035-24	41024	PC-035-24_041024_CV.wav.Table01.txt	CV	0.313469387	0.388969387	154.2537845	4/10/2024	Colonial Village	17.4	7.2	6	25.98	12.61	1.2	LS	TC	TC	1	1	1	0	Uninfected	0	-0.00238955
12.34719955	12.45749433	0.1103	3100.781	2842.383	3186.914	344.531	PC-035-24_041024_CV.wav	PC-035-24	41024	PC-035-24_041024_CV.wav.Table01.txt	CV	0.34829932	0.45859932	130.8331639	4/10/2024	Colonial Village	17.4	7.2	6	25.98	12.61	1.2	LS	TC	TC	1	1	1	0	Uninfected	0	-0.00238955
12.80579365	12.92189342	0.1161	3100.781	2842.383	3273.047	430.664	PC-035-24_041024_CV.wav	PC-035-24	41024	PC-035-24_041024_CV.wav.Table01.txt	CV	0.34829932	0.46439932	129.1991556	4/10/2024	Colonial Village	17.4	7.2	6	25.98	12.61	1.2	LS	TC	TC	1	1	1	0	Uninfected	0	-0.00238955
13.27019274	13.38629252	0.1161	3100.781	2842.383	3273.047	430.664	PC-035-24_041024_CV.wav	PC-035-24	41024	PC-035-24_041024_CV.wav.Table01.txt	CV	0.336689342	0.452789342	132.511953	4/10/2024	Colonial Village	17.4	7.2	6	25.98	12.61	1.2	LS	TC	TC	1	1	1	0	Uninfected	0	-0.00238955
13.72298186	13.83327664	0.1103	3100.781	2842.383	3186.914	344.531	PC-035-24_041024_CV.wav	PC-035-24	41024	PC-035-24_041024_CV.wav.Table01.txt	CV	0.365714286	0.476014286	126.0466372	4/10/2024	Colonial Village	17.4	7.2	6	25.98	12.61	1.2	LS	TC	TC	1	1	1	0	Uninfected	0	-0.00238955
14.19899093	14.30348073	0.1045	3100.781	2842.383	3186.914	344.531	PC-035-24_041024_CV.wav	PC-035-24	41024	PC-035-24_041024_CV.wav.Table01.txt	CV	0.330884353	0.435384353	137.8092703	4/10/2024	Colonial Village	17.4	7.2	6	25.98	12.61	1.2	LS	TC	TC	1	1	1	0	Uninfected	0	-0.00238955
14.63436508	14.74465986	0.1103	3100.781	2928.516	3186.914	258.398	PC-035-24_041024_CV.wav	PC-035-24	41024	PC-035-24_041024_CV.wav.Table01.txt	CV	0.383129252	0.493429252	121.5979794	4/10/2024	Colonial Village	17.4	7.2	6	25.98	12.61	1.2	LS	TC	TC	1	1	1	0	Uninfected	0	-0.00238955
15.12778912	15.2380839	0.1103	3100.781	2928.516	3186.914	258.398	PC-035-24_041024_CV.wav	PC-035-24	41024	PC-035-24_041024_CV.wav.Table01.txt	CV	0.307664399	0.417964399	143.5528962	4/10/2024	Colonial Village	17.4	7.2	6	25.98	12.61	1.2	LS	TC	TC	1	1	1	0	Uninfected	0	-0.00238955
15.5457483	15.65604308	0.1103	3100.781	2928.516	3186.914	258.398	PC-035-24_041024_CV.wav	PC-035-24	41024	PC-035-24_041024_CV.wav.Table01.txt	CV	0.400544218	0.510844218	117.452636	4/10/2024	Colonial Village	17.4	7.2	6	25.98	12.61	1.2	LS	TC	TC	1	1	1	0	Uninfected	0	-0.00238955
16.0565873	16.1610771	0.1045	3100.781	2842.383	3186.914	344.531	PC-035-24_041024_CV.wav	PC-035-24	41024	PC-035-24_041024_CV.wav.Table01.txt	CV	1.764716553	1.869216553	32.09900956	4/10/2024	Colonial Village	17.4	7.2	6	25.98	12.61	1.2	LS	TC	TC	1	1	1	0	Uninfected	0	-0.00238955
17.92579365	18.02447846	0.0987	3100.781	2928.516	3186.914	258.398	PC-035-24_041024_CV.wav	PC-035-24	41024	PC-035-24_041024_CV.wav.Table01.txt	CV	0.452789116	0.551489116	108.7963448	4/10/2024	Colonial Village	17.4	7.2	6	25.98	12.61	1.2	LS	TC	TC	1	1	1	0	Uninfected	0	-0.00238955
39.42166667	39.51454649	0.0929	3100.781	2842.383	3186.914	344.531	PC-035-24_041024_CV.wav	PC-035-24	41024	PC-035-24_041024_CV.wav.Table01.txt	CV	0.568888889	0.661788889	90.66335352	4/10/2024	Colonial Village	17.4	7.2	6	25.98	12.61	1.2	LS	TC	TC	1	1	1	0	Uninfected	0	-0.00238955
40.08343537	40.18212018	0.0987	3100.781	2842.383	3186.914	344.531	PC-035-24_041024_CV.wav	PC-035-24	41024	PC-035-24_041024_CV.wav.Table01.txt	CV	0.400544218	0.499244218	120.1816623	4/10/2024	Colonial Village	17.4	7.2	6	25.98	12.61	1.2	LS	TC	TC	1	1	1	0	Uninfected	0	-0.00238955
40.5826644	40.68134921	0.0987	3100.781	2842.383	3186.914	344.531	PC-035-24_041024_CV.wav	PC-035-24	41024	PC-035-24_041024_CV.wav.Table01.txt	CV	0.388934241	0.487634241	123.0430412	4/10/2024	Colonial Village	17.4	7.2	6	25.98	12.61	1.2	LS	TC	TC	1	1	1	0	Uninfected	0	-0.00238955
41.07028345	41.17477324	0.1045	3100.781	2842.383	3186.914	344.531	PC-035-24_041024_CV.wav	PC-035-24	41024	PC-035-24_041024_CV.wav.Table01.txt	CV	0.377324263	0.481824263	124.5267302	4/10/2024	Colonial Village	17.4	7.2	6	25.98	12.61	1.2	LS	TC	TC	1	1	1	0	Uninfected	0	-0.00238955
41.55209751	41.6565873	0.1045	3100.781	2842.383	3186.914	344.531	PC-035-24_041024_CV.wav	PC-035-24	41024	PC-035-24_041024_CV.wav.Table01.txt	CV	0.481814059	0.586314059	102.3342338	4/10/2024	Colonial Village	17.4	7.2	6	25.98	12.61	1.2	LS	TC	TC	1	1	1	0	Uninfected	0	-0.00238955
42.13840136	42.24289116	0.1045	3100.781	2842.383	3186.914	344.531	PC-035-24_041024_CV.wav	PC-035-24	41024	PC-035-24_041024_CV.wav.Table01.txt	CV	0.406349207	0.510849207	117.451489	4/10/2024	Colonial Village	17.4	7.2	6	25.98	12.61	1.2	LS	TC	TC	1	1	1	0	Uninfected	0	-0.00238955
18.13477324	18.25087302	0.1161	3100.781	2928.516	3186.914	258.398	PC-037-24_040924_FR.wav	PC-037-24	40924	PC-037-24_040924_FR.wav.Table01.txt	FR	0.91138322	1.02748322	58.39511423	4/9/2024	Forks of the River	13.5	6.35	5.1	25.62	13.02	1.25	SE	SE	TC	2	2	2	0	Uninfected	0	-0.001671292
19.16225624	19.27835601	0.1161	3100.781	2928.516	3186.914	258.398	PC-037-24_040924_FR.wav	PC-037-24	40924	PC-037-24_040924_FR.wav.Table01.txt	FR	0.667573696	0.783673696	76.56247786	4/9/2024	Forks of the River	13.5	6.35	5.1	25.62	13.02	1.25	SE	SE	TC	2	2	2	0	Uninfected	0	-0.001671292
19.94592971	20.06783447	0.1219	3100.781	2928.516	3186.914	258.398	PC-037-24_040924_FR.wav	PC-037-24	40924	PC-037-24_040924_FR.wav.Table01.txt	FR	0.626938776	0.748838776	80.12405597	4/9/2024	Forks of the River	13.5	6.35	5.1	25.62	13.02	1.25	SE	SE	TC	2	2	2	0	Uninfected	0	-0.001671292
20.69477324	20.81087302	0.1161	3100.781	2928.516	3186.914	258.398	PC-037-24_040924_FR.wav	PC-037-24	40924	PC-037-24_040924_FR.wav.Table01.txt	FR	0.893968254	1.010068254	59.40192632	4/9/2024	Forks of the River	13.5	6.35	5.1	25.62	13.02	1.25	SE	SE	TC	2	2	2	0	Uninfected	0	-0.001671292
21.70484127	21.82674603	0.1219	3100.781	2928.516	3186.914	258.398	PC-037-24_040924_FR.wav	PC-037-24	40924	PC-037-24_040924_FR.wav.Table01.txt	FR	0.847528344	0.969428344	61.89214538	4/9/2024	Forks of the River	13.5	6.35	5.1	25.62	13.02	1.25	SE	SE	TC	2	2	2	0	Uninfected	0	-0.001671292
22.67427438	22.79037415	0.1161	3100.781	2928.516	3186.914	258.398	PC-037-24_040924_FR.wav	PC-037-24	40924	PC-037-24_040924_FR.wav.Table01.txt	FR	0.568888889	0.684988889	87.59266167	4/9/2024	Forks of the River	13.5	6.35	5.1	25.62	13.02	1.25	SE	SE	TC	2	2	2	0	Uninfected	0	-0.001671292
23.35926304	23.47536281	0.1161	3100.781	2928.516	3186.914	258.398	PC-037-24_040924_FR.wav	PC-037-24	40924	PC-037-24_040924_FR.wav.Table01.txt	FR	0.801088435	0.917188435	65.4173098	4/9/2024	Forks of the River	13.5	6.35	5.1	25.62	13.02	1.25	SE	SE	TC	2	2	2	0	Uninfected	0	-0.001671292
24.27645125	24.38674603	0.1103	3100.781	2842.383	3100.781	258.398	PC-037-24_040924_FR.wav	PC-037-24	40924	PC-037-24_040924_FR.wav.Table01.txt	FR	1.230657596	1.340957596	44.74414417	4/9/2024	Forks of the River	13.5	6.35	5.1	25.62	13.02	1.25	SE	SE	TC	2	2	2	0	Uninfected	0	-0.001671292
25.61740363	25.7335034	0.1161	3100.781	2928.516	3186.914	258.398	PC-037-24_040924_FR.wav	PC-037-24	40924	PC-037-24_040924_FR.wav.Table01.txt	FR	1.399002268	1.515102268	39.60128717	4/9/2024	Forks of the River	13.5	6.35	5.1	25.62	13.02	1.25	SE	SE	TC	2	2	2	0	Uninfected	0	-0.001671292
27.13250567	27.23699547	0.1045	3100.781	2928.516	3100.781	172.266	PC-037-24_040924_FR.wav	PC-037-24	40924	PC-037-24_040924_FR.wav.Table01.txt	FR	0.893968254	0.998468254	60.09204575	4/9/2024	Forks of the River	13.5	6.35	5.1	25.62	13.02	1.25	SE	SE	TC	2	2	2	0	Uninfected	0	-0.001671292
28.13096372	28.22964853	0.0987	2928.516	2928.516	3100.781	172.266	PC-037-24_040924_FR.wav	PC-037-24	40924	PC-037-24_040924_FR.wav.Table01.txt	FR	0.818503401	0.917203401	65.41624239	4/9/2024	Forks of the River	13.5	6.35	5.1	25.62	13.02	1.25	SE	SE	TC	2	2	2	0	Uninfected	0	-0.001671292
29.04815193	29.14683674	0.0987	3014.648	2842.383	3100.781	258.398	PC-037-24_040924_FR.wav	PC-037-24	40924	PC-037-24_040924_FR.wav.Table01.txt	FR	0.772063492	0.870763492	68.90504776	4/9/2024	Forks of the River	13.5	6.35	5.1	25.62	13.02	1.25	SE	SE	TC	2	2	2	0	Uninfected	0	-0.001671292
29.91890023	30.035	0.1161	3014.648	2928.516	3186.914	258.398	PC-037-24_040924_FR.wav	PC-037-24	40924	PC-037-24_040924_FR.wav.Table01.txt	FR	0.772063492	0.888163492	67.55512982	4/9/2024	Forks of the River	13.5	6.35	5.1	25.62	13.02	1.25	SE	SE	TC	2	2	2	0	Uninfected	0	-0.001671292
30.80706349	30.92316327	0.1161	3014.648	2928.516	3186.914	258.398	PC-037-24_040924_FR.wav	PC-037-24	40924	PC-037-24_040924_FR.wav.Table01.txt	FR	0.73723356	0.85333356	70.31248132	4/9/2024	Forks of the River	13.5	6.35	5.1	25.62	13.02	1.25	SE	SE	TC	2	2	2	0	Uninfected	0	-0.001671292
31.66039683	31.78810658	0.1277	3100.781	2928.516	3186.914	258.398	PC-037-24_040924_FR.wav	PC-037-24	40924	PC-037-24_040924_FR.wav.Table01.txt	FR	1.642811791	1.770511791	33.88850631	4/9/2024	Forks of the River	13.5	6.35	5.1	25.62	13.02	1.25	SE	SE	TC	2	2	2	0	Uninfected	0	-0.001671292
33.43091837	33.54701814	0.1161	3100.781	2928.516	3186.914	258.398	PC-037-24_040924_FR.wav	PC-037-24	40924	PC-037-24_040924_FR.wav.Table01.txt	FR	0.65015873	0.76625873	78.30253366	4/9/2024	Forks of the River	13.5	6.35	5.1	25.62	13.02	1.25	SE	SE	TC	2	2	2	0	Uninfected	0	-0.001671292
34.19717687	34.31908163	0.1219	2928.516	2928.516	3100.781	172.266	PC-037-24_040924_FR.wav	PC-037-24	40924	PC-037-24_040924_FR.wav.Table01.txt	FR	0.638548752	0.760448752	78.90078042	4/9/2024	Forks of the River	13.5	6.35	5.1	25.62	13.02	1.25	SE	SE	TC	2	2	2	0	Uninfected	0	-0.001671292
34.95763039	35.06792517	0.1103	3014.648	2928.516	3100.781	172.266	PC-037-24_040924_FR.wav	PC-037-24	40924	PC-037-24_040924_FR.wav.Table01.txt	FR	0.673378685	0.783678685	76.56199045	4/9/2024	Forks of the River	13.5	6.35	5.1	25.62	13.02	1.25	SE	SE	TC	2	2	2	0	Uninfected	0	-0.001671292
35.74130386	35.85740363	0.1161	3100.781	2928.516	3186.914	258.398	PC-037-24_040924_FR.wav	PC-037-24	40924	PC-037-24_040924_FR.wav.Table01.txt	FR	0.772063492	0.888163492	67.55512982	4/9/2024	Forks of the River	13.5	6.35	5.1	25.62	13.02	1.25	SE	SE	TC	2	2	2	0	Uninfected	0	-0.001671292
36.62946712	36.75717687	0.1277	3100.781	2928.516	3186.914	258.398	PC-037-24_040924_FR.wav	PC-037-24	40924	PC-037-24_040924_FR.wav.Table01.txt	FR	0.586303855	0.714003855	84.03315974	4/9/2024	Forks of the River	13.5	6.35	5.1	25.62	13.02	1.25	SE	SE	TC	2	2	2	0	Uninfected	0	-0.001671292
37.34348073	37.4595805	0.1161	3014.648	2928.516	3186.914	258.398	PC-037-24_040924_FR.wav	PC-037-24	40924	PC-037-24_040924_FR.wav.Table01.txt	FR	0.801088435	0.917188435	65.4173098	4/9/2024	Forks of the River	13.5	6.35	5.1	25.62	13.02	1.25	SE	SE	TC	2	2	2	0	Uninfected	0	-0.001671292
38.26066893	38.37676871	0.1161	3100.781	2928.516	3186.914	258.398	PC-037-24_040924_FR.wav	PC-037-24	40924	PC-037-24_040924_FR.wav.Table01.txt	FR	0.615328799	0.731428799	82.03122448	4/9/2024	Forks of the River	13.5	6.35	5.1	25.62	13.02	1.25	SE	SE	TC	2	2	2	0	Uninfected	0	-0.001671292
38.99209751	39.10239229	0.1103	3100.781	2928.516	3186.914	258.398	PC-037-24_040924_FR.wav	PC-037-24	40924	PC-037-24_040924_FR.wav.Table01.txt	FR	0.580498866	0.690798866	86.85596192	4/9/2024	Forks of the River	13.5	6.35	5.1	25.62	13.02	1.25	SE	SE	TC	2	2	2	0	Uninfected	0	-0.001671292
39.68289116	39.79899093	0.1161	3014.648	2928.516	3186.914	258.398	PC-037-24_040924_FR.wav	PC-037-24	40924	PC-037-24_040924_FR.wav.Table01.txt	FR	0.655963719	0.772063719	77.71379295	4/9/2024	Forks of the River	13.5	6.35	5.1	25.62	13.02	1.25	SE	SE	TC	2	2	2	0	Uninfected	0	-0.001671292
40.45495465	40.57685941	0.1219	3100.781	2928.516	3186.914	258.398	PC-037-24_040924_FR.wav	PC-037-24	40924	PC-037-24_040924_FR.wav.Table01.txt	FR	0.586303855	0.708203855	84.72136882	4/9/2024	Forks of the River	13.5	6.35	5.1	25.62	13.02	1.25	SE	SE	TC	2	2	2	0	Uninfected	0	-0.001671292
41.16316327	41.28506803	0.1219	3100.781	2928.516	3186.914	258.398	PC-037-24_040924_FR.wav	PC-037-24	40924	PC-037-24_040924_FR.wav.Table01.txt	FR	0.690793651	0.812693651	73.82855757	4/9/2024	Forks of the River	13.5	6.35	5.1	25.62	13.02	1.25	SE	SE	TC	2	2	2	0	Uninfected	0	-0.001671292
41.97586168	42.08615646	0.1103	3100.781	2928.516	3186.914	258.398	PC-037-24_040924_FR.wav	PC-037-24	40924	PC-037-24_040924_FR.wav.Table01.txt	FR	0.82430839	0.93460839	64.19801132	4/9/2024	Forks of the River	13.5	6.35	5.1	25.62	13.02	1.25	SE	SE	TC	2	2	2	0	Uninfected	0	-0.001671292
42.91046485	43.02656463	0.1161	3100.781	2928.516	3186.914	258.398	PC-037-24_040924_FR.wav	PC-037-24	40924	PC-037-24_040924_FR.wav.Table01.txt	FR	0.673378685	0.789478685	75.99951859	4/9/2024	Forks of the River	13.5	6.35	5.1	25.62	13.02	1.25	SE	SE	TC	2	2	2	0	Uninfected	0	-0.001671292
43.69994331	43.8102381	0.1103	3100.781	2928.516	3186.914	258.398	PC-037-24_040924_FR.wav	PC-037-24	40924	PC-037-24_040924_FR.wav.Table01.txt	FR	0.592108844	0.702408844	85.42033676	4/9/2024	Forks of the River	13.5	6.35	5.1	25.62	13.02	1.25	SE	SE	TC	2	2	2	0	Uninfected	0	-0.001671292
44.40234694	44.51844671	0.1161	3100.781	2928.516	3186.914	258.398	PC-037-24_040924_FR.wav	PC-037-24	40924	PC-037-24_040924_FR.wav.Table01.txt	FR	1.224852608	1.340952608	44.74431061	4/9/2024	Forks of the River	13.5	6.35	5.1	25.62	13.02	1.25	SE	SE	TC	2	2	2	0	Uninfected	0	-0.001671292
4.359535147	4.440804989	0.0813	2928.516	2842.383	3014.648	172.266	PC-038-24_040924_FR.wav	PC-038-24	40924	PC-038-24_040924_FR.wav.Table01.txt	FR	0.673378684	0.754678684	79.50403433	4/9/2024	Forks of the River	13.1	6.45	5.1	27.8	14.96	1.35	SE	SE	TC	2	2	2	2.070426156	Infected	117.6051	-0.001557811
5.114183673	5.189648526	0.0755	2928.516	2842.383	3014.648	172.266	PC-038-24_040924_FR.wav	PC-038-24	40924	PC-038-24_040924_FR.wav.Table01.txt	FR	0.586303855	0.661803855	90.66130326	4/9/2024	Forks of the River	13.1	6.45	5.1	27.8	14.96	1.35	SE	SE	TC	2	2	2	2.070426156	Infected	117.6051	-0.001557811
5.775952381	5.845612245	0.0697	2928.516	2842.383	3014.648	172.266	PC-038-24_040924_FR.wav	PC-038-24	40924	PC-038-24_040924_FR.wav.Table01.txt	FR	0.795283447	0.864983447	69.36548926	4/9/2024	Forks of the River	13.1	6.45	5.1	27.8	14.96	1.35	SE	SE	TC	2	2	2	2.070426156	Infected	117.6051	-0.001557811
6.640895692	6.716360544	0.0755	2928.516	2842.383	3014.648	172.266	PC-038-24_040924_FR.wav	PC-038-24	40924	PC-038-24_040924_FR.wav.Table01.txt	FR	0.73723356	0.81273356	73.82493224	4/9/2024	Forks of the River	13.1	6.45	5.1	27.8	14.96	1.35	SE	SE	TC	2	2	2	2.070426156	Infected	117.6051	-0.001557811
7.453594104	7.529058957	0.0755	2928.516	2842.383	3014.648	172.266	PC-038-24_040924_FR.wav	PC-038-24	40924	PC-038-24_040924_FR.wav.Table01.txt	FR	0.673378685	0.748878685	80.11978602	4/9/2024	Forks of the River	13.1	6.45	5.1	27.8	14.96	1.35	SE	SE	TC	2	2	2	2.070426156	Infected	117.6051	-0.001557811
8.202437642	8.277902494	0.0755	2928.516	2842.383	3014.648	172.266	PC-038-24_040924_FR.wav	PC-038-24	40924	PC-038-24_040924_FR.wav.Table01.txt	FR	0.754648526	0.830148526	72.27622301	4/9/2024	Forks of the River	13.1	6.45	5.1	27.8	14.96	1.35	SE	SE	TC	2	2	2	2.070426156	Infected	117.6051	-0.001557811
9.03255102	9.102210884	0.0697	2928.516	2842.383	3014.648	172.266	PC-038-24_040924_FR.wav	PC-038-24	40924	PC-038-24_040924_FR.wav.Table01.txt	FR	0.876553288	0.946253288	63.4079699	4/9/2024	Forks of the River	13.1	6.45	5.1	27.8	14.96	1.35	SE	SE	TC	2	2	2	2.070426156	Infected	117.6051	-0.001557811
9.978764172	10.07164399	0.0929	2928.516	2842.383	3014.648	172.266	PC-038-24_040924_FR.wav	PC-038-24	40924	PC-038-24_040924_FR.wav.Table01.txt	FR	0.714013605	0.806913605	74.35740286	4/9/2024	Forks of the River	13.1	6.45	5.1	27.8	14.96	1.35	SE	SE	TC	2	2	2	2.070426156	Infected	117.6051	-0.001557811
10.7856576	10.86112245	0.0755	2928.516	2842.383	3014.648	172.266	PC-038-24_040924_FR.wav	PC-038-24	40924	PC-038-24_040924_FR.wav.Table01.txt	FR	0.592108844	0.667608844	89.87298557	4/9/2024	Forks of the River	13.1	6.45	5.1	27.8	14.96	1.35	SE	SE	TC	2	2	2	2.070426156	Infected	117.6051	-0.001557811
11.45323129	11.52869615	0.0755	2928.516	2842.383	3014.648	172.266	PC-038-24_040924_FR.wav	PC-038-24	40924	PC-038-24_040924_FR.wav.Table01.txt	FR	0.644353742	0.719853742	83.35026478	4/9/2024	Forks of the River	13.1	6.45	5.1	27.8	14.96	1.35	SE	SE	TC	2	2	2	2.070426156	Infected	117.6051	-0.001557811
12.17304989	12.24851474	0.0755	2928.516	2842.383	3014.648	172.266	PC-038-24_040924_FR.wav	PC-038-24	40924	PC-038-24_040924_FR.wav.Table01.txt	FR	0.766258504	0.841758504	71.27935116	4/9/2024	Forks of the River	13.1	6.45	5.1	27.8	14.96	1.35	SE	SE	TC	2	2	2	2.070426156	Infected	117.6051	-0.001557811
13.01477324	13.0902381	0.0755	2928.516	2842.383	3014.648	172.266	PC-038-24_040924_FR.wav	PC-038-24	40924	PC-038-24_040924_FR.wav.Table01.txt	FR	0.60952381	0.68502381	87.58819639	4/9/2024	Forks of the River	13.1	6.45	5.1	27.8	14.96	1.35	SE	SE	TC	2	2	2	2.070426156	Infected	117.6051	-0.001557811
13.69976191	13.76942177	0.0697	2928.516	2842.383	3014.648	172.266	PC-038-24_040924_FR.wav	PC-038-24	40924	PC-038-24_040924_FR.wav.Table01.txt	FR	0.789478458	0.859178458	69.83415313	4/9/2024	Forks of the River	13.1	6.45	5.1	27.8	14.96	1.35	SE	SE	TC	2	2	2	2.070426156	Infected	117.6051	-0.001557811
14.55890023	14.63436508	0.0755	2928.516	2842.383	3100.781	258.398	PC-038-24_040924_FR.wav	PC-038-24	40924	PC-038-24_040924_FR.wav.Table01.txt	FR	0.580498867	0.655998867	91.4635726	4/9/2024	Forks of the River	13.1	6.45	5.1	27.8	14.96	1.35	SE	SE	TC	2	2	2	2.070426156	Infected	117.6051	-0.001557811
15.21486395	15.28452381	0.0697	2928.516	2842.383	3014.648	172.266	PC-038-24_040924_FR.wav	PC-038-24	40924	PC-038-24_040924_FR.wav.Table01.txt	FR	1.143582766	1.213282766	49.45261046	4/9/2024	Forks of the River	13.1	6.45	5.1	27.8	14.96	1.35	SE	SE	TC	2	2	2	2.070426156	Infected	117.6051	-0.001557811
16.42810658	16.49776644	0.0697	3014.648	2842.383	3100.781	258.398	PC-038-24_040924_FR.wav	PC-038-24	40924	PC-038-24_040924_FR.wav.Table01.txt	FR	0.557278911	0.626978911	95.69699865	4/9/2024	Forks of the River	13.1	6.45	5.1	27.8	14.96	1.35	SE	SE	TC	2	2	2	2.070426156	Infected	117.6051	-0.001557811
17.05504535	17.12470522	0.0697	3014.648	2842.383	3014.648	172.266	PC-038-24_040924_FR.wav	PC-038-24	40924	PC-038-24_040924_FR.wav.Table01.txt	FR	0.69659864	0.76629864	78.29845555	4/9/2024	Forks of the River	13.1	6.45	5.1	27.8	14.96	1.35	SE	SE	TC	2	2	2	2.070426156	Infected	117.6051	-0.001557811
17.82130386	17.89096372	0.0697	3014.648	2842.383	3014.648	172.266	PC-038-24_040924_FR.wav	PC-038-24	40924	PC-038-24_040924_FR.wav.Table01.txt	FR	0.702403628	0.772103628	77.70977603	4/9/2024	Forks of the River	13.1	6.45	5.1	27.8	14.96	1.35	SE	SE	TC	2	2	2	2.070426156	Infected	117.6051	-0.001557811
18.59336735	18.6688322	0.0755	3014.648	2842.383	3100.781	258.398	PC-038-24_040924_FR.wav	PC-038-24	40924	PC-038-24_040924_FR.wav.Table01.txt	FR	0.632743764	0.708243764	84.71659484	4/9/2024	Forks of the River	13.1	6.45	5.1	27.8	14.96	1.35	SE	SE	TC	2	2	2	2.070426156	Infected	117.6051	-0.001557811
19.30157596	19.37704082	0.0755	3014.648	2842.383	3100.781	258.398	PC-038-24_040924_FR.wav	PC-038-24	40924	PC-038-24_040924_FR.wav.Table01.txt	FR	0.580498867	0.655998867	91.4635726	4/9/2024	Forks of the River	13.1	6.45	5.1	27.8	14.96	1.35	SE	SE	TC	2	2	2	2.070426156	Infected	117.6051	-0.001557811
19.95753968	20.03300454	0.0755	3014.648	2842.383	3100.781	258.398	PC-038-24_040924_FR.wav	PC-038-24	40924	PC-038-24_040924_FR.wav.Table01.txt	FR	0.992653061	1.068153061	56.171725	4/9/2024	Forks of the River	13.1	6.45	5.1	27.8	14.96	1.35	SE	SE	TC	2	2	2	2.070426156	Infected	117.6051	-0.001557811
21.0256576	21.09531746	0.0697	3014.648	2842.383	3014.648	172.266	PC-038-24_040924_FR.wav	PC-038-24	40924	PC-038-24_040924_FR.wav.Table01.txt	FR	0.714013606	0.783713606	76.55857898	4/9/2024	Forks of the River	13.1	6.45	5.1	27.8	14.96	1.35	SE	SE	TC	2	2	2	2.070426156	Infected	117.6051	-0.001557811
21.80933107	21.87899093	0.0697	3014.648	2842.383	3014.648	172.266	PC-038-24_040924_FR.wav	PC-038-24	40924	PC-038-24_040924_FR.wav.Table01.txt	FR	0.899773242	0.969473242	61.88927904	4/9/2024	Forks of the River	13.1	6.45	5.1	27.8	14.96	1.35	SE	SE	TC	2	2	2	2.070426156	Infected	117.6051	-0.001557811
22.77876417	22.85422903	0.0755	3014.648	2842.383	3014.648	172.266	PC-038-24_040924_FR.wav	PC-038-24	40924	PC-038-24_040924_FR.wav.Table01.txt	FR	0.621133787	0.696633787	86.12846681	4/9/2024	Forks of the River	13.1	6.45	5.1	27.8	14.96	1.35	SE	SE	TC	2	2	2	2.070426156	Infected	117.6051	-0.001557811
23.47536281	23.55082766	0.0755	3014.648	2842.383	3014.648	172.266	PC-038-24_040924_FR.wav	PC-038-24	40924	PC-038-24_040924_FR.wav.Table01.txt	FR	0.835918368	0.911418368	65.83145799	4/9/2024	Forks of the River	13.1	6.45	5.1	27.8	14.96	1.35	SE	SE	TC	2	2	2	2.070426156	Infected	117.6051	-0.001557811
24.38674603	24.4564059	0.0697	3014.648	2842.383	3014.648	172.266	PC-038-24_040924_FR.wav	PC-038-24	40924	PC-038-24_040924_FR.wav.Table01.txt	FR	1.102947845	1.172647845	51.16625614	4/9/2024	Forks of the River	13.1	6.45	5.1	27.8	14.96	1.35	SE	SE	TC	2	2	2	2.070426156	Infected	117.6051	-0.001557811
25.55935374	25.63481859	0.0755	2928.516	2842.383	3014.648	172.266	PC-038-24_040924_FR.wav	PC-038-24	40924	PC-038-24_040924_FR.wav.Table01.txt	FR	1.47446712	1.54996712	38.71049858	4/9/2024	Forks of the River	13.1	6.45	5.1	27.8	14.96	1.35	SE	SE	TC	2	2	2	2.070426156	Infected	117.6051	-0.001557811
27.10928571	27.17314059	0.0639	3014.648	2842.383	3014.648	172.266	PC-038-24_040924_FR.wav	PC-038-24	40924	PC-038-24_040924_FR.wav.Table01.txt	FR	4.719455782	4.783355782	12.54349514	4/9/2024	Forks of the River	13.1	6.45	5.1	27.8	14.96	1.35	SE	SE	TC	2	2	2	2.070426156	Infected	117.6051	-0.001557811
31.89259637	31.95645125	0.0639	2928.516	2842.383	3014.648	172.266	PC-038-24_040924_FR.wav	PC-038-24	40924	PC-038-24_040924_FR.wav.Table01.txt	FR	1.015873016	1.079773016	55.56723414	4/9/2024	Forks of the River	13.1	6.45	5.1	27.8	14.96	1.35	SE	SE	TC	2	2	2	2.070426156	Infected	117.6051	-0.001557811
32.97232426	33.03617914	0.0639	2928.516	2842.383	3014.648	172.266	PC-038-24_040924_FR.wav	PC-038-24	40924	PC-038-24_040924_FR.wav.Table01.txt	FR	0.73723356	0.80113356	74.89387912	4/9/2024	Forks of the River	13.1	6.45	5.1	27.8	14.96	1.35	SE	SE	TC	2	2	2	2.070426156	Infected	117.6051	-0.001557811
17.91418367	18.03028345	0.1161	2842.383	2670.117	2928.516	258.398	PC-039-24_040924_FR.wav	PC-039-24	40924	PC-039-24_040924_FR.wav.Table01.txt	FR	1.178412698	1.294512698	46.34948741	4/9/2024	Forks of the River	13.2	7.5	5.4	28.75	14.37	2.1	SE	SE	TC	2	2	2	1.458099746	Infected	28.7144	0.004161782
19.20869615	19.30738095	0.0987	2756.25	2670.117	2842.383	172.266	PC-039-24_040924_FR.wav	PC-039-24	40924	PC-039-24_040924_FR.wav.Table01.txt	FR	0.714013606	0.812713606	73.82674482	4/9/2024	Forks of the River	13.2	7.5	5.4	28.75	14.37	2.1	SE	SE	TC	2	2	2	1.458099746	Infected	28.7144	0.004161782
20.02139456	20.13749433	0.1161	2842.383	2670.117	2928.516	258.398	PC-039-24_040924_FR.wav	PC-039-24	40924	PC-039-24_040924_FR.wav.Table01.txt	FR	0.638548753	0.754648753	79.50718763	4/9/2024	Forks of the River	13.2	7.5	5.4	28.75	14.37	2.1	SE	SE	TC	2	2	2	1.458099746	Infected	28.7144	0.004161782
20.77604308	20.88633787	0.1103	2842.383	2670.117	2928.516	258.398	PC-039-24_040924_FR.wav	PC-039-24	40924	PC-039-24_040924_FR.wav.Table01.txt	FR	1.619591837	1.729891837	34.68424945	4/9/2024	Forks of the River	13.2	7.5	5.4	28.75	14.37	2.1	SE	SE	TC	2	2	2	1.458099746	Infected	28.7144	0.004161782
22.50592971	22.60461451	0.0987	2756.25	2670.117	2842.383	172.266	PC-039-24_040924_FR.wav	PC-039-24	40924	PC-039-24_040924_FR.wav.Table01.txt	FR	1.190022676	1.288722676	46.55772814	4/9/2024	Forks of the River	13.2	7.5	5.4	28.75	14.37	2.1	SE	SE	TC	2	2	2	1.458099746	Infected	28.7144	0.004161782
23.79463719	23.88751701	0.0929	2756.25	2583.984	2842.383	258.398	PC-039-24_040924_FR.wav	PC-039-24	40924	PC-039-24_040924_FR.wav.Table01.txt	FR	1.079727891	1.172627891	51.16712681	4/9/2024	Forks of the River	13.2	7.5	5.4	28.75	14.37	2.1	SE	SE	TC	2	2	2	1.458099746	Infected	28.7144	0.004161782
24.9672449	25.06012472	0.0929	2756.25	2670.117	2842.383	172.266	PC-039-24_040924_FR.wav	PC-039-24	40924	PC-039-24_040924_FR.wav.Table01.txt	FR	0.626938775	0.719838775	83.35199781	4/9/2024	Forks of the River	13.2	7.5	5.4	28.75	14.37	2.1	SE	SE	TC	2	2	2	1.458099746	Infected	28.7144	0.004161782
25.68706349	25.77994331	0.0929	2756.25	2670.117	2842.383	172.266	PC-039-24_040924_FR.wav	PC-039-24	40924	PC-039-24_040924_FR.wav.Table01.txt	FR	0.905578231	0.998478231	60.0914453	4/9/2024	Forks of the River	13.2	7.5	5.4	28.75	14.37	2.1	SE	SE	TC	2	2	2	1.458099746	Infected	28.7144	0.004161782
26.68552154	26.77840136	0.0929	2756.25	2670.117	2842.383	172.266	PC-039-24_040924_FR.wav	PC-039-24	40924	PC-039-24_040924_FR.wav.Table01.txt	FR	0.5630839	0.6559839	91.46565945	4/9/2024	Forks of the River	13.2	7.5	5.4	28.75	14.37	2.1	SE	SE	TC	2	2	2	1.458099746	Infected	28.7144	0.004161782
27.34148526	27.43436508	0.0929	2756.25	2670.117	2928.516	258.398	PC-039-24_040924_FR.wav	PC-039-24	40924	PC-039-24_040924_FR.wav.Table01.txt	FR	0.655963719	0.748863719	80.12138721	4/9/2024	Forks of the River	13.2	7.5	5.4	28.75	14.37	2.1	SE	SE	TC	2	2	2	1.458099746	Infected	28.7144	0.004161782
28.0903288	28.18320862	0.0929	2756.25	2670.117	2928.516	258.398	PC-039-24_040924_FR.wav	PC-039-24	40924	PC-039-24_040924_FR.wav.Table01.txt	FR	0.893968254	0.986868254	60.798389	4/9/2024	Forks of the River	13.2	7.5	5.4	28.75	14.37	2.1	SE	SE	TC	2	2	2	1.458099746	Infected	28.7144	0.004161782
29.07717687	29.1642517	0.0871	2756.25	2670.117	2842.383	172.266	PC-039-24_040924_FR.wav	PC-039-24	40924	PC-039-24_040924_FR.wav.Table01.txt	FR	0.795283446	0.882383446	67.99764918	4/9/2024	Forks of the River	13.2	7.5	5.4	28.75	14.37	2.1	SE	SE	TC	2	2	2	1.458099746	Infected	28.7144	0.004161782
29.95953515	30.05241497	0.0929	2756.25	2670.117	2928.516	258.398	PC-039-24_040924_FR.wav	PC-039-24	40924	PC-039-24_040924_FR.wav.Table01.txt	FR	1.004263039	1.097163039	54.68649405	4/9/2024	Forks of the River	13.2	7.5	5.4	28.75	14.37	2.1	SE	SE	TC	2	2	2	1.458099746	Infected	28.7144	0.004161782
31.05667801	31.14375283	0.0871	2756.25	2670.117	2928.516	258.398	PC-039-24_040924_FR.wav	PC-039-24	40924	PC-039-24_040924_FR.wav.Table01.txt	FR	1.248072563	1.335172563	44.93801151	4/9/2024	Forks of the River	13.2	7.5	5.4	28.75	14.37	2.1	SE	SE	TC	2	2	2	1.458099746	Infected	28.7144	0.004161782
32.3918254	32.46729025	0.0755	2756.25	2670.117	2928.516	258.398	PC-039-24_040924_FR.wav	PC-039-24	40924	PC-039-24_040924_FR.wav.Table01.txt	FR	0.621133787	0.696633787	86.12846681	4/9/2024	Forks of the River	13.2	7.5	5.4	28.75	14.37	2.1	SE	SE	TC	2	2	2	1.458099746	Infected	28.7144	0.004161782
33.08842404	33.17549887	0.0871	2756.25	2670.117	2928.516	258.398	PC-039-24_040924_FR.wav	PC-039-24	40924	PC-039-24_040924_FR.wav.Table01.txt	FR	0.632743764	0.719843764	83.35142013	4/9/2024	Forks of the River	13.2	7.5	5.4	28.75	14.37	2.1	SE	SE	TC	2	2	2	1.458099746	Infected	28.7144	0.004161782
33.80824263	33.89531746	0.0871	2756.25	2670.117	2928.516	258.398	PC-039-24_040924_FR.wav	PC-039-24	40924	PC-039-24_040924_FR.wav.Table01.txt	FR	1.352562359	1.439662359	41.67643866	4/9/2024	Forks of the River	13.2	7.5	5.4	28.75	14.37	2.1	SE	SE	TC	2	2	2	1.458099746	Infected	28.7144	0.004161782
35.24787982	35.31753968	0.0697	2842.383	2670.117	2928.516	258.398	PC-039-24_040924_FR.wav	PC-039-24	40924	PC-039-24_040924_FR.wav.Table01.txt	FR	0.82430839	0.89400839	67.11346411	4/9/2024	Forks of the River	13.2	7.5	5.4	28.75	14.37	2.1	SE	SE	TC	2	2	2	1.458099746	Infected	28.7144	0.004161782
36.14184807	36.22311791	0.0813	2842.383	2670.117	2928.516	258.398	PC-039-24_040924_FR.wav	PC-039-24	40924	PC-039-24_040924_FR.wav.Table01.txt	FR	0.679183673	0.760483673	78.89715734	4/9/2024	Forks of the River	13.2	7.5	5.4	28.75	14.37	2.1	SE	SE	TC	2	2	2	1.458099746	Infected	28.7144	0.004161782
36.90230159	36.98357143	0.0813	2756.25	2670.117	2928.516	258.398	PC-039-24_040924_FR.wav	PC-039-24	40924	PC-039-24_040924_FR.wav.Table01.txt	FR	1.015873015	1.097173015	54.68599681	4/9/2024	Forks of the River	13.2	7.5	5.4	28.75	14.37	2.1	SE	SE	TC	2	2	2	1.458099746	Infected	28.7144	0.004161782
37.99944444	38.08071429	0.0813	2842.383	2670.117	2928.516	258.398	PC-039-24_040924_FR.wav	PC-039-24	40924	PC-039-24_040924_FR.wav.Table01.txt	FR	0.673378685	0.754678685	79.50403422	4/9/2024	Forks of the River	13.2	7.5	5.4	28.75	14.37	2.1	SE	SE	TC	2	2	2	1.458099746	Infected	28.7144	0.004161782
38.75409297	38.84697279	0.0929	2842.383	2670.117	2928.516	258.398	PC-039-24_040924_FR.wav	PC-039-24	40924	PC-039-24_040924_FR.wav.Table01.txt	FR	0.580498866	0.673398866	89.10023914	4/9/2024	Forks of the River	13.2	7.5	5.4	28.75	14.37	2.1	SE	SE	TC	2	2	2	1.458099746	Infected	28.7144	0.004161782
39.42747166	39.5087415	0.0813	2756.25	2670.117	2928.516	258.398	PC-039-24_040924_FR.wav	PC-039-24	40924	PC-039-24_040924_FR.wav.Table01.txt	FR	0.806893424	0.888193424	67.55285322	4/9/2024	Forks of the River	13.2	7.5	5.4	28.75	14.37	2.1	SE	SE	TC	2	2	2	1.458099746	Infected	28.7144	0.004161782
90.72035147	90.79001134	0.0697	2756.25	2670.117	2928.516	258.398	PC-039-24_040924_FR.wav	PC-039-24	40924	PC-039-24_040924_FR.wav.Table01.txt	FR	0.940408163	1.010108163	59.39957937	4/9/2024	Forks of the River	13.2	7.5	5.4	28.75	14.37	2.1	SE	SE	TC	2	2	2	1.458099746	Infected	28.7144	0.004161782
91.7304195	91.80588435	0.0755	2756.25	2670.117	2928.516	258.398	PC-039-24_040924_FR.wav	PC-039-24	40924	PC-039-24_040924_FR.wav.Table01.txt	FR	0.835918367	0.911418367	65.83145806	4/9/2024	Forks of the River	13.2	7.5	5.4	28.75	14.37	2.1	SE	SE	TC	2	2	2	1.458099746	Infected	28.7144	0.004161782
92.64180272	92.71726757	0.0755	2756.25	2670.117	2928.516	258.398	PC-039-24_040924_FR.wav	PC-039-24	40924	PC-039-24_040924_FR.wav.Table01.txt	FR	0.638548753	0.714048753	84.02787589	4/9/2024	Forks of the River	13.2	7.5	5.4	28.75	14.37	2.1	SE	SE	TC	2	2	2	1.458099746	Infected	28.7144	0.004161782
93.35581633	93.44289116	0.0871	2756.25	2670.117	2928.516	258.398	PC-039-24_040924_FR.wav	PC-039-24	40924	PC-039-24_040924_FR.wav.Table01.txt	FR	0.748843538	0.835943538	71.7751825	4/9/2024	Forks of the River	13.2	7.5	5.4	28.75	14.37	2.1	SE	SE	TC	2	2	2	1.458099746	Infected	28.7144	0.004161782
94.19173469	94.27880952	0.0871	2756.25	2670.117	2928.516	258.398	PC-039-24_040924_FR.wav	PC-039-24	40924	PC-039-24_040924_FR.wav.Table01.txt	FR	1.695056689	1.782156689	33.66707337	4/9/2024	Forks of the River	13.2	7.5	5.4	28.75	14.37	2.1	SE	SE	TC	2	2	2	1.458099746	Infected	28.7144	0.004161782
95.97386621	96.04933107	0.0755	2756.25	2670.117	2842.383	172.266	PC-039-24_040924_FR.wav	PC-039-24	40924	PC-039-24_040924_FR.wav.Table01.txt	FR	0.940408163	1.015908163	59.06045663	4/9/2024	Forks of the River	13.2	7.5	5.4	28.75	14.37	2.1	SE	SE	TC	2	2	2	1.458099746	Infected	28.7144	0.004161782
96.98973923	97.05939909	0.0697	2756.25	2670.117	2842.383	172.266	PC-039-24_040924_FR.wav	PC-039-24	40924	PC-039-24_040924_FR.wav.Table01.txt	FR	1.027482993	1.097182993	54.68549949	4/9/2024	Forks of the River	13.2	7.5	5.4	28.75	14.37	2.1	SE	SE	TC	2	2	2	1.458099746	Infected	28.7144	0.004161782
5.514727891	5.590192744	0.0755	2842.383	2756.25	2928.516	172.266	PC-040-24_040924_FR.wav	PC-040-24	40924	PC-040-24_040924_FR.wav.Table01.txt	FR	0.621133787	0.696633787	86.12846681	4/9/2024	Forks of the River	13.6	7.1	6.2	28.03	15.07	0.9	SE	SE	TC	2	2	2	1.990174298	Infected	97.76295	-0.006636891
6.211326531	6.34484127	0.1335	2842.383	2670.117	2928.516	258.398	PC-040-24_040924_FR.wav	PC-040-24	40924	PC-040-24_040924_FR.wav.Table01.txt	FR	0.580498866	0.713998866	84.03374691	4/9/2024	Forks of the River	13.6	7.1	6.2	28.03	15.07	0.9	SE	SE	TC	2	2	2	1.990174298	Infected	97.76295	-0.006636891
6.925340136	7.058854875	0.1335	2842.383	2670.117	3014.648	344.531	PC-040-24_040924_FR.wav	PC-040-24	40924	PC-040-24_040924_FR.wav.Table01.txt	FR	0.510839003	0.644339003	93.11868399	4/9/2024	Forks of the River	13.6	7.1	6.2	28.03	15.07	0.9	SE	SE	TC	2	2	2	1.990174298	Infected	97.76295	-0.006636891
7.569693878	7.709013605	0.1393	2842.383	2670.117	3014.648	344.531	PC-040-24_040924_FR.wav	PC-040-24	40924	PC-040-24_040924_FR.wav.Table01.txt	FR	0.60952381	0.74882381	80.12565733	4/9/2024	Forks of the River	13.6	7.1	6.2	28.03	15.07	0.9	SE	SE	TC	2	2	2	1.990174298	Infected	97.76295	-0.006636891
8.318537415	8.411417234	0.0929	2842.383	2670.117	2928.516	258.398	PC-040-24_040924_FR.wav	PC-040-24	40924	PC-040-24_040924_FR.wav.Table01.txt	FR	0.661768707	0.754668707	79.5050854	4/9/2024	Forks of the River	13.6	7.1	6.2	28.03	15.07	0.9	SE	SE	TC	2	2	2	1.990174298	Infected	97.76295	-0.006636891
9.073185941	9.177675737	0.1045	2928.516	2670.117	2928.516	258.398	PC-040-24_040924_FR.wav	PC-040-24	40924	PC-040-24_040924_FR.wav.Table01.txt	FR	2.263945578	2.368445578	25.33307101	4/9/2024	Forks of the River	13.6	7.1	6.2	28.03	15.07	0.9	SE	SE	TC	2	2	2	1.990174298	Infected	97.76295	-0.006636891
11.44162132	11.57513605	0.1335	2928.516	2670.117	3014.648	344.531	PC-040-24_040924_FR.wav	PC-040-24	40924	PC-040-24_040924_FR.wav.Table01.txt	FR	0.69659864	0.83009864	72.28056656	4/9/2024	Forks of the River	13.6	7.1	6.2	28.03	15.07	0.9	SE	SE	TC	2	2	2	1.990174298	Infected	97.76295	-0.006636891
12.27173469	12.41685941	0.1451	2842.383	2670.117	3014.648	344.531	PC-040-24_040924_FR.wav	PC-040-24	40924	PC-040-24_040924_FR.wav.Table01.txt	FR	0.731428572	0.876528572	68.45184734	4/9/2024	Forks of the River	13.6	7.1	6.2	28.03	15.07	0.9	SE	SE	TC	2	2	2	1.990174298	Infected	97.76295	-0.006636891
13.14828798	13.28180272	0.1335	2842.383	2670.117	3014.648	344.531	PC-040-24_040924_FR.wav	PC-040-24	40924	PC-040-24_040924_FR.wav.Table01.txt	FR	0.557278912	0.690778912	86.85847086	4/9/2024	Forks of the River	13.6	7.1	6.2	28.03	15.07	0.9	SE	SE	TC	2	2	2	1.990174298	Infected	97.76295	-0.006636891
13.83908163	13.97259637	0.1335	2842.383	2670.117	3014.648	344.531	PC-040-24_040924_FR.wav	PC-040-24	40924	PC-040-24_040924_FR.wav.Table01.txt	FR	0.934603174	1.068103174	56.17434857	4/9/2024	Forks of the River	13.6	7.1	6.2	28.03	15.07	0.9	SE	SE	TC	2	2	2	1.990174298	Infected	97.76295	-0.006636891
14.90719955	15.04071429	0.1335	2842.383	2670.117	3014.648	344.531	PC-040-24_040924_FR.wav	PC-040-24	40924	PC-040-24_040924_FR.wav.Table01.txt	FR	0.632743764	0.766243764	78.30406304	4/9/2024	Forks of the River	13.6	7.1	6.2	28.03	15.07	0.9	SE	SE	TC	2	2	2	1.990174298	Infected	97.76295	-0.006636891
15.67345805	15.80697279	0.1335	2842.383	2670.117	3014.648	344.531	PC-040-24_040924_FR.wav	PC-040-24	40924	PC-040-24_040924_FR.wav.Table01.txt	FR	0.545668934	0.679168934	88.34326336	4/9/2024	Forks of the River	13.6	7.1	6.2	28.03	15.07	0.9	SE	SE	TC	2	2	2	1.990174298	Infected	97.76295	-0.006636891
16.35264172	16.48615646	0.1335	2842.383	2670.117	3014.648	344.531	PC-040-24_040924_FR.wav	PC-040-24	40924	PC-040-24_040924_FR.wav.Table01.txt	FR	0.5630839	0.6965839	86.13463504	4/9/2024	Forks of the River	13.6	7.1	6.2	28.03	15.07	0.9	SE	SE	TC	2	2	2	1.990174298	Infected	97.76295	-0.006636891
17.04924036	17.1827551	0.1335	2842.383	2670.117	3014.648	344.531	PC-040-24_040924_FR.wav	PC-040-24	40924	PC-040-24_040924_FR.wav.Table01.txt	FR	0.568888889	0.702388889	85.42276357	4/9/2024	Forks of the River	13.6	7.1	6.2	28.03	15.07	0.9	SE	SE	TC	2	2	2	1.990174298	Infected	97.76295	-0.006636891
17.75164399	17.87935374	0.1277	2670.117	2670.117	3014.648	344.531	PC-040-24_040924_FR.wav	PC-040-24	40924	PC-040-24_040924_FR.wav.Table01.txt	FR	0.673378685	0.801078685	74.89900945	4/9/2024	Forks of the River	13.6	7.1	6.2	28.03	15.07	0.9	SE	SE	TC	2	2	2	1.990174298	Infected	97.76295	-0.006636891
18.55273243	18.68624717	0.1335	2928.516	2670.117	3014.648	344.531	PC-040-24_040924_FR.wav	PC-040-24	40924	PC-040-24_040924_FR.wav.Table01.txt	FR	0.667573696	0.801073696	74.89947592	4/9/2024	Forks of the River	13.6	7.1	6.2	28.03	15.07	0.9	SE	SE	TC	2	2	2	1.990174298	Infected	97.76295	-0.006636891
19.35382086	19.49314059	0.1393	2928.516	2670.117	3014.648	344.531	PC-040-24_040924_FR.wav	PC-040-24	40924	PC-040-24_040924_FR.wav.Table01.txt	FR	0.644353741	0.783653741	76.56442745	4/9/2024	Forks of the River	13.6	7.1	6.2	28.03	15.07	0.9	SE	SE	TC	2	2	2	1.990174298	Infected	97.76295	-0.006636891
20.13749433	20.27681406	0.1393	2928.516	2670.117	3014.648	344.531	PC-040-24_040924_FR.wav	PC-040-24	40924	PC-040-24_040924_FR.wav.Table01.txt	FR	0.853333333	0.992633333	60.44528025	4/9/2024	Forks of the River	13.6	7.1	6.2	28.03	15.07	0.9	SE	SE	TC	2	2	2	1.990174298	Infected	97.76295	-0.006636891
21.13014739	21.26366213	0.1335	2928.516	2670.117	3014.648	344.531	PC-040-24_040924_FR.wav	PC-040-24	40924	PC-040-24_040924_FR.wav.Table01.txt	FR	0.51664399	0.65014399	92.28724855	4/9/2024	Forks of the River	13.6	7.1	6.2	28.03	15.07	0.9	SE	SE	TC	2	2	2	1.990174298	Infected	97.76295	-0.006636891
21.78030612	21.91962585	0.1393	2670.117	2670.117	3014.648	344.531	PC-040-24_040924_FR.wav	PC-040-24	40924	PC-040-24_040924_FR.wav.Table01.txt	FR	0.655963719	0.795263719	75.44667079	4/9/2024	Forks of the River	13.6	7.1	6.2	28.03	15.07	0.9	SE	SE	TC	2	2	2	1.990174298	Infected	97.76295	-0.006636891
22.57558957	22.7149093	0.1393	2928.516	2670.117	3014.648	344.531	PC-040-24_040924_FR.wav	PC-040-24	40924	PC-040-24_040924_FR.wav.Table01.txt	FR	0.557278912	0.696578912	86.13525182	4/9/2024	Forks of the River	13.6	7.1	6.2	28.03	15.07	0.9	SE	SE	TC	2	2	2	1.990174298	Infected	97.76295	-0.006636891
23.27218821	23.40570295	0.1335	2842.383	2670.117	3014.648	344.531	PC-040-24_040924_FR.wav	PC-040-24	40924	PC-040-24_040924_FR.wav.Table01.txt	FR	7.018231292	7.151731292	8.38957695	4/9/2024	Forks of the River	13.6	7.1	6.2	28.03	15.07	0.9	SE	SE	TC	2	2	2	1.990174298	Infected	97.76295	-0.006636891
30.42393424	30.53422903	0.1103	2756.25	2670.117	2928.516	258.398	PC-040-24_040924_FR.wav	PC-040-24	40924	PC-040-24_040924_FR.wav.Table01.txt	FR	1.184217687	1.294517687	46.34930878	4/9/2024	Forks of the River	13.6	7.1	6.2	28.03	15.07	0.9	SE	SE	TC	2	2	2	1.990174298	Infected	97.76295	-0.006636891
31.71844671	31.84615646	0.1277	2842.383	2670.117	2928.516	258.398	PC-040-24_040924_FR.wav	PC-040-24	40924	PC-040-24_040924_FR.wav.Table01.txt	FR	1.927256235	2.054956235	29.19770211	4/9/2024	Forks of the River	13.6	7.1	6.2	28.03	15.07	0.9	SE	SE	TC	2	2	2	1.990174298	Infected	97.76295	-0.006636891
33.7734127	33.90112245	0.1277	2670.117	2670.117	2928.516	258.398	PC-040-24_040924_FR.wav	PC-040-24	40924	PC-040-24_040924_FR.wav.Table01.txt	FR	0.760453515	0.888153515	67.55588869	4/9/2024	Forks of the River	13.6	7.1	6.2	28.03	15.07	0.9	SE	SE	TC	2	2	2	1.990174298	Infected	97.76295	-0.006636891
34.66157596	34.7950907	0.1335	2842.383	2583.984	2928.516	344.531	PC-040-24_040924_FR.wav	PC-040-24	40924	PC-040-24_040924_FR.wav.Table01.txt	FR	0.952018141	1.085518141	55.27314352	4/9/2024	Forks of the River	13.6	7.1	6.2	28.03	15.07	0.9	SE	SE	TC	2	2	2	1.990174298	Infected	97.76295	-0.006636891
35.74710884	35.88642857	0.1393	2842.383	2670.117	2928.516	258.398	PC-040-24_040924_FR.wav	PC-040-24	40924	PC-040-24_040924_FR.wav.Table01.txt	FR	0.992653062	1.131953062	53.00573143	4/9/2024	Forks of the River	13.6	7.1	6.2	28.03	15.07	0.9	SE	SE	TC	2	2	2	1.990174298	Infected	97.76295	-0.006636891
36.87908163	37.01259637	0.1335	2842.383	2670.117	3014.648	344.531	PC-040-24_040924_FR.wav	PC-040-24	40924	PC-040-24_040924_FR.wav.Table01.txt	FR	1.596371882	1.729871882	34.68464955	4/9/2024	Forks of the River	13.6	7.1	6.2	28.03	15.07	0.9	SE	SE	TC	2	2	2	1.990174298	Infected	97.76295	-0.006636891
38.60896825	38.73667801	0.1277	2670.117	2670.117	2928.516	258.398	PC-040-24_040924_FR.wav	PC-040-24	40924	PC-040-24_040924_FR.wav.Table01.txt	FR	1.108752834	1.236452834	48.52591086	4/9/2024	Forks of the River	13.6	7.1	6.2	28.03	15.07	0.9	SE	SE	TC	2	2	2	1.990174298	Infected	97.76295	-0.006636891
39.84543084	39.97894558	0.1335	2842.383	2670.117	3014.648	344.531	PC-040-24_040924_FR.wav	PC-040-24	40924	PC-040-24_040924_FR.wav.Table01.txt	FR	0.766258504	0.899758504	66.68456006	4/9/2024	Forks of the River	13.6	7.1	6.2	28.03	15.07	0.9	SE	SE	TC	2	2	2	1.990174298	Infected	97.76295	-0.006636891
4.568514739	4.678809524	0.1103	3014.648	2842.383	3100.781	258.398	PC-041-24_041024_CV.wav	PC-041-24	41024	PC-041-24_041024_CV.wav.Table01.txt	CV	0.423764172	0.534064172	112.3460497	4/10/2024	Colonial Village	17.5	6.7	5.2	26.77	13.67	1.5	TC	LS	TC	1	1	1	1.883365333	Infected	76.44786	3.61E-04
5.102573696	5.218673469	0.1161	3014.648	2756.25	3100.781	344.531	PC-041-24_041024_CV.wav	PC-041-24	41024	PC-041-24_041024_CV.wav.Table01.txt	CV	0.534058957	0.650158957	92.28512405	4/10/2024	Colonial Village	17.5	6.7	5.2	26.77	13.67	1.5	TC	LS	TC	1	1	1	1.883365333	Infected	76.44786	3.61E-04
5.752732426	5.863027211	0.1103	3014.648	2756.25	3100.781	344.531	PC-041-24_041024_CV.wav	PC-041-24	41024	PC-041-24_041024_CV.wav.Table01.txt	CV	0.481814059	0.592114059	101.331828	4/10/2024	Colonial Village	17.5	6.7	5.2	26.77	13.67	1.5	TC	LS	TC	1	1	1	1.883365333	Infected	76.44786	3.61E-04
6.34484127	6.443526077	0.0987	3014.648	2756.25	3100.781	344.531	PC-041-24_041024_CV.wav	PC-041-24	41024	PC-041-24_041024_CV.wav.Table01.txt	CV	0.452789116	0.551489116	108.7963448	4/10/2024	Colonial Village	17.5	6.7	5.2	26.77	13.67	1.5	TC	LS	TC	1	1	1	1.883365333	Infected	76.44786	3.61E-04
6.896315193	6.995	0.0987	3014.648	2756.25	3100.781	344.531	PC-041-24_041024_CV.wav	PC-041-24	41024	PC-041-24_041024_CV.wav.Table01.txt	CV	0.667573696	0.766273696	78.30100435	4/10/2024	Colonial Village	17.5	6.7	5.2	26.77	13.67	1.5	TC	LS	TC	1	1	1	1.883365333	Infected	76.44786	3.61E-04
7.662573696	7.772868481	0.1103	3014.648	2842.383	3100.781	258.398	PC-041-24_041024_CV.wav	PC-041-24	41024	PC-041-24_041024_CV.wav.Table01.txt	CV	0.5630839	0.6733839	89.1022194	4/10/2024	Colonial Village	17.5	6.7	5.2	26.77	13.67	1.5	TC	LS	TC	1	1	1	1.883365333	Infected	76.44786	3.61E-04
8.335952381	8.440442177	0.1045	3014.648	2842.383	3100.781	258.398	PC-041-24_041024_CV.wav	PC-041-24	41024	PC-041-24_041024_CV.wav.Table01.txt	CV	0.493424036	0.597924036	100.3471953	4/10/2024	Colonial Village	17.5	6.7	5.2	26.77	13.67	1.5	TC	LS	TC	1	1	1	1.883365333	Infected	76.44786	3.61E-04
8.933866213	9.026746032	0.0929	3014.648	2842.383	3100.781	258.398	PC-041-24_041024_CV.wav	PC-041-24	41024	PC-041-24_041024_CV.wav.Table01.txt	CV	0.783673469	0.876573469	68.44834132	4/10/2024	Colonial Village	17.5	6.7	5.2	26.77	13.67	1.5	TC	LS	TC	1	1	1	1.883365333	Infected	76.44786	3.61E-04
9.810419501	9.914909297	0.1045	3014.648	2842.383	3100.781	258.398	PC-041-24_041024_CV.wav	PC-041-24	41024	PC-041-24_041024_CV.wav.Table01.txt	CV	0.446984127	0.551484127	108.797329	4/10/2024	Colonial Village	17.5	6.7	5.2	26.77	13.67	1.5	TC	LS	TC	1	1	1	1.883365333	Infected	76.44786	3.61E-04
10.36189342	10.46638322	0.1045	2928.516	2842.383	3100.781	258.398	PC-041-24_041024_CV.wav	PC-041-24	41024	PC-041-24_041024_CV.wav.Table01.txt	CV	0.441179138	0.545679138	109.9547258	4/10/2024	Colonial Village	17.5	6.7	5.2	26.77	13.67	1.5	TC	LS	TC	1	1	1	1.883365333	Infected	76.44786	3.61E-04
10.90756236	11.01205215	0.1045	3014.648	2842.383	3100.781	258.398	PC-041-24_041024_CV.wav	PC-041-24	41024	PC-041-24_041024_CV.wav.Table01.txt	CV	0.5630839	0.6675839	89.87634363	4/10/2024	Colonial Village	17.5	6.7	5.2	26.77	13.67	1.5	TC	LS	TC	1	1	1	1.883365333	Infected	76.44786	3.61E-04
11.57513605	11.69123583	0.1161	2928.516	2842.383	3100.781	258.398	PC-041-24_041024_CV.wav	PC-041-24	41024	PC-041-24_041024_CV.wav.Table01.txt	CV	0.435374149	0.551474149	108.7992975	4/10/2024	Colonial Village	17.5	6.7	5.2	26.77	13.67	1.5	TC	LS	TC	1	1	1	1.883365333	Infected	76.44786	3.61E-04
12.12660998	12.23690476	0.1103	2928.516	2842.383	3100.781	258.398	PC-041-24_041024_CV.wav	PC-041-24	41024	PC-041-24_041024_CV.wav.Table01.txt	CV	0.510839002	0.621139002	96.59673569	4/10/2024	Colonial Village	17.5	6.7	5.2	26.77	13.67	1.5	TC	LS	TC	1	1	1	1.883365333	Infected	76.44786	3.61E-04
12.74774376	12.85223356	0.1045	2928.516	2842.383	3100.781	258.398	PC-041-24_041024_CV.wav	PC-041-24	41024	PC-041-24_041024_CV.wav.Table01.txt	CV	0.5630839	0.6675839	89.87634363	4/10/2024	Colonial Village	17.5	6.7	5.2	26.77	13.67	1.5	TC	LS	TC	1	1	1	1.883365333	Infected	76.44786	3.61E-04
13.41531746	13.51980726	0.1045	2928.516	2842.383	3100.781	258.398	PC-041-24_041024_CV.wav	PC-041-24	41024	PC-041-24_041024_CV.wav.Table01.txt	CV	0.441179139	0.545679139	109.9547256	4/10/2024	Colonial Village	17.5	6.7	5.2	26.77	13.67	1.5	TC	LS	TC	1	1	1	1.883365333	Infected	76.44786	3.61E-04
13.9609864	14.06547619	0.1045	2928.516	2842.383	3100.781	258.398	PC-041-24_041024_CV.wav	PC-041-24	41024	PC-041-24_041024_CV.wav.Table01.txt	CV	0.458594105	0.563094105	106.5541256	4/10/2024	Colonial Village	17.5	6.7	5.2	26.77	13.67	1.5	TC	LS	TC	1	1	1	1.883365333	Infected	76.44786	3.61E-04
14.5240703	14.62856009	0.1045	2928.516	2842.383	3100.781	258.398	PC-041-24_041024_CV.wav	PC-041-24	41024	PC-041-24_041024_CV.wav.Table01.txt	CV	0.435374149	0.539874149	111.1370124	4/10/2024	Colonial Village	17.5	6.7	5.2	26.77	13.67	1.5	TC	LS	TC	1	1	1	1.883365333	Infected	76.44786	3.61E-04
15.06393424	15.16842404	0.1045	2928.516	2842.383	3100.781	258.398	PC-041-24_041024_CV.wav	PC-041-24	41024	PC-041-24_041024_CV.wav.Table01.txt	CV	0.446984127	0.551484127	108.797329	4/10/2024	Colonial Village	17.5	6.7	5.2	26.77	13.67	1.5	TC	LS	TC	1	1	1	1.883365333	Infected	76.44786	3.61E-04
15.61540816	15.71989796	0.1045	2928.516	2842.383	3100.781	258.398	PC-041-24_041024_CV.wav	PC-041-24	41024	PC-041-24_041024_CV.wav.Table01.txt	CV	0.441179139	0.545679139	109.9547256	4/10/2024	Colonial Village	17.5	6.7	5.2	26.77	13.67	1.5	TC	LS	TC	1	1	1	1.883365333	Infected	76.44786	3.61E-04
16.1610771	16.27137188	0.1103	2928.516	2842.383	3100.781	258.398	PC-041-24_041024_CV.wav	PC-041-24	41024	PC-041-24_041024_CV.wav.Table01.txt	CV	0.551473923	0.661773923	90.66540387	4/10/2024	Colonial Village	17.5	6.7	5.2	26.77	13.67	1.5	TC	LS	TC	1	1	1	1.883365333	Infected	76.44786	3.61E-04
16.82284581	16.93314059	0.1103	2928.516	2842.383	3100.781	258.398	PC-041-24_041024_CV.wav	PC-041-24	41024	PC-041-24_041024_CV.wav.Table01.txt	CV	0.975238095	1.085538095	55.27212751	4/10/2024	Colonial Village	17.5	6.7	5.2	26.77	13.67	1.5	TC	LS	TC	1	1	1	1.883365333	Infected	76.44786	3.61E-04
17.90837869	18.01867347	0.1103	2928.516	2842.383	3186.914	344.531	PC-041-24_041024_CV.wav	PC-041-24	41024	PC-041-24_041024_CV.wav.Table01.txt	CV	0.458594105	0.568894105	105.467783	4/10/2024	Colonial Village	17.5	6.7	5.2	26.77	13.67	1.5	TC	LS	TC	1	1	1	1.883365333	Infected	76.44786	3.61E-04
18.47726757	18.58756236	0.1103	2928.516	2842.383	3100.781	258.398	PC-041-24_041024_CV.wav	PC-041-24	41024	PC-041-24_041024_CV.wav.Table01.txt	CV	0.65015873	0.76045873	78.89974516	4/10/2024	Colonial Village	17.5	6.7	5.2	26.77	13.67	1.5	TC	LS	TC	1	1	1	1.883365333	Infected	76.44786	3.61E-04
19.23772109	19.34221088	0.1045	2928.516	2842.383	3100.781	258.398	PC-041-24_041024_CV.wav	PC-041-24	41024	PC-041-24_041024_CV.wav.Table01.txt	CV	0.510839003	0.615339003	97.50722725	4/10/2024	Colonial Village	17.5	6.7	5.2	26.77	13.67	1.5	TC	LS	TC	1	1	1	1.883365333	Infected	76.44786	3.61E-04
19.85304989	19.95173469	0.0987	2928.516	2842.383	3100.781	258.398	PC-041-24_041024_CV.wav	PC-041-24	41024	PC-041-24_041024_CV.wav.Table01.txt	CV	0.621133787	0.719833787	83.35257539	4/10/2024	Colonial Village	17.5	6.7	5.2	26.77	13.67	1.5	TC	LS	TC	1	1	1	1.883365333	Infected	76.44786	3.61E-04
20.57286848	20.67735828	0.1045	2928.516	2842.383	3100.781	258.398	PC-041-24_041024_CV.wav	PC-041-24	41024	PC-041-24_041024_CV.wav.Table01.txt	CV	0.481814059	0.586314059	102.3342338	4/10/2024	Colonial Village	17.5	6.7	5.2	26.77	13.67	1.5	TC	LS	TC	1	1	1	1.883365333	Infected	76.44786	3.61E-04
21.15917234	21.26946712	0.1103	2928.516	2842.383	3100.781	258.398	PC-041-24_041024_CV.wav	PC-041-24	41024	PC-041-24_041024_CV.wav.Table01.txt	CV	0.661768708	0.772068708	77.71329077	4/10/2024	Colonial Village	17.5	6.7	5.2	26.77	13.67	1.5	TC	LS	TC	1	1	1	1.883365333	Infected	76.44786	3.61E-04
21.93123583	22.03572562	0.1045	2928.516	2842.383	3100.781	258.398	PC-041-24_041024_CV.wav	PC-041-24	41024	PC-041-24_041024_CV.wav.Table01.txt	CV	0.638548752	0.743048752	80.7484029	4/10/2024	Colonial Village	17.5	6.7	5.2	26.77	13.67	1.5	TC	LS	TC	1	1	1	1.883365333	Infected	76.44786	3.61E-04
22.67427438	22.77295918	0.0987	2928.516	2842.383	3100.781	258.398	PC-041-24_041024_CV.wav	PC-041-24	41024	PC-041-24_041024_CV.wav.Table01.txt	CV	0.493424036	0.592124036	101.3301206	4/10/2024	Colonial Village	17.5	6.7	5.2	26.77	13.67	1.5	TC	LS	TC	1	1	1	1.883365333	Infected	76.44786	3.61E-04
23.26638322	23.36506803	0.0987	2928.516	2842.383	3100.781	258.398	PC-041-24_041024_CV.wav	PC-041-24	41024	PC-041-24_041024_CV.wav.Table01.txt	CV	0.60952381	0.70822381	84.7189817	4/10/2024	Colonial Village	17.5	6.7	5.2	26.77	13.67	1.5	TC	LS	TC	1	1	1	1.883365333	Infected	76.44786	3.61E-04
91.0164059	91.09767574	0.0813	2842.383	2756.25	2928.516	172.266	PC-042-24_041024_CV.wav	PC-042-24	41024	PC-042-24_041024_CV.wav.Table01.txt	CV	0.493424036	0.574724036	104.3979306	4/10/2024	Colonial Village	16.7	6.6	5.1	27.96	13.75	1.5	LS	TC	TC	1	1	1	2.678195042	Infected	476.645	-2.11E-04
91.59109977	91.6781746	0.0871	2928.516	2756.25	3014.648	258.398	PC-042-24_041024_CV.wav	PC-042-24	41024	PC-042-24_041024_CV.wav.Table01.txt	CV	0.545668934	0.632768934	94.82134279	4/10/2024	Colonial Village	16.7	6.6	5.1	27.96	13.75	1.5	LS	TC	TC	1	1	1	2.678195042	Infected	476.645	-2.11E-04
92.22384354	92.31091837	0.0871	2928.516	2756.25	3014.648	258.398	PC-042-24_041024_CV.wav	PC-042-24	41024	PC-042-24_041024_CV.wav.Table01.txt	CV	0.592108844	0.679208844	88.33807235	4/10/2024	Colonial Village	16.7	6.6	5.1	27.96	13.75	1.5	LS	TC	TC	1	1	1	2.678195042	Infected	476.645	-2.11E-04
92.90302721	92.99010204	0.0871	2928.516	2842.383	3014.648	172.266	PC-042-24_041024_CV.wav	PC-042-24	41024	PC-042-24_041024_CV.wav.Table01.txt	CV	0.65015873	0.73725873	81.38255616	4/10/2024	Colonial Village	16.7	6.6	5.1	27.96	13.75	1.5	LS	TC	TC	1	1	1	2.678195042	Infected	476.645	-2.11E-04
93.64026077	93.7273356	0.0871	2928.516	2842.383	3014.648	172.266	PC-042-24_041024_CV.wav	PC-042-24	41024	PC-042-24_041024_CV.wav.Table01.txt	CV	0.545668934	0.632768934	94.82134279	4/10/2024	Colonial Village	16.7	6.6	5.1	27.96	13.75	1.5	LS	TC	TC	1	1	1	2.678195042	Infected	476.645	-2.11E-04
94.27300454	94.36007937	0.0871	2928.516	2756.25	3014.648	258.398	PC-042-24_041024_CV.wav	PC-042-24	41024	PC-042-24_041024_CV.wav.Table01.txt	CV	0.5630839	0.6501839	92.28158372	4/10/2024	Colonial Village	16.7	6.6	5.1	27.96	13.75	1.5	LS	TC	TC	1	1	1	2.678195042	Infected	476.645	-2.11E-04
94.92316327	95.0102381	0.0871	2928.516	2842.383	3014.648	172.266	PC-042-24_041024_CV.wav	PC-042-24	41024	PC-042-24_041024_CV.wav.Table01.txt	CV	0.690793651	0.777893651	77.13136612	4/10/2024	Colonial Village	16.7	6.6	5.1	27.96	13.75	1.5	LS	TC	TC	1	1	1	2.678195042	Infected	476.645	-2.11E-04
95.70103175	95.78230159	0.0813	2842.383	2756.25	2928.516	172.266	PC-042-24_041024_CV.wav	PC-042-24	41024	PC-042-24_041024_CV.wav.Table01.txt	CV	0.702403628	0.783703628	76.55955371	4/10/2024	Colonial Village	16.7	6.6	5.1	27.96	13.75	1.5	LS	TC	TC	1	1	1	2.678195042	Infected	476.645	-2.11E-04
96.48470522	96.56597506	0.0813	2928.516	2842.383	3014.648	172.266	PC-042-24_041024_CV.wav	PC-042-24	41024	PC-042-24_041024_CV.wav.Table01.txt	CV	0.5630839	0.6443839	93.11219601	4/10/2024	Colonial Village	16.7	6.6	5.1	27.96	13.75	1.5	LS	TC	TC	1	1	1	2.678195042	Infected	476.645	-2.11E-04
97.12905896	97.2103288	0.0813	2842.383	2756.25	2928.516	172.266	PC-042-24_041024_CV.wav	PC-042-24	41024	PC-042-24_041024_CV.wav.Table01.txt	CV	0.853333334	0.934633334	64.19629797	4/10/2024	Colonial Village	16.7	6.6	5.1	27.96	13.75	1.5	LS	TC	TC	1	1	1	2.678195042	Infected	476.645	-2.11E-04
98.06366213	98.14493197	0.0813	2928.516	2842.383	3014.648	172.266	PC-042-24_041024_CV.wav	PC-042-24	41024	PC-042-24_041024_CV.wav.Table01.txt	CV	0.638548753	0.719848753	83.35084245	4/10/2024	Colonial Village	16.7	6.6	5.1	27.96	13.75	1.5	LS	TC	TC	1	1	1	2.678195042	Infected	476.645	-2.11E-04
98.78348073	98.87055556	0.0871	2928.516	2756.25	3014.648	258.398	PC-042-24_041024_CV.wav	PC-042-24	41024	PC-042-24_041024_CV.wav.Table01.txt	CV	0.615328798	0.702428798	85.41791022	4/10/2024	Colonial Village	16.7	6.6	5.1	27.96	13.75	1.5	LS	TC	TC	1	1	1	2.678195042	Infected	476.645	-2.11E-04
99.48588435	99.5671542	0.0813	2928.516	2756.25	3014.648	258.398	PC-042-24_041024_CV.wav	PC-042-24	41024	PC-042-24_041024_CV.wav.Table01.txt	CV	0.667573696	0.748873696	80.12031978	4/10/2024	Colonial Village	16.7	6.6	5.1	27.96	13.75	1.5	LS	TC	TC	1	1	1	2.678195042	Infected	476.645	-2.11E-04
100.2347279	100.3159977	0.0813	2928.516	2842.383	3014.648	172.266	PC-042-24_041024_CV.wav	PC-042-24	41024	PC-042-24_041024_CV.wav.Table01.txt	CV	0.603718821	0.685018821	87.58883429	4/10/2024	Colonial Village	16.7	6.6	5.1	27.96	13.75	1.5	LS	TC	TC	1	1	1	2.678195042	Infected	476.645	-2.11E-04
100.9197166	101.0009864	0.0813	2928.516	2842.383	3014.648	172.266	PC-042-24_041024_CV.wav	PC-042-24	41024	PC-042-24_041024_CV.wav.Table01.txt	CV	0.510839002	0.592139002	101.3275596	4/10/2024	Colonial Village	16.7	6.6	5.1	27.96	13.75	1.5	LS	TC	TC	1	1	1	2.678195042	Infected	476.645	-2.11E-04
101.5118254	101.5989002	0.0871	2928.516	2842.383	3014.648	172.266	PC-042-24_041024_CV.wav	PC-042-24	41024	PC-042-24_041024_CV.wav.Table01.txt	CV	0.528253968	0.615353968	97.50485594	4/10/2024	Colonial Village	16.7	6.6	5.1	27.96	13.75	1.5	LS	TC	TC	1	1	1	2.678195042	Infected	476.645	-2.11E-04
102.1271542	102.214229	0.0871	2928.516	2842.383	3014.648	172.266	PC-042-24_041024_CV.wav	PC-042-24	41024	PC-042-24_041024_CV.wav.Table01.txt	CV	0.446984127	0.534084127	112.3418521	4/10/2024	Colonial Village	16.7	6.6	5.1	27.96	13.75	1.5	LS	TC	TC	1	1	1	2.678195042	Infected	476.645	-2.11E-04
102.6612132	102.748288	0.0871	2928.516	2842.383	3014.648	172.266	PC-042-24_041024_CV.wav	PC-042-24	41024	PC-042-24_041024_CV.wav.Table01.txt	CV	0.684988662	0.772088662	77.71128233	4/10/2024	Colonial Village	16.7	6.6	5.1	27.96	13.75	1.5	LS	TC	TC	1	1	1	2.678195042	Infected	476.645	-2.11E-04
103.4332766	103.5145465	0.0813	2928.516	2842.383	3014.648	172.266	PC-042-24_041024_CV.wav	PC-042-24	41024	PC-042-24_041024_CV.wav.Table01.txt	CV	0.592108844	0.673408844	89.09891893	4/10/2024	Colonial Village	16.7	6.6	5.1	27.96	13.75	1.5	LS	TC	TC	1	1	1	2.678195042	Infected	476.645	-2.11E-04
104.1066553	104.1937302	0.0871	2928.516	2842.383	3014.648	172.266	PC-042-24_041024_CV.wav	PC-042-24	41024	PC-042-24_041024_CV.wav.Table01.txt	CV	0.626938775	0.714038775	84.0290501	4/10/2024	Colonial Village	16.7	6.6	5.1	27.96	13.75	1.5	LS	TC	TC	1	1	1	2.678195042	Infected	476.645	-2.11E-04
104.8206689	104.9019388	0.0813	2928.516	2842.383	3014.648	172.266	PC-042-24_041024_CV.wav	PC-042-24	41024	PC-042-24_041024_CV.wav.Table01.txt	CV	0.667573696	0.748873696	80.12031978	4/10/2024	Colonial Village	16.7	6.6	5.1	27.96	13.75	1.5	LS	TC	TC	1	1	1	2.678195042	Infected	476.645	-2.11E-04
105.5695125	105.6623923	0.0929	2928.516	2842.383	3014.648	172.266	PC-042-24_041024_CV.wav	PC-042-24	41024	PC-042-24_041024_CV.wav.Table01.txt	CV	0.586303855	0.679203855	88.33872122	4/10/2024	Colonial Village	16.7	6.6	5.1	27.96	13.75	1.5	LS	TC	TC	1	1	1	2.678195042	Infected	476.645	-2.11E-04
106.2486961	106.341576	0.0929	2928.516	2842.383	3014.648	172.266	PC-042-24_041024_CV.wav	PC-042-24	41024	PC-042-24_041024_CV.wav.Table01.txt	CV	0.568888889	0.661788889	90.66335352	4/10/2024	Colonial Village	16.7	6.6	5.1	27.96	13.75	1.5	LS	TC	TC	1	1	1	2.678195042	Infected	476.645	-2.11E-04
106.9104649	106.9975397	0.0871	2928.516	2842.383	3014.648	172.266	PC-042-24_041024_CV.wav	PC-042-24	41024	PC-042-24_041024_CV.wav.Table01.txt	CV	0.60371882	0.69081882	86.85345312	4/10/2024	Colonial Village	16.7	6.6	5.1	27.96	13.75	1.5	LS	TC	TC	1	1	1	2.678195042	Infected	476.645	-2.11E-04
107.6012585	107.6883333	0.0871	2928.516	2842.383	3014.648	172.266	PC-042-24_041024_CV.wav	PC-042-24	41024	PC-042-24_041024_CV.wav.Table01.txt	CV	0.586303855	0.673403855	89.09957903	4/10/2024	Colonial Village	16.7	6.6	5.1	27.96	13.75	1.5	LS	TC	TC	1	1	1	2.678195042	Infected	476.645	-2.11E-04
108.2746372	108.355907	0.0813	2928.516	2842.383	3014.648	172.266	PC-042-24_041024_CV.wav	PC-042-24	41024	PC-042-24_041024_CV.wav.Table01.txt	CV	0.603718821	0.685018821	87.58883429	4/10/2024	Colonial Village	16.7	6.6	5.1	27.96	13.75	1.5	LS	TC	TC	1	1	1	2.678195042	Infected	476.645	-2.11E-04
108.9596259	109.0467007	0.0871	2928.516	2842.383	3014.648	172.266	PC-042-24_041024_CV.wav	PC-042-24	41024	PC-042-24_041024_CV.wav.Table01.txt	CV	0.52244898	0.60954898	98.43343516	4/10/2024	Colonial Village	16.7	6.6	5.1	27.96	13.75	1.5	LS	TC	TC	1	1	1	2.678195042	Infected	476.645	-2.11E-04
109.5691497	109.6620295	0.0929	2928.516	2842.383	3014.648	172.266	PC-042-24_041024_CV.wav	PC-042-24	41024	PC-042-24_041024_CV.wav.Table01.txt	CV	0.981043084	1.073943084	55.86888253	4/10/2024	Colonial Village	16.7	6.6	5.1	27.96	13.75	1.5	LS	TC	TC	1	1	1	2.678195042	Infected	476.645	-2.11E-04
110.6430726	110.7243424	0.0813	2928.516	2756.25	2928.516	172.266	PC-042-24_041024_CV.wav	PC-042-24	41024	PC-042-24_041024_CV.wav.Table01.txt	CV	0.615328798	0.696628798	86.12908363	4/10/2024	Colonial Village	16.7	6.6	5.1	27.96	13.75	1.5	LS	TC	TC	1	1	1	2.678195042	Infected	476.645	-2.11E-04
111.3396712	111.426746	0.0871	2928.516	2756.25	3014.648	258.398	PC-042-24_041024_CV.wav	PC-042-24	41024	PC-042-24_041024_CV.wav.Table01.txt	CV	0.696598639	0.783698639	76.56004108	4/10/2024	Colonial Village	16.7	6.6	5.1	27.96	13.75	1.5	LS	TC	TC	1	1	1	2.678195042	Infected	476.645	-2.11E-04
3.453956916	3.558446712	0.1045	3014.648	2756.25	3100.781	344.531	PC-043-24_041024_CV.wav	PC-043-24	41024	PC-043-24_041024_CV.wav.Table01.txt	CV	0.557278912	0.661778912	90.66472037	4/10/2024	Colonial Village	17.3	6.5	5.2	28.59	13.81	1.3	TC	TC	LS	1	1	1	0.660590211	Infected	4.577098	-0.002359032
4.115725624	4.22021542	0.1045	3014.648	2756.25	3100.781	344.531	PC-043-24_041024_CV.wav	PC-043-24	41024	PC-043-24_041024_CV.wav.Table01.txt	CV	0.580498866	0.684998866	87.59138588	4/10/2024	Colonial Village	17.3	6.5	5.2	28.59	13.81	1.3	TC	TC	LS	1	1	1	0.660590211	Infected	4.577098	-0.002359032
4.800714286	4.905204082	0.1045	3014.648	2756.25	3100.781	344.531	PC-043-24_041024_CV.wav	PC-043-24	41024	PC-043-24_041024_CV.wav.Table01.txt	CV	0.673378684	0.777878684	77.13285019	4/10/2024	Colonial Village	17.3	6.5	5.2	28.59	13.81	1.3	TC	TC	LS	1	1	1	0.660590211	Infected	4.577098	-0.002359032
5.578582766	5.683072562	0.1045	3014.648	2756.25	3100.781	344.531	PC-043-24_041024_CV.wav	PC-043-24	41024	PC-043-24_041024_CV.wav.Table01.txt	CV	0.69659864	0.80109864	74.89714375	4/10/2024	Colonial Village	17.3	6.5	5.2	28.59	13.81	1.3	TC	TC	LS	1	1	1	0.660590211	Infected	4.577098	-0.002359032
6.379671202	6.484160998	0.1045	3014.648	2756.25	3100.781	344.531	PC-043-24_041024_CV.wav	PC-043-24	41024	PC-043-24_041024_CV.wav.Table01.txt	CV	0.487619047	0.592119047	101.3309744	4/10/2024	Colonial Village	17.3	6.5	5.2	28.59	13.81	1.3	TC	TC	LS	1	1	1	0.660590211	Infected	4.577098	-0.002359032
6.971780045	7.08207483	0.1103	3014.648	2756.25	3100.781	344.531	PC-043-24_041024_CV.wav	PC-043-24	41024	PC-043-24_041024_CV.wav.Table01.txt	CV	0.452789116	0.563089116	106.5550697	4/10/2024	Colonial Village	17.3	6.5	5.2	28.59	13.81	1.3	TC	TC	LS	1	1	1	0.660590211	Infected	4.577098	-0.002359032
7.534863946	7.64515873	0.1103	3014.648	2756.25	3100.781	344.531	PC-043-24_041024_CV.wav	PC-043-24	41024	PC-043-24_041024_CV.wav.Table01.txt	CV	0.592108844	0.702408844	85.42033676	4/10/2024	Colonial Village	17.3	6.5	5.2	28.59	13.81	1.3	TC	TC	LS	1	1	1	0.660590211	Infected	4.577098	-0.002359032
8.237267574	8.347562358	0.1103	3014.648	2756.25	3014.648	258.398	PC-043-24_041024_CV.wav	PC-043-24	41024	PC-043-24_041024_CV.wav.Table01.txt	CV	1.021678005	1.131978005	53.00456346	4/10/2024	Colonial Village	17.3	6.5	5.2	28.59	13.81	1.3	TC	TC	LS	1	1	1	0.660590211	Infected	4.577098	-0.002359032
25.03690476	25.13558957	0.0987	2928.516	2756.25	3014.648	258.398	PC-043-24_041024_CV.wav	PC-043-24	41024	PC-043-24_041024_CV.wav.Table01.txt	CV	0.499229025	0.597929025	100.346358	4/10/2024	Colonial Village	17.3	6.5	5.2	28.59	13.81	1.3	TC	TC	LS	1	1	1	0.660590211	Infected	4.577098	-0.002359032
25.63481859	25.7335034	0.0987	2928.516	2670.117	3014.648	344.531	PC-043-24_041024_CV.wav	PC-043-24	41024	PC-043-24_041024_CV.wav.Table01.txt	CV	0.655963719	0.754663719	79.5056109	4/10/2024	Colonial Village	17.3	6.5	5.2	28.59	13.81	1.3	TC	TC	LS	1	1	1	0.660590211	Infected	4.577098	-0.002359032
101.7904649	101.8833447	0.0929	2842.383	2670.117	2928.516	258.398	PC-043-24_041024_CV.wav	PC-043-24	41024	PC-043-24_041024_CV.wav.Table01.txt	CV	0.464399093	0.557299093	107.6621167	4/10/2024	Colonial Village	17.3	6.5	5.2	28.59	13.81	1.3	TC	TC	LS	1	1	1	0.660590211	Infected	4.577098	-0.002359032
102.3477438	102.4464286	0.0987	2928.516	2670.117	3014.648	344.531	PC-043-24_041024_CV.wav	PC-043-24	41024	PC-043-24_041024_CV.wav.Table01.txt	CV	0.748843538	0.847543538	70.79282339	4/10/2024	Colonial Village	17.3	6.5	5.2	28.59	13.81	1.3	TC	TC	LS	1	1	1	0.660590211	Infected	4.577098	-0.002359032
103.1952721	103.2939569	0.0987	2842.383	2670.117	2928.516	258.398	PC-043-24_041024_CV.wav	PC-043-24	41024	PC-043-24_041024_CV.wav.Table01.txt	CV	0.446984127	0.545684127	109.9537205	4/10/2024	Colonial Village	17.3	6.5	5.2	28.59	13.81	1.3	TC	TC	LS	1	1	1	0.660590211	Infected	4.577098	-0.002359032
103.740941	103.8338209	0.0929	2928.516	2670.117	3014.648	344.531	PC-043-24_041024_CV.wav	PC-043-24	41024	PC-043-24_041024_CV.wav.Table01.txt	CV	0.557278911	0.650178911	92.28229182	4/10/2024	Colonial Village	17.3	6.5	5.2	28.59	13.81	1.3	TC	TC	LS	1	1	1	0.660590211	Infected	4.577098	-0.002359032
104.3910998	104.4897846	0.0987	2928.516	2670.117	3014.648	344.531	PC-043-24_041024_CV.wav	PC-043-24	41024	PC-043-24_041024_CV.wav.Table01.txt	CV	0.481814059	0.580514059	103.35667	4/10/2024	Colonial Village	17.3	6.5	5.2	28.59	13.81	1.3	TC	TC	LS	1	1	1	0.660590211	Infected	4.577098	-0.002359032
104.9715986	105.0702834	0.0987	2928.516	2670.117	3014.648	344.531	PC-043-24_041024_CV.wav	PC-043-24	41024	PC-043-24_041024_CV.wav.Table01.txt	CV	1.010068027	1.108768027	54.11411453	4/10/2024	Colonial Village	17.3	6.5	5.2	28.59	13.81	1.3	TC	TC	LS	1	1	1	0.660590211	Infected	4.577098	-0.002359032
106.0803515	106.1790363	0.0987	2928.516	2670.117	3014.648	344.531	PC-043-24_041024_CV.wav	PC-043-24	41024	PC-043-24_041024_CV.wav.Table01.txt	CV	0.493424036	0.592124036	101.3301206	4/10/2024	Colonial Village	17.3	6.5	5.2	28.59	13.81	1.3	TC	TC	LS	1	1	1	0.660590211	Infected	4.577098	-0.002359032
106.6724603	106.7711451	0.0987	2928.516	2670.117	3014.648	344.531	PC-043-24_041024_CV.wav	PC-043-24	41024	PC-043-24_041024_CV.wav.Table01.txt	CV	0.470204081	0.568904081	105.4659335	4/10/2024	Colonial Village	17.3	6.5	5.2	28.59	13.81	1.3	TC	TC	LS	1	1	1	0.660590211	Infected	4.577098	-0.002359032
107.2413492	107.340034	0.0987	2928.516	2670.117	3014.648	344.531	PC-043-24_041024_CV.wav	PC-043-24	41024	PC-043-24_041024_CV.wav.Table01.txt	CV	0.928798186	1.027498186	58.39426368	4/10/2024	Colonial Village	17.3	6.5	5.2	28.59	13.81	1.3	TC	TC	LS	1	1	1	0.660590211	Infected	4.577098	-0.002359032
108.2688322	108.367517	0.0987	2928.516	2670.117	3014.648	344.531	PC-043-24_041024_CV.wav	PC-043-24	41024	PC-043-24_041024_CV.wav.Table01.txt	CV	0.981043084	1.079743084	55.56877454	4/10/2024	Colonial Village	17.3	6.5	5.2	28.59	13.81	1.3	TC	TC	LS	1	1	1	0.660590211	Infected	4.577098	-0.002359032
109.3485601	109.4472449	0.0987	2928.516	2670.117	2928.516	258.398	PC-043-24_041024_CV.wav	PC-043-24	41024	PC-043-24_041024_CV.wav.Table01.txt	CV	0.528253968	0.626953968	95.7008059	4/10/2024	Colonial Village	17.3	6.5	5.2	28.59	13.81	1.3	TC	TC	LS	1	1	1	0.660590211	Infected	4.577098	-0.002359032
109.9754989	110.0625737	0.0871	2928.516	2670.117	2928.516	258.398	PC-043-24_041024_CV.wav	PC-043-24	41024	PC-043-24_041024_CV.wav.Table01.txt	CV	0.574693878	0.661793878	90.66267005	4/10/2024	Colonial Village	17.3	6.5	5.2	28.59	13.81	1.3	TC	TC	LS	1	1	1	0.660590211	Infected	4.577098	-0.002359032
110.6372676	110.7301474	0.0929	2928.516	2670.117	3014.648	344.531	PC-043-24_041024_CV.wav	PC-043-24	41024	PC-043-24_041024_CV.wav.Table01.txt	CV	0.592108844	0.685008844	87.59011	4/10/2024	Colonial Village	17.3	6.5	5.2	28.59	13.81	1.3	TC	TC	LS	1	1	1	0.660590211	Infected	4.577098	-0.002359032
111.3222562	111.4151361	0.0929	2928.516	2670.117	3014.648	344.531	PC-043-24_041024_CV.wav	PC-043-24	41024	PC-043-24_041024_CV.wav.Table01.txt	CV	0.905578232	0.998478232	60.09144524	4/10/2024	Colonial Village	17.3	6.5	5.2	28.59	13.81	1.3	TC	TC	LS	1	1	1	0.660590211	Infected	4.577098	-0.002359032
112.3207143	112.4077891	0.0871	2928.516	2670.117	3014.648	344.531	PC-043-24_041024_CV.wav	PC-043-24	41024	PC-043-24_041024_CV.wav.Table01.txt	CV	0.464399093	0.551499093	108.7943766	4/10/2024	Colonial Village	17.3	6.5	5.2	28.59	13.81	1.3	TC	TC	LS	1	1	1	0.660590211	Infected	4.577098	-0.002359032
112.8721882	112.965068	0.0929	2928.516	2670.117	3014.648	344.531	PC-043-24_041024_CV.wav	PC-043-24	41024	PC-043-24_041024_CV.wav.Table01.txt	CV	0.748843538	0.841743538	71.28061849	4/10/2024	Colonial Village	17.3	6.5	5.2	28.59	13.81	1.3	TC	TC	LS	1	1	1	0.660590211	Infected	4.577098	-0.002359032
113.7139116	113.8067914	0.0929	2928.516	2756.25	3014.648	258.398	PC-043-24_041024_CV.wav	PC-043-24	41024	PC-043-24_041024_CV.wav.Table01.txt	CV	0.476009071	0.568909071	105.4650085	4/10/2024	Colonial Village	17.3	6.5	5.2	28.59	13.81	1.3	TC	TC	LS	1	1	1	0.660590211	Infected	4.577098	-0.002359032
114.2828005	114.3698753	0.0871	2928.516	2756.25	3014.648	258.398	PC-043-24_041024_CV.wav	PC-043-24	41024	PC-043-24_041024_CV.wav.Table01.txt	CV	0.714013606	0.801113606	74.89574456	4/10/2024	Colonial Village	17.3	6.5	5.2	28.59	13.81	1.3	TC	TC	LS	1	1	1	0.660590211	Infected	4.577098	-0.002359032
115.0838889	115.1709637	0.0871	2928.516	2670.117	3014.648	344.531	PC-043-24_041024_CV.wav	PC-043-24	41024	PC-043-24_041024_CV.wav.Table01.txt	CV	0.452789115	0.539889115	111.1339316	4/10/2024	Colonial Village	17.3	6.5	5.2	28.59	13.81	1.3	TC	TC	LS	1	1	1	0.660590211	Infected	4.577098	-0.002359032
115.6237528	115.7224376	0.0987	2928.516	2670.117	3014.648	344.531	PC-043-24_041024_CV.wav	PC-043-24	41024	PC-043-24_041024_CV.wav.Table01.txt	CV	0.528253968	0.626953968	95.7008059	4/10/2024	Colonial Village	17.3	6.5	5.2	28.59	13.81	1.3	TC	TC	LS	1	1	1	0.660590211	Infected	4.577098	-0.002359032
41.22121315	41.32570295	0.1045	2670.117	2583.984	2756.25	172.266	PC-044-24_041024_CV.wav	PC-044-24	41024	PC-044-24_041024_CV.wav.Table01.txt	CV	0.429569161	0.534069161	112.3450002	4/10/2024	Colonial Village	17.9	6.2	4.9	28.42	14.05	1.3	TC	TC	LS	1	1	1	0.986526804	Infected	9.694531	-0.002294994
41.75527211	41.86556689	0.1103	2670.117	2583.984	2756.25	172.266	PC-044-24_041024_CV.wav	PC-044-24	41024	PC-044-24_041024_CV.wav.Table01.txt	CV	0.597913833	0.708213833	84.72017518	4/10/2024	Colonial Village	17.9	6.2	4.9	28.42	14.05	1.3	TC	TC	LS	1	1	1	0.986526804	Infected	9.694531	-0.002294994
42.46348073	42.5795805	0.1161	2670.117	2583.984	2842.383	258.398	PC-044-24_041024_CV.wav	PC-044-24	41024	PC-044-24_041024_CV.wav.Table01.txt	CV	0.528253968	0.644353968	93.11652132	4/10/2024	Colonial Village	17.9	6.2	4.9	28.42	14.05	1.3	TC	TC	LS	1	1	1	0.986526804	Infected	9.694531	-0.002294994
43.10783447	43.22393424	0.1161	2670.117	2583.984	2842.383	258.398	PC-044-24_041024_CV.wav	PC-044-24	41024	PC-044-24_041024_CV.wav.Table01.txt	CV	0.580498867	0.696598867	86.13278436	4/10/2024	Colonial Village	17.9	6.2	4.9	28.42	14.05	1.3	TC	TC	LS	1	1	1	0.986526804	Infected	9.694531	-0.002294994
43.80443311	43.92633787	0.1219	2670.117	2583.984	2842.383	258.398	PC-044-24_041024_CV.wav	PC-044-24	41024	PC-044-24_041024_CV.wav.Table01.txt	CV	0.52244898	0.64434898	93.11724215	4/10/2024	Colonial Village	17.9	6.2	4.9	28.42	14.05	1.3	TC	TC	LS	1	1	1	0.986526804	Infected	9.694531	-0.002294994
44.44878685	44.56488662	0.1161	2670.117	2583.984	2842.383	258.398	PC-044-24_041024_CV.wav	PC-044-24	41024	PC-044-24_041024_CV.wav.Table01.txt	CV	0.534058957	0.650158957	92.28512405	4/10/2024	Colonial Village	17.9	6.2	4.9	28.42	14.05	1.3	TC	TC	LS	1	1	1	0.986526804	Infected	9.694531	-0.002294994
45.09894558	45.21504535	0.1161	2670.117	2583.984	2842.383	258.398	PC-044-24_041024_CV.wav	PC-044-24	41024	PC-044-24_041024_CV.wav.Table01.txt	CV	0.476009071	0.592109071	101.3326817	4/10/2024	Colonial Village	17.9	6.2	4.9	28.42	14.05	1.3	TC	TC	LS	1	1	1	0.986526804	Infected	9.694531	-0.002294994
45.69105442	45.81876417	0.1277	2670.117	2583.984	2842.383	258.398	PC-044-24_041024_CV.wav	PC-044-24	41024	PC-044-24_041024_CV.wav.Table01.txt	CV	0.534058957	0.661758957	90.66745431	4/10/2024	Colonial Village	17.9	6.2	4.9	28.42	14.05	1.3	TC	TC	LS	1	1	1	0.986526804	Infected	9.694531	-0.002294994
46.35282313	46.48053288	0.1277	2670.117	2583.984	2842.383	258.398	PC-044-24_041024_CV.wav	PC-044-24	41024	PC-044-24_041024_CV.wav.Table01.txt	CV	0.446984127	0.574684127	104.4051805	4/10/2024	Colonial Village	17.9	6.2	4.9	28.42	14.05	1.3	TC	TC	LS	1	1	1	0.986526804	Infected	9.694531	-0.002294994
46.92751701	47.04942177	0.1219	2670.117	2583.984	2842.383	258.398	PC-044-24_041024_CV.wav	PC-044-24	41024	PC-044-24_041024_CV.wav.Table01.txt	CV	0.470204081	0.592104081	101.3335356	4/10/2024	Colonial Village	17.9	6.2	4.9	28.42	14.05	1.3	TC	TC	LS	1	1	1	0.986526804	Infected	9.694531	-0.002294994
47.51962585	47.64153061	0.1219	2670.117	2583.984	2842.383	258.398	PC-044-24_041024_CV.wav	PC-044-24	41024	PC-044-24_041024_CV.wav.Table01.txt	CV	0.487619048	0.609519048	98.43826899	4/10/2024	Colonial Village	17.9	6.2	4.9	28.42	14.05	1.3	TC	TC	LS	1	1	1	0.986526804	Infected	9.694531	-0.002294994
48.12914966	48.25685941	0.1277	2670.117	2583.984	2842.383	258.398	PC-044-24_041024_CV.wav	PC-044-24	41024	PC-044-24_041024_CV.wav.Table01.txt	CV	0.417959184	0.545659184	109.9587467	4/10/2024	Colonial Village	17.9	6.2	4.9	28.42	14.05	1.3	TC	TC	LS	1	1	1	0.986526804	Infected	9.694531	-0.002294994
48.67481859	48.79672336	0.1219	2670.117	2583.984	2842.383	258.398	PC-044-24_041024_CV.wav	PC-044-24	41024	PC-044-24_041024_CV.wav.Table01.txt	CV	0.417959184	0.539859184	111.1400932	4/10/2024	Colonial Village	17.9	6.2	4.9	28.42	14.05	1.3	TC	TC	LS	1	1	1	0.986526804	Infected	9.694531	-0.002294994
49.21468254	49.34239229	0.1277	2670.117	2583.984	2842.383	258.398	PC-044-24_041024_CV.wav	PC-044-24	41024	PC-044-24_041024_CV.wav.Table01.txt	CV	0.632743764	0.760443764	78.90129795	4/10/2024	Colonial Village	17.9	6.2	4.9	28.42	14.05	1.3	TC	TC	LS	1	1	1	0.986526804	Infected	9.694531	-0.002294994
49.97513605	50.09123583	0.1161	2670.117	2583.984	2842.383	258.398	PC-044-24_041024_CV.wav	PC-044-24	41024	PC-044-24_041024_CV.wav.Table01.txt	CV	0.539863945	0.655963945	91.46844191	4/10/2024	Colonial Village	17.9	6.2	4.9	28.42	14.05	1.3	TC	TC	LS	1	1	1	0.986526804	Infected	9.694531	-0.002294994
50.63109977	50.75300454	0.1219	2670.117	2583.984	2842.383	258.398	PC-044-24_041024_CV.wav	PC-044-24	41024	PC-044-24_041024_CV.wav.Table01.txt	CV	0.43537415	0.55727415	107.6669356	4/10/2024	Colonial Village	17.9	6.2	4.9	28.42	14.05	1.3	TC	TC	LS	1	1	1	0.986526804	Infected	9.694531	-0.002294994
51.18837869	51.31608844	0.1277	2670.117	2583.984	2842.383	258.398	PC-044-24_041024_CV.wav	PC-044-24	41024	PC-044-24_041024_CV.wav.Table01.txt	CV	1.027482994	1.155182994	51.93982279	4/10/2024	Colonial Village	17.9	6.2	4.9	28.42	14.05	1.3	TC	TC	LS	1	1	1	0.986526804	Infected	9.694531	-0.002294994
52.34357143	52.47128118	0.1277	2670.117	2583.984	2842.383	258.398	PC-044-24_041024_CV.wav	PC-044-24	41024	PC-044-24_041024_CV.wav.Table01.txt	CV	0.470204082	0.597904082	100.3505442	4/10/2024	Colonial Village	17.9	6.2	4.9	28.42	14.05	1.3	TC	TC	LS	1	1	1	0.986526804	Infected	9.694531	-0.002294994
52.94148526	53.06339002	0.1219	2670.117	2583.984	2842.383	258.398	PC-044-24_041024_CV.wav	PC-044-24	41024	PC-044-24_041024_CV.wav.Table01.txt	CV	0.377324263	0.499224263	120.1864662	4/10/2024	Colonial Village	17.9	6.2	4.9	28.42	14.05	1.3	TC	TC	LS	1	1	1	0.986526804	Infected	9.694531	-0.002294994
53.44071429	53.56261905	0.1219	2670.117	2583.984	2842.383	258.398	PC-044-24_041024_CV.wav	PC-044-24	41024	PC-044-24_041024_CV.wav.Table01.txt	CV	0.522448979	0.644348979	93.11724229	4/10/2024	Colonial Village	17.9	6.2	4.9	28.42	14.05	1.3	TC	TC	LS	1	1	1	0.986526804	Infected	9.694531	-0.002294994
54.08506803	54.21277778	0.1277	2670.117	2583.984	2842.383	258.398	PC-044-24_041024_CV.wav	PC-044-24	41024	PC-044-24_041024_CV.wav.Table01.txt	CV	0.464399093	0.592099093	101.3343893	4/10/2024	Colonial Village	17.9	6.2	4.9	28.42	14.05	1.3	TC	TC	LS	1	1	1	0.986526804	Infected	9.694531	-0.002294994
54.67717687	54.79908163	0.1219	2670.117	2583.984	2842.383	258.398	PC-044-24_041024_CV.wav	PC-044-24	41024	PC-044-24_041024_CV.wav.Table01.txt	CV	0.487619047	0.609519047	98.43826915	4/10/2024	Colonial Village	17.9	6.2	4.9	28.42	14.05	1.3	TC	TC	LS	1	1	1	0.986526804	Infected	9.694531	-0.002294994
55.28670068	55.41441043	0.1277	2670.117	2583.984	2842.383	258.398	PC-044-24_041024_CV.wav	PC-044-24	41024	PC-044-24_041024_CV.wav.Table01.txt	CV	0.551473923	0.679173923	88.34261441	4/10/2024	Colonial Village	17.9	6.2	4.9	28.42	14.05	1.3	TC	TC	LS	1	1	1	0.986526804	Infected	9.694531	-0.002294994
55.96588435	56.0935941	0.1277	2842.383	2583.984	2928.516	344.531	PC-044-24_041024_CV.wav	PC-044-24	41024	PC-044-24_041024_CV.wav.Table01.txt	CV	0.476009071	0.603709071	99.38561947	4/10/2024	Colonial Village	17.9	6.2	4.9	28.42	14.05	1.3	TC	TC	LS	1	1	1	0.986526804	Infected	9.694531	-0.002294994
56.56960318	56.69150794	0.1219	2670.117	2583.984	2842.383	258.398	PC-044-24_041024_CV.wav	PC-044-24	41024	PC-044-24_041024_CV.wav.Table01.txt	CV	0.423764172	0.545664172	109.9577416	4/10/2024	Colonial Village	17.9	6.2	4.9	28.42	14.05	1.3	TC	TC	LS	1	1	1	0.986526804	Infected	9.694531	-0.002294994
57.11527211	57.23717687	0.1219	2670.117	2583.984	2928.516	344.531	PC-044-24_041024_CV.wav	PC-044-24	41024	PC-044-24_041024_CV.wav.Table01.txt	CV	0.772063492	0.893963492	67.11683479	4/10/2024	Colonial Village	17.9	6.2	4.9	28.42	14.05	1.3	TC	TC	LS	1	1	1	0.986526804	Infected	9.694531	-0.002294994
58.00924036	58.13114513	0.1219	2670.117	2583.984	2842.383	258.398	PC-044-24_041024_CV.wav	PC-044-24	41024	PC-044-24_041024_CV.wav.Table01.txt	CV	0.493424036	0.615324036	97.50959899	4/10/2024	Colonial Village	17.9	6.2	4.9	28.42	14.05	1.3	TC	TC	LS	1	1	1	0.986526804	Infected	9.694531	-0.002294994
58.62456916	58.75227891	0.1277	2670.117	2583.984	2842.383	258.398	PC-044-24_041024_CV.wav	PC-044-24	41024	PC-044-24_041024_CV.wav.Table01.txt	CV	0.458594104	0.586294104	102.3377168	4/10/2024	Colonial Village	17.9	6.2	4.9	28.42	14.05	1.3	TC	TC	LS	1	1	1	0.986526804	Infected	9.694531	-0.002294994
59.21087302	59.33277778	0.1219	2670.117	2583.984	2928.516	344.531	PC-044-24_041024_CV.wav	PC-044-24	41024	PC-044-24_041024_CV.wav.Table01.txt	CV	0.626938775	0.748838775	80.12405608	4/10/2024	Colonial Village	17.9	6.2	4.9	28.42	14.05	1.3	TC	TC	LS	1	1	1	0.986526804	Infected	9.694531	-0.002294994
59.95971655	60.08162132	0.1219	2670.117	2583.984	2842.383	258.398	PC-044-24_041024_CV.wav	PC-044-24	41024	PC-044-24_041024_CV.wav.Table01.txt	CV	3.453968254	3.575868254	16.77914166	4/10/2024	Colonial Village	17.9	6.2	4.9	28.42	14.05	1.3	TC	TC	LS	1	1	1	0.986526804	Infected	9.694531	-0.002294994
4.684614512	4.777494331	0.0929	3014.648	2928.516	3186.914	258.398	PC-045-24_041424_FR.wav	PC-045-24	41424	PC-045-24_041424_FR.wav.Table01.txt	FR	0.748843537	0.841743537	71.28061858	4/14/2024	Forks of the River	18	6.3	5.1	26.47	13.02	1.2	EF	EF	TC	4	2	2	0	Uninfected	0	-0.002587161
5.526337868	5.619217687	0.0929	3014.648	2928.516	3273.047	344.531	PC-045-24_041424_FR.wav	PC-045-24	41424	PC-045-24_041424_FR.wav.Table01.txt	FR	0.592108844	0.685008844	87.59011	4/14/2024	Forks of the River	18	6.3	5.1	26.47	13.02	1.2	EF	EF	TC	4	2	2	0	Uninfected	0	-0.002587161
6.211326531	6.304206349	0.0929	3014.648	2928.516	3273.047	344.531	PC-045-24_041424_FR.wav	PC-045-24	41424	PC-045-24_041424_FR.wav.Table01.txt	FR	0.568888889	0.661788889	90.66335352	4/14/2024	Forks of the River	18	6.3	5.1	26.47	13.02	1.2	EF	EF	TC	4	2	2	0	Uninfected	0	-0.002587161
6.873095238	6.971780045	0.0987	3014.648	3014.648	3273.047	258.398	PC-045-24_041424_FR.wav	PC-045-24	41424	PC-045-24_041424_FR.wav.Table01.txt	FR	0.52244898	0.62114898	96.59518398	4/14/2024	Forks of the River	18	6.3	5.1	26.47	13.02	1.2	EF	EF	TC	4	2	2	0	Uninfected	0	-0.002587161
7.494229025	7.592913832	0.0987	3014.648	3014.648	3273.047	258.398	PC-045-24_041424_FR.wav	PC-045-24	41424	PC-045-24_041424_FR.wav.Table01.txt	FR	0.69659864	0.79529864	75.44335798	4/14/2024	Forks of the River	18	6.3	5.1	26.47	13.02	1.2	EF	EF	TC	4	2	2	0	Uninfected	0	-0.002587161
8.289512472	8.38239229	0.0929	3100.781	3014.648	3273.047	258.398	PC-045-24_041424_FR.wav	PC-045-24	41424	PC-045-24_041424_FR.wav.Table01.txt	FR	0.655963719	0.748863719	80.12138721	4/14/2024	Forks of the River	18	6.3	5.1	26.47	13.02	1.2	EF	EF	TC	4	2	2	0	Uninfected	0	-0.002587161
9.038356009	9.125430839	0.0871	3100.781	3014.648	3273.047	258.398	PC-045-24_041424_FR.wav	PC-045-24	41424	PC-045-24_041424_FR.wav.Table01.txt	FR	0.893968254	0.981068254	61.1578244	4/14/2024	Forks of the River	18	6.3	5.1	26.47	13.02	1.2	EF	EF	TC	4	2	2	0	Uninfected	0	-0.002587161
10.01939909	10.1180839	0.0987	3186.914	3014.648	3273.047	258.398	PC-045-24_041424_FR.wav	PC-045-24	41424	PC-045-24_041424_FR.wav.Table01.txt	FR	0.65015873	0.74885873	80.12192099	4/14/2024	Forks of the River	18	6.3	5.1	26.47	13.02	1.2	EF	EF	TC	4	2	2	0	Uninfected	0	-0.002587161
10.76824263	10.86112245	0.0929	3100.781	3014.648	3273.047	258.398	PC-045-24_041424_FR.wav	PC-045-24	41424	PC-045-24_041424_FR.wav.Table01.txt	FR	0.760453515	0.853353515	70.31083712	4/14/2024	Forks of the River	18	6.3	5.1	26.47	13.02	1.2	EF	EF	TC	4	2	2	0	Uninfected	0	-0.002587161
11.62157596	11.72026077	0.0987	3100.781	3014.648	3273.047	258.398	PC-045-24_041424_FR.wav	PC-045-24	41424	PC-045-24_041424_FR.wav.Table01.txt	FR	0.487619048	0.586319048	102.333363	4/14/2024	Forks of the River	18	6.3	5.1	26.47	13.02	1.2	EF	EF	TC	4	2	2	0	Uninfected	0	-0.002587161
12.20787982	12.30656463	0.0987	3100.781	3014.648	3273.047	258.398	PC-045-24_041424_FR.wav	PC-045-24	41424	PC-045-24_041424_FR.wav.Table01.txt	FR	0.615328798	0.714028798	84.03022423	4/14/2024	Forks of the River	18	6.3	5.1	26.47	13.02	1.2	EF	EF	TC	4	2	2	0	Uninfected	0	-0.002587161
12.92189342	13.02057823	0.0987	3186.914	3014.648	3273.047	258.398	PC-045-24_041424_FR.wav	PC-045-24	41424	PC-045-24_041424_FR.wav.Table01.txt	FR	0.406349207	0.505049207	118.8003053	4/14/2024	Forks of the River	18	6.3	5.1	26.47	13.02	1.2	EF	EF	TC	4	2	2	0	Uninfected	0	-0.002587161
13.42692744	13.51980726	0.0929	3186.914	3014.648	3273.047	258.398	PC-045-24_041424_FR.wav	PC-045-24	41424	PC-045-24_041424_FR.wav.Table01.txt	FR	0.60952381	0.70242381	85.41851678	4/14/2024	Forks of the River	18	6.3	5.1	26.47	13.02	1.2	EF	EF	TC	4	2	2	0	Uninfected	0	-0.002587161
14.12933107	14.22221088	0.0929	3186.914	3014.648	3273.047	258.398	PC-045-24_041424_FR.wav	PC-045-24	41424	PC-045-24_041424_FR.wav.Table01.txt	FR	0.481814059	0.574714059	104.3997429	4/14/2024	Forks of the River	18	6.3	5.1	26.47	13.02	1.2	EF	EF	TC	4	2	2	0	Uninfected	0	-0.002587161
14.70402494	14.79690476	0.0929	3186.914	3014.648	3273.047	258.398	PC-045-24_041424_FR.wav	PC-045-24	41424	PC-045-24_041424_FR.wav.Table01.txt	FR	0.539863945	0.632763945	94.82209041	4/14/2024	Forks of the River	18	6.3	5.1	26.47	13.02	1.2	EF	EF	TC	4	2	2	0	Uninfected	0	-0.002587161
15.33676871	15.4412585	0.1045	3186.914	3014.648	3273.047	258.398	PC-045-24_041424_FR.wav	PC-045-24	41424	PC-045-24_041424_FR.wav.Table01.txt	FR	0.597913833	0.702413833	85.41973005	4/14/2024	Forks of the River	18	6.3	5.1	26.47	13.02	1.2	EF	EF	TC	4	2	2	0	Uninfected	0	-0.002587161
16.03917234	16.13205215	0.0929	3186.914	3014.648	3273.047	258.398	PC-045-24_041424_FR.wav	PC-045-24	41424	PC-045-24_041424_FR.wav.Table01.txt	FR	0.505034014	0.597934014	100.3455207	4/14/2024	Forks of the River	18	6.3	5.1	26.47	13.02	1.2	EF	EF	TC	4	2	2	0	Uninfected	0	-0.002587161
16.63708617	16.73577098	0.0987	3186.914	3014.648	3359.18	344.531	PC-045-24_041424_FR.wav	PC-045-24	41424	PC-045-24_041424_FR.wav.Table01.txt	FR	0.673378685	0.772078685	77.71228654	4/14/2024	Forks of the River	18	6.3	5.1	26.47	13.02	1.2	EF	EF	TC	4	2	2	0	Uninfected	0	-0.002587161
17.40914966	17.50783447	0.0987	3186.914	3100.781	3273.047	172.266	PC-045-24_041424_FR.wav	PC-045-24	41424	PC-045-24_041424_FR.wav.Table01.txt	FR	0.557278912	0.655978912	91.46635494	4/14/2024	Forks of the River	18	6.3	5.1	26.47	13.02	1.2	EF	EF	TC	4	2	2	0	Uninfected	0	-0.002587161
18.06511338	18.16379819	0.0987	3186.914	3100.781	3273.047	172.266	PC-045-24_041424_FR.wav	PC-045-24	41424	PC-045-24_041424_FR.wav.Table01.txt	FR	0.766258503	0.864958503	69.36748964	4/14/2024	Forks of the River	18	6.3	5.1	26.47	13.02	1.2	EF	EF	TC	4	2	2	0	Uninfected	0	-0.002587161
18.93005669	19.02293651	0.0929	3186.914	3100.781	3359.18	258.398	PC-045-24_041424_FR.wav	PC-045-24	41424	PC-045-24_041424_FR.wav.Table01.txt	FR	0.470204082	0.563104082	106.5522377	4/14/2024	Forks of the River	18	6.3	5.1	26.47	13.02	1.2	EF	EF	TC	4	2	2	0	Uninfected	0	-0.002587161
19.49314059	19.58602041	0.0929	3186.914	3100.781	3359.18	258.398	PC-045-24_041424_FR.wav	PC-045-24	41424	PC-045-24_041424_FR.wav.Table01.txt	FR	0.557278912	0.650178912	92.28229168	4/14/2024	Forks of the River	18	6.3	5.1	26.47	13.02	1.2	EF	EF	TC	4	2	2	0	Uninfected	0	-0.002587161
20.14329932	20.23617914	0.0929	3186.914	3100.781	3359.18	258.398	PC-045-24_041424_FR.wav	PC-045-24	41424	PC-045-24_041424_FR.wav.Table01.txt	FR	0.65015873	0.74305873	80.74731859	4/14/2024	Forks of the River	18	6.3	5.1	26.47	13.02	1.2	EF	EF	TC	4	2	2	0	Uninfected	0	-0.002587161
20.88633787	20.97921769	0.0929	3186.914	3100.781	3359.18	258.398	PC-045-24_041424_FR.wav	PC-045-24	41424	PC-045-24_041424_FR.wav.Table01.txt	FR	0.592108844	0.685008844	87.59011	4/14/2024	Forks of the River	18	6.3	5.1	26.47	13.02	1.2	EF	EF	TC	4	2	2	0	Uninfected	0	-0.002587161
21.57132653	21.66420635	0.0929	3186.914	3100.781	3359.18	258.398	PC-045-24_041424_FR.wav	PC-045-24	41424	PC-045-24_041424_FR.wav.Table01.txt	FR	0.65015873	0.74305873	80.74731859	4/14/2024	Forks of the River	18	6.3	5.1	26.47	13.02	1.2	EF	EF	TC	4	2	2	0	Uninfected	0	-0.002587161
22.31436508	22.4072449	0.0929	3186.914	3100.781	3359.18	258.398	PC-045-24_041424_FR.wav	PC-045-24	41424	PC-045-24_041424_FR.wav.Table01.txt	FR	4.063492063	4.156392063	14.43559681	4/14/2024	Forks of the River	18	6.3	5.1	26.47	13.02	1.2	EF	EF	TC	4	2	2	0	Uninfected	0	-0.002587161
26.47073696	26.55781179	0.0871	3186.914	3100.781	3273.047	172.266	PC-045-24_041424_FR.wav	PC-045-24	41424	PC-045-24_041424_FR.wav.Table01.txt	FR	0.981043084	1.068143084	56.17224967	4/14/2024	Forks of the River	18	6.3	5.1	26.47	13.02	1.2	EF	EF	TC	4	2	2	0	Uninfected	0	-0.002587161
27.53885488	27.63173469	0.0929	3186.914	3014.648	3359.18	344.531	PC-045-24_041424_FR.wav	PC-045-24	41424	PC-045-24_041424_FR.wav.Table01.txt	FR	0.696598639	0.789498639	75.99759776	4/14/2024	Forks of the River	18	6.3	5.1	26.47	13.02	1.2	EF	EF	TC	4	2	2	0	Uninfected	0	-0.002587161
28.32833333	28.41540816	0.0871	3186.914	3014.648	3273.047	258.398	PC-045-24_041424_FR.wav	PC-045-24	41424	PC-045-24_041424_FR.wav.Table01.txt	FR	0.981043084	1.068143084	56.17224967	4/14/2024	Forks of the River	18	6.3	5.1	26.47	13.02	1.2	EF	EF	TC	4	2	2	0	Uninfected	0	-0.002587161
29.39645125	29.48933107	0.0929	3186.914	3014.648	3273.047	258.398	PC-045-24_041424_FR.wav	PC-045-24	41424	PC-045-24_041424_FR.wav.Table01.txt	FR	0.847528344	0.940428344	63.8007142	4/14/2024	Forks of the River	18	6.3	5.1	26.47	13.02	1.2	EF	EF	TC	4	2	2	0	Uninfected	0	-0.002587161
3.790646259	3.883526077	0.0929	2928.516	2756.25	3014.648	258.398	PC-046-24_041024_CV.wav	PC-046-24	41024	PC-046-24_041024_CV.wav.Table01.txt	CV	0.400544218	0.493444218	121.5942913	4/10/2024	Colonial Village	16.8	6.4	5.1	28.74	12.89	1.3	LS	LS	LS	2	2	3	2.393478683	Infected	247.445	-0.002414906
4.284070295	4.382755102	0.0987	2928.516	2756.25	3014.648	258.398	PC-046-24_041024_CV.wav	PC-046-24	41024	PC-046-24_041024_CV.wav.Table01.txt	CV	0.464399093	0.563099093	106.5531818	4/10/2024	Colonial Village	16.8	6.4	5.1	28.74	12.89	1.3	LS	LS	LS	2	2	3	2.393478683	Infected	247.445	-0.002414906
4.847154195	4.945839002	0.0987	2928.516	2756.25	3014.648	258.398	PC-046-24_041024_CV.wav	PC-046-24	41024	PC-046-24_041024_CV.wav.Table01.txt	CV	0.476009071	0.574709071	104.400649	4/10/2024	Colonial Village	16.8	6.4	5.1	28.74	12.89	1.3	LS	LS	LS	2	2	3	2.393478683	Infected	247.445	-0.002414906
5.421848073	5.52053288	0.0987	2928.516	2756.25	3014.648	258.398	PC-046-24_041024_CV.wav	PC-046-24	41024	PC-046-24_041024_CV.wav.Table01.txt	CV	0.458594104	0.557294104	107.6630805	4/10/2024	Colonial Village	16.8	6.4	5.1	28.74	12.89	1.3	LS	LS	LS	2	2	3	2.393478683	Infected	247.445	-0.002414906
5.979126984	6.077811791	0.0987	2928.516	2756.25	3014.648	258.398	PC-046-24_041024_CV.wav	PC-046-24	41024	PC-046-24_041024_CV.wav.Table01.txt	CV	0.470204082	0.568904082	105.4659334	4/10/2024	Colonial Village	16.8	6.4	5.1	28.74	12.89	1.3	LS	LS	LS	2	2	3	2.393478683	Infected	247.445	-0.002414906
6.548015873	6.64670068	0.0987	2928.516	2756.25	3014.648	258.398	PC-046-24_041024_CV.wav	PC-046-24	41024	PC-046-24_041024_CV.wav.Table01.txt	CV	0.359909297	0.458609297	130.8303176	4/10/2024	Colonial Village	16.8	6.4	5.1	28.74	12.89	1.3	LS	LS	LS	2	2	3	2.393478683	Infected	247.445	-0.002414906
7.006609977	7.105294785	0.0987	2928.516	2842.383	3014.648	172.266	PC-046-24_041024_CV.wav	PC-046-24	41024	PC-046-24_041024_CV.wav.Table01.txt	CV	0.470204081	0.568904081	105.4659335	4/10/2024	Colonial Village	16.8	6.4	5.1	28.74	12.89	1.3	LS	LS	LS	2	2	3	2.393478683	Infected	247.445	-0.002414906
7.575498866	7.674183673	0.0987	2928.516	2842.383	3014.648	172.266	PC-046-24_041024_CV.wav	PC-046-24	41024	PC-046-24_041024_CV.wav.Table01.txt	CV	0.441179139	0.539879139	111.1359852	4/10/2024	Colonial Village	16.8	6.4	5.1	28.74	12.89	1.3	LS	LS	LS	2	2	3	2.393478683	Infected	247.445	-0.002414906
8.115362812	8.214047619	0.0987	2928.516	2842.383	3014.648	172.266	PC-046-24_041024_CV.wav	PC-046-24	41024	PC-046-24_041024_CV.wav.Table01.txt	CV	0.383129252	0.481829252	124.5254408	4/10/2024	Colonial Village	16.8	6.4	5.1	28.74	12.89	1.3	LS	LS	LS	2	2	3	2.393478683	Infected	247.445	-0.002414906
8.597176871	8.695861678	0.0987	2928.516	2842.383	3014.648	172.266	PC-046-24_041024_CV.wav	PC-046-24	41024	PC-046-24_041024_CV.wav.Table01.txt	CV	0.371519274	0.470219274	127.6000439	4/10/2024	Colonial Village	16.8	6.4	5.1	28.74	12.89	1.3	LS	LS	LS	2	2	3	2.393478683	Infected	247.445	-0.002414906
9.067380952	9.160260771	0.0929	2928.516	2842.383	3014.648	172.266	PC-046-24_041024_CV.wav	PC-046-24	41024	PC-046-24_041024_CV.wav.Table01.txt	CV	0.52244898	0.61534898	97.50564631	4/10/2024	Colonial Village	16.8	6.4	5.1	28.74	12.89	1.3	LS	LS	LS	2	2	3	2.393478683	Infected	247.445	-0.002414906
9.682709751	9.775589569	0.0929	2928.516	2842.383	3014.648	172.266	PC-046-24_041024_CV.wav	PC-046-24	41024	PC-046-24_041024_CV.wav.Table01.txt	CV	0.429569161	0.522469161	114.8393139	4/10/2024	Colonial Village	16.8	6.4	5.1	28.74	12.89	1.3	LS	LS	LS	2	2	3	2.393478683	Infected	247.445	-0.002414906
10.20515873	10.30384354	0.0987	3014.648	2842.383	3100.781	258.398	PC-046-24_041024_CV.wav	PC-046-24	41024	PC-046-24_041024_CV.wav.Table01.txt	CV	0.400544218	0.499244218	120.1816623	4/10/2024	Colonial Village	16.8	6.4	5.1	28.74	12.89	1.3	LS	LS	LS	2	2	3	2.393478683	Infected	247.445	-0.002414906
10.70438776	10.79726757	0.0929	3014.648	2842.383	3100.781	258.398	PC-046-24_041024_CV.wav	PC-046-24	41024	PC-046-24_041024_CV.wav.Table01.txt	CV	0.458594104	0.551494104	108.7953608	4/10/2024	Colonial Village	16.8	6.4	5.1	28.74	12.89	1.3	LS	LS	LS	2	2	3	2.393478683	Infected	247.445	-0.002414906
11.25586168	11.3487415	0.0929	3014.648	2842.383	3100.781	258.398	PC-046-24_041024_CV.wav	PC-046-24	41024	PC-046-24_041024_CV.wav.Table01.txt	CV	0.365714285	0.458614285	130.8288947	4/10/2024	Colonial Village	16.8	6.4	5.1	28.74	12.89	1.3	LS	LS	LS	2	2	3	2.393478683	Infected	247.445	-0.002414906
11.71445578	11.8073356	0.0929	3014.648	2842.383	3100.781	258.398	PC-046-24_041024_CV.wav	PC-046-24	41024	PC-046-24_041024_CV.wav.Table01.txt	CV	0.429569161	0.522469161	114.8393139	4/10/2024	Colonial Village	16.8	6.4	5.1	28.74	12.89	1.3	LS	LS	LS	2	2	3	2.393478683	Infected	247.445	-0.002414906
12.23690476	12.33558957	0.0987	3014.648	2842.383	3100.781	258.398	PC-046-24_041024_CV.wav	PC-046-24	41024	PC-046-24_041024_CV.wav.Table01.txt	CV	0.406349207	0.505049207	118.8003053	4/10/2024	Colonial Village	16.8	6.4	5.1	28.74	12.89	1.3	LS	LS	LS	2	2	3	2.393478683	Infected	247.445	-0.002414906
12.74193878	12.84062358	0.0987	3014.648	2842.383	3100.781	258.398	PC-046-24_041024_CV.wav	PC-046-24	41024	PC-046-24_041024_CV.wav.Table01.txt	CV	0.441179138	0.539879138	111.1359854	4/10/2024	Colonial Village	16.8	6.4	5.1	28.74	12.89	1.3	LS	LS	LS	2	2	3	2.393478683	Infected	247.445	-0.002414906
13.28180272	13.38048753	0.0987	3014.648	2842.383	3100.781	258.398	PC-046-24_041024_CV.wav	PC-046-24	41024	PC-046-24_041024_CV.wav.Table01.txt	CV	0.423764173	0.522464173	114.8404103	4/10/2024	Colonial Village	16.8	6.4	5.1	28.74	12.89	1.3	LS	LS	LS	2	2	3	2.393478683	Infected	247.445	-0.002414906
13.8042517	13.90293651	0.0987	3014.648	2842.383	3100.781	258.398	PC-046-24_041024_CV.wav	PC-046-24	41024	PC-046-24_041024_CV.wav.Table01.txt	CV	0.441179138	0.539879138	111.1359854	4/10/2024	Colonial Village	16.8	6.4	5.1	28.74	12.89	1.3	LS	LS	LS	2	2	3	2.393478683	Infected	247.445	-0.002414906
14.34411565	14.44280045	0.0987	3014.648	2842.383	3100.781	258.398	PC-046-24_041024_CV.wav	PC-046-24	41024	PC-046-24_041024_CV.wav.Table01.txt	CV	0.47600907	0.57470907	104.4006492	4/10/2024	Colonial Village	16.8	6.4	5.1	28.74	12.89	1.3	LS	LS	LS	2	2	3	2.393478683	Infected	247.445	-0.002414906
14.91880952	15.01168934	0.0929	3014.648	2842.383	3100.781	258.398	PC-046-24_041024_CV.wav	PC-046-24	41024	PC-046-24_041024_CV.wav.Table01.txt	CV	0.510839003	0.603739003	99.38069216	4/10/2024	Colonial Village	16.8	6.4	5.1	28.74	12.89	1.3	LS	LS	LS	2	2	3	2.393478683	Infected	247.445	-0.002414906
15.52252835	15.61540816	0.0929	3014.648	2842.383	3100.781	258.398	PC-046-24_041024_CV.wav	PC-046-24	41024	PC-046-24_041024_CV.wav.Table01.txt	CV	0.441179139	0.534079139	112.3429013	4/10/2024	Colonial Village	16.8	6.4	5.1	28.74	12.89	1.3	LS	LS	LS	2	2	3	2.393478683	Infected	247.445	-0.002414906
16.0565873	16.15527211	0.0987	3014.648	2842.383	3100.781	258.398	PC-046-24_041024_CV.wav	PC-046-24	41024	PC-046-24_041024_CV.wav.Table01.txt	CV	0.557278911	0.655978911	91.46635508	4/10/2024	Colonial Village	16.8	6.4	5.1	28.74	12.89	1.3	LS	LS	LS	2	2	3	2.393478683	Infected	247.445	-0.002414906
16.71255102	16.80543084	0.0929	3014.648	2842.383	3100.781	258.398	PC-046-24_041024_CV.wav	PC-046-24	41024	PC-046-24_041024_CV.wav.Table01.txt	CV	0.38893424	0.48183424	124.5241517	4/10/2024	Colonial Village	16.8	6.4	5.1	28.74	12.89	1.3	LS	LS	LS	2	2	3	2.393478683	Infected	247.445	-0.002414906
17.19436508	17.2872449	0.0929	3014.648	2928.516	3100.781	172.266	PC-046-24_041024_CV.wav	PC-046-24	41024	PC-046-24_041024_CV.wav.Table01.txt	CV	0.43537415	0.52827415	113.5773916	4/10/2024	Colonial Village	16.8	6.4	5.1	28.74	12.89	1.3	LS	LS	LS	2	2	3	2.393478683	Infected	247.445	-0.002414906
17.72261905	17.80969388	0.0871	3014.648	2928.516	3100.781	172.266	PC-046-24_041024_CV.wav	PC-046-24	41024	PC-046-24_041024_CV.wav.Table01.txt	CV	0.435374149	0.522474149	114.8382176	4/10/2024	Colonial Village	16.8	6.4	5.1	28.74	12.89	1.3	LS	LS	LS	2	2	3	2.393478683	Infected	247.445	-0.002414906
18.24506803	18.34375283	0.0987	3014.648	2928.516	3100.781	172.266	PC-046-24_041024_CV.wav	PC-046-24	41024	PC-046-24_041024_CV.wav.Table01.txt	CV	0.441179139	0.539879139	111.1359852	4/10/2024	Colonial Village	16.8	6.4	5.1	28.74	12.89	1.3	LS	LS	LS	2	2	3	2.393478683	Infected	247.445	-0.002414906
18.78493197	18.87781179	0.0929	3014.648	2928.516	3100.781	172.266	PC-046-24_041024_CV.wav	PC-046-24	41024	PC-046-24_041024_CV.wav.Table01.txt	CV	0.43537415	0.52827415	113.5773916	4/10/2024	Colonial Village	16.8	6.4	5.1	28.74	12.89	1.3	LS	LS	LS	2	2	3	2.393478683	Infected	247.445	-0.002414906
19.31318594	19.41187075	0.0987	3014.648	2928.516	3100.781	172.266	PC-046-24_041024_CV.wav	PC-046-24	41024	PC-046-24_041024_CV.wav.Table01.txt	CV	0.394739229	0.493439229	121.5955207	4/10/2024	Colonial Village	16.8	6.4	5.1	28.74	12.89	1.3	LS	LS	LS	2	2	3	2.393478683	Infected	247.445	-0.002414906
3.720986395	3.842891156	0.1219	2842.383	2756.25	3014.648	258.398	PC-048-24_041424_FR.wav	PC-048-24	41424	PC-048-24_041424_FR.wav.Table01.txt	FR	0.499229025	0.621129025	96.59828729	4/14/2024	Forks of the River	18	6.6	5	27.66	13.59	1.6	TC	EF	TC	4	2	2	0	Uninfected	0	8.29E-04
4.342120181	4.458219955	0.1161	2842.383	2756.25	3014.648	258.398	PC-048-24_041424_FR.wav	PC-048-24	41424	PC-048-24_041424_FR.wav.Table01.txt	FR	0.551473923	0.667573923	89.87768685	4/14/2024	Forks of the River	18	6.6	5	27.66	13.59	1.6	TC	EF	TC	4	2	2	0	Uninfected	0	8.29E-04
5.009693878	5.131598639	0.1219	2842.383	2756.25	3014.648	258.398	PC-048-24_041424_FR.wav	PC-048-24	41424	PC-048-24_041424_FR.wav.Table01.txt	FR	0.563083901	0.684983901	87.59329951	4/14/2024	Forks of the River	18	6.6	5	27.66	13.59	1.6	TC	EF	TC	4	2	2	0	Uninfected	0	8.29E-04
5.69468254	5.810782313	0.1161	2842.383	2756.25	3014.648	258.398	PC-048-24_041424_FR.wav	PC-048-24	41424	PC-048-24_041424_FR.wav.Table01.txt	FR	0.632743764	0.748843764	80.12352227	4/14/2024	Forks of the River	18	6.6	5	27.66	13.59	1.6	TC	EF	TC	4	2	2	0	Uninfected	0	8.29E-04
6.443526077	6.55962585	0.1161	2842.383	2756.25	3014.648	258.398	PC-048-24_041424_FR.wav	PC-048-24	41424	PC-048-24_041424_FR.wav.Table01.txt	FR	0.574693878	0.690793878	86.85658908	4/14/2024	Forks of the River	18	6.6	5	27.66	13.59	1.6	TC	EF	TC	4	2	2	0	Uninfected	0	8.29E-04
7.134319728	7.25622449	0.1219	2842.383	2842.383	3014.648	172.266	PC-048-24_041424_FR.wav	PC-048-24	41424	PC-048-24_041424_FR.wav.Table01.txt	FR	0.47600907	0.59790907	100.349707	4/14/2024	Forks of the River	18	6.6	5	27.66	13.59	1.6	TC	EF	TC	4	2	2	0	Uninfected	0	8.29E-04
7.73223356	7.848333333	0.1161	2842.383	2756.25	3014.648	258.398	PC-048-24_041424_FR.wav	PC-048-24	41424	PC-048-24_041424_FR.wav.Table01.txt	FR	0.516643991	0.632743991	94.82508069	4/14/2024	Forks of the River	18	6.6	5	27.66	13.59	1.6	TC	EF	TC	4	2	2	0	Uninfected	0	8.29E-04
8.364977324	8.481077098	0.1161	2842.383	2842.383	3014.648	172.266	PC-048-24_041424_FR.wav	PC-048-24	41424	PC-048-24_041424_FR.wav.Table01.txt	FR	0.580498866	0.696598866	86.13278449	4/14/2024	Forks of the River	18	6.6	5	27.66	13.59	1.6	TC	EF	TC	4	2	2	0	Uninfected	0	8.29E-04
9.061575964	9.177675737	0.1161	2842.383	2842.383	3100.781	258.398	PC-048-24_041424_FR.wav	PC-048-24	41424	PC-048-24_041424_FR.wav.Table01.txt	FR	0.429569161	0.545669161	109.9567362	4/14/2024	Forks of the River	18	6.6	5	27.66	13.59	1.6	TC	EF	TC	4	2	2	0	Uninfected	0	8.29E-04
9.607244898	9.72914966	0.1219	2842.383	2756.25	3014.648	258.398	PC-048-24_041424_FR.wav	PC-048-24	41424	PC-048-24_041424_FR.wav.Table01.txt	FR	0.481814059	0.603714059	99.38479833	4/14/2024	Forks of the River	18	6.6	5	27.66	13.59	1.6	TC	EF	TC	4	2	2	0	Uninfected	0	8.29E-04
10.21096372	10.33286848	0.1219	2842.383	2756.25	3014.648	258.398	PC-048-24_041424_FR.wav	PC-048-24	41424	PC-048-24_041424_FR.wav.Table01.txt	FR	0.481814059	0.603714059	99.38479833	4/14/2024	Forks of the River	18	6.6	5	27.66	13.59	1.6	TC	EF	TC	4	2	2	0	Uninfected	0	8.29E-04
10.81468254	10.9365873	0.1219	2842.383	2756.25	3014.648	258.398	PC-048-24_041424_FR.wav	PC-048-24	41424	PC-048-24_041424_FR.wav.Table01.txt	FR	0.441179138	0.563079138	106.5569579	4/14/2024	Forks of the River	18	6.6	5	27.66	13.59	1.6	TC	EF	TC	4	2	2	0	Uninfected	0	8.29E-04
11.37776644	11.50547619	0.1277	2842.383	2756.25	3014.648	258.398	PC-048-24_041424_FR.wav	PC-048-24	41424	PC-048-24_041424_FR.wav.Table01.txt	FR	0.638548753	0.766248753	78.30355321	4/14/2024	Forks of the River	18	6.6	5	27.66	13.59	1.6	TC	EF	TC	4	2	2	0	Uninfected	0	8.29E-04
12.14402494	12.26592971	0.1219	2842.383	2756.25	3014.648	258.398	PC-048-24_041424_FR.wav	PC-048-24	41424	PC-048-24_041424_FR.wav.Table01.txt	FR	0.644353742	0.766253742	78.30304338	4/14/2024	Forks of the River	18	6.6	5	27.66	13.59	1.6	TC	EF	TC	4	2	2	0	Uninfected	0	8.29E-04
12.91028345	13.02638322	0.1161	2842.383	2756.25	3014.648	258.398	PC-048-24_041424_FR.wav	PC-048-24	41424	PC-048-24_041424_FR.wav.Table01.txt	FR	0.574693878	0.690793878	86.85658908	4/14/2024	Forks of the River	18	6.6	5	27.66	13.59	1.6	TC	EF	TC	4	2	2	0	Uninfected	0	8.29E-04
13.6010771	13.71717687	0.1161	2842.383	2756.25	3014.648	258.398	PC-048-24_041424_FR.wav	PC-048-24	41424	PC-048-24_041424_FR.wav.Table01.txt	FR	0.406349206	0.522449206	114.8437002	4/14/2024	Forks of the River	18	6.6	5	27.66	13.59	1.6	TC	EF	TC	4	2	2	0	Uninfected	0	8.29E-04
14.12352608	14.24543084	0.1219	2842.383	2756.25	3014.648	258.398	PC-048-24_041424_FR.wav	PC-048-24	41424	PC-048-24_041424_FR.wav.Table01.txt	FR	0.5630839	0.6849839	87.59329964	4/14/2024	Forks of the River	18	6.6	5	27.66	13.59	1.6	TC	EF	TC	4	2	2	0	Uninfected	0	8.29E-04
14.80851474	14.92461451	0.1161	2842.383	2756.25	3014.648	258.398	PC-048-24_041424_FR.wav	PC-048-24	41424	PC-048-24_041424_FR.wav.Table01.txt	FR	0.934603175	1.050703175	57.10461473	4/14/2024	Forks of the River	18	6.6	5	27.66	13.59	1.6	TC	EF	TC	4	2	2	0	Uninfected	0	8.29E-04
15.85921769	15.96951247	0.1103	2842.383	2756.25	3014.648	258.398	PC-048-24_041424_FR.wav	PC-048-24	41424	PC-048-24_041424_FR.wav.Table01.txt	FR	0.603718821	0.714018821	84.03139838	4/14/2024	Forks of the River	18	6.6	5	27.66	13.59	1.6	TC	EF	TC	4	2	2	0	Uninfected	0	8.29E-04
16.57323129	16.68933107	0.1161	2842.383	2756.25	3014.648	258.398	PC-048-24_041424_FR.wav	PC-048-24	41424	PC-048-24_041424_FR.wav.Table01.txt	FR	0.632743764	0.748843764	80.12352227	4/14/2024	Forks of the River	18	6.6	5	27.66	13.59	1.6	TC	EF	TC	4	2	2	0	Uninfected	0	8.29E-04
17.32207483	17.4381746	0.1161	2842.383	2756.25	3014.648	258.398	PC-048-24_041424_FR.wav	PC-048-24	41424	PC-048-24_041424_FR.wav.Table01.txt	FR	0.82430839	0.94040839	63.80206795	4/14/2024	Forks of the River	18	6.6	5	27.66	13.59	1.6	TC	EF	TC	4	2	2	0	Uninfected	0	8.29E-04
18.26248299	18.37858277	0.1161	2842.383	2756.25	3014.648	258.398	PC-048-24_041424_FR.wav	PC-048-24	41424	PC-048-24_041424_FR.wav.Table01.txt	FR	0.52244898	0.63854898	93.96303475	4/14/2024	Forks of the River	18	6.6	5	27.66	13.59	1.6	TC	EF	TC	4	2	2	0	Uninfected	0	8.29E-04
18.90103175	19.01713152	0.1161	2842.383	2756.25	3014.648	258.398	PC-048-24_041424_FR.wav	PC-048-24	41424	PC-048-24_041424_FR.wav.Table01.txt	FR	0.632743764	0.748843764	80.12352227	4/14/2024	Forks of the River	18	6.6	5	27.66	13.59	1.6	TC	EF	TC	4	2	2	0	Uninfected	0	8.29E-04
19.64987528	19.77178005	0.1219	2842.383	2842.383	3100.781	258.398	PC-048-24_041424_FR.wav	PC-048-24	41424	PC-048-24_041424_FR.wav.Table01.txt	FR	0.812698413	0.934598413	64.19869664	4/14/2024	Forks of the River	18	6.6	5	27.66	13.59	1.6	TC	EF	TC	4	2	2	0	Uninfected	0	8.29E-04
20.58447846	20.70638322	0.1219	2842.383	2756.25	3014.648	258.398	PC-048-24_041424_FR.wav	PC-048-24	41424	PC-048-24_041424_FR.wav.Table01.txt	FR	0.580498866	0.702398866	85.42155021	4/14/2024	Forks of the River	18	6.6	5	27.66	13.59	1.6	TC	EF	TC	4	2	2	0	Uninfected	0	8.29E-04
21.28688209	21.41459184	0.1277	2842.383	2756.25	3014.648	258.398	PC-048-24_041424_FR.wav	PC-048-24	41424	PC-048-24_041424_FR.wav.Table01.txt	FR	0.615328798	0.743028798	80.75057139	4/14/2024	Forks of the River	18	6.6	5	27.66	13.59	1.6	TC	EF	TC	4	2	2	0	Uninfected	0	8.29E-04
22.02992064	22.1518254	0.1219	2842.383	2756.25	3014.648	258.398	PC-048-24_041424_FR.wav	PC-048-24	41424	PC-048-24_041424_FR.wav.Table01.txt	FR	0.847528344	0.969428344	61.89214538	4/14/2024	Forks of the River	18	6.6	5	27.66	13.59	1.6	TC	EF	TC	4	2	2	0	Uninfected	0	8.29E-04
22.99935374	23.11545352	0.1161	2842.383	2756.25	3014.648	258.398	PC-048-24_041424_FR.wav	PC-048-24	41424	PC-048-24_041424_FR.wav.Table01.txt	FR	0.568888889	0.684988889	87.59266167	4/14/2024	Forks of the River	18	6.6	5	27.66	13.59	1.6	TC	EF	TC	4	2	2	0	Uninfected	0	8.29E-04
23.6843424	23.81205215	0.1277	2842.383	2756.25	3014.648	258.398	PC-048-24_041424_FR.wav	PC-048-24	41424	PC-048-24_041424_FR.wav.Table01.txt	FR	0.452789116	0.580489116	103.3611111	4/14/2024	Forks of the River	18	6.6	5	27.66	13.59	1.6	TC	EF	TC	4	2	2	0	Uninfected	0	8.29E-04
24.26484127	24.39255102	0.1277	2842.383	2756.25	3014.648	258.398	PC-048-24_041424_FR.wav	PC-048-24	41424	PC-048-24_041424_FR.wav.Table01.txt	FR	0.597913833	0.725613833	82.68861104	4/14/2024	Forks of the River	18	6.6	5	27.66	13.59	1.6	TC	EF	TC	4	2	2	0	Uninfected	0	8.29E-04
9.705929705	9.76978458	0.0639	3014.648	2928.516	3100.781	172.266	PC-049-24_041024_CV.wav	PC-049-24	41024	PC-049-24_041024_CV.wav.Table01.txt	CV	0.563083901	0.626983901	95.69623702	4/10/2024	Colonial Village	19.4	6.4	4.9	26.32	13.94	1.5	LS	LS	LS	2	2	3	1.254854416	Infected	17.98268	5.90E-04
10.33286848	10.40252835	0.0697	3014.648	2928.516	3100.781	172.266	PC-049-24_041024_CV.wav	PC-049-24	41024	PC-049-24_041024_CV.wav.Table01.txt	CV	0.499229025	0.568929025	105.4613095	4/10/2024	Colonial Village	19.4	6.4	4.9	26.32	13.94	1.5	LS	LS	LS	2	2	3	1.254854416	Infected	17.98268	5.90E-04
10.90175737	10.97141723	0.0697	3014.648	2928.516	3100.781	172.266	PC-049-24_041024_CV.wav	PC-049-24	41024	PC-049-24_041024_CV.wav.Table01.txt	CV	0.673378684	0.743078684	80.74515027	4/10/2024	Colonial Village	19.4	6.4	4.9	26.32	13.94	1.5	LS	LS	LS	2	2	3	1.254854416	Infected	17.98268	5.90E-04
11.64479592	11.71445578	0.0697	3014.648	2928.516	3100.781	172.266	PC-049-24_041024_CV.wav	PC-049-24	41024	PC-049-24_041024_CV.wav.Table01.txt	CV	0.464399093	0.534099093	112.3387042	4/10/2024	Colonial Village	19.4	6.4	4.9	26.32	13.94	1.5	LS	LS	LS	2	2	3	1.254854416	Infected	17.98268	5.90E-04
12.17885488	12.24270975	0.0639	3014.648	2928.516	3100.781	172.266	PC-049-24_041024_CV.wav	PC-049-24	41024	PC-049-24_041024_CV.wav.Table01.txt	CV	0.319274376	0.383174376	156.5866711	4/10/2024	Colonial Village	19.4	6.4	4.9	26.32	13.94	1.5	LS	LS	LS	2	2	3	1.254854416	Infected	17.98268	5.90E-04
12.56198413	12.63164399	0.0697	3014.648	2928.516	3100.781	172.266	PC-049-24_041024_CV.wav	PC-049-24	41024	PC-049-24_041024_CV.wav.Table01.txt	CV	0.452789116	0.522489116	114.834928	4/10/2024	Colonial Village	19.4	6.4	4.9	26.32	13.94	1.5	LS	LS	LS	2	2	3	1.254854416	Infected	17.98268	5.90E-04
13.08443311	13.14828798	0.0639	3014.648	2928.516	3100.781	172.266	PC-049-24_041024_CV.wav	PC-049-24	41024	PC-049-24_041024_CV.wav.Table01.txt	CV	0.487619047	0.551519047	108.7904404	4/10/2024	Colonial Village	19.4	6.4	4.9	26.32	13.94	1.5	LS	LS	LS	2	2	3	1.254854416	Infected	17.98268	5.90E-04
13.63590703	13.70556689	0.0697	3014.648	2928.516	3100.781	172.266	PC-049-24_041024_CV.wav	PC-049-24	41024	PC-049-24_041024_CV.wav.Table01.txt	CV	0.417959184	0.487659184	123.0367477	4/10/2024	Colonial Village	19.4	6.4	4.9	26.32	13.94	1.5	LS	LS	LS	2	2	3	1.254854416	Infected	17.98268	5.90E-04
14.12352608	14.19899093	0.0755	3100.781	2928.516	3186.914	258.398	PC-049-24_041024_CV.wav	PC-049-24	41024	PC-049-24_041024_CV.wav.Table01.txt	CV	0.493424036	0.568924036	105.4622343	4/10/2024	Colonial Village	19.4	6.4	4.9	26.32	13.94	1.5	LS	LS	LS	2	2	3	1.254854416	Infected	17.98268	5.90E-04
14.69241497	14.76207483	0.0697	3014.648	2928.516	3100.781	172.266	PC-049-24_041024_CV.wav	PC-049-24	41024	PC-049-24_041024_CV.wav.Table01.txt	CV	0.417959184	0.487659184	123.0367477	4/10/2024	Colonial Village	19.4	6.4	4.9	26.32	13.94	1.5	LS	LS	LS	2	2	3	1.254854416	Infected	17.98268	5.90E-04
15.18003401	15.24388889	0.0639	3014.648	2928.516	3100.781	172.266	PC-049-24_041024_CV.wav	PC-049-24	41024	PC-049-24_041024_CV.wav.Table01.txt	CV	0.377324263	0.441224263	135.9852688	4/10/2024	Colonial Village	19.4	6.4	4.9	26.32	13.94	1.5	LS	LS	LS	2	2	3	1.254854416	Infected	17.98268	5.90E-04
15.62121315	15.69087302	0.0697	3014.648	2928.516	3100.781	172.266	PC-049-24_041024_CV.wav	PC-049-24	41024	PC-049-24_041024_CV.wav.Table01.txt	CV	0.365714286	0.435414286	137.7997965	4/10/2024	Colonial Village	19.4	6.4	4.9	26.32	13.94	1.5	LS	LS	LS	2	2	3	1.254854416	Infected	17.98268	5.90E-04
16.0565873	16.12624717	0.0697	3100.781	2928.516	3186.914	258.398	PC-049-24_041024_CV.wav	PC-049-24	41024	PC-049-24_041024_CV.wav.Table01.txt	CV	0.621133786	0.690833786	86.85157156	4/10/2024	Colonial Village	19.4	6.4	4.9	26.32	13.94	1.5	LS	LS	LS	2	2	3	1.254854416	Infected	17.98268	5.90E-04
16.74738095	16.81704082	0.0697	3100.781	2928.516	3186.914	258.398	PC-049-24_041024_CV.wav	PC-049-24	41024	PC-049-24_041024_CV.wav.Table01.txt	CV	0.441179139	0.510879139	117.4446076	4/10/2024	Colonial Village	19.4	6.4	4.9	26.32	13.94	1.5	LS	LS	LS	2	2	3	1.254854416	Infected	17.98268	5.90E-04
17.25821996	17.33368481	0.0755	3100.781	2928.516	3186.914	258.398	PC-049-24_041024_CV.wav	PC-049-24	41024	PC-049-24_041024_CV.wav.Table01.txt	CV	0.510839003	0.586339003	102.3298803	4/10/2024	Colonial Village	19.4	6.4	4.9	26.32	13.94	1.5	LS	LS	LS	2	2	3	1.254854416	Infected	17.98268	5.90E-04
17.84452381	17.91418367	0.0697	3014.648	2928.516	3100.781	172.266	PC-049-24_041024_CV.wav	PC-049-24	41024	PC-049-24_041024_CV.wav.Table01.txt	CV	0.499229025	0.568929025	105.4613095	4/10/2024	Colonial Village	19.4	6.4	4.9	26.32	13.94	1.5	LS	LS	LS	2	2	3	1.254854416	Infected	17.98268	5.90E-04
18.4134127	18.48887755	0.0755	3100.781	2928.516	3186.914	258.398	PC-049-24_041024_CV.wav	PC-049-24	41024	PC-049-24_041024_CV.wav.Table01.txt	CV	0.429569161	0.505069161	118.7956118	4/10/2024	Colonial Village	19.4	6.4	4.9	26.32	13.94	1.5	LS	LS	LS	2	2	3	1.254854416	Infected	17.98268	5.90E-04
18.91844671	18.98230159	0.0639	3014.648	2928.516	3100.781	172.266	PC-049-24_041024_CV.wav	PC-049-24	41024	PC-049-24_041024_CV.wav.Table01.txt	CV	0.464399093	0.528299093	113.5720292	4/10/2024	Colonial Village	19.4	6.4	4.9	26.32	13.94	1.5	LS	LS	LS	2	2	3	1.254854416	Infected	17.98268	5.90E-04
19.44670068	19.52216553	0.0755	3100.781	2928.516	3100.781	172.266	PC-049-24_041024_CV.wav	PC-049-24	41024	PC-049-24_041024_CV.wav.Table01.txt	CV	0.441179138	0.516679138	116.1262292	4/10/2024	Colonial Village	19.4	6.4	4.9	26.32	13.94	1.5	LS	LS	LS	2	2	3	1.254854416	Infected	17.98268	5.90E-04
19.96334467	20.03300454	0.0697	3014.648	2928.516	3100.781	172.266	PC-049-24_041024_CV.wav	PC-049-24	41024	PC-049-24_041024_CV.wav.Table01.txt	CV	0.458594104	0.528294104	113.5731017	4/10/2024	Colonial Village	19.4	6.4	4.9	26.32	13.94	1.5	LS	LS	LS	2	2	3	1.254854416	Infected	17.98268	5.90E-04
20.49159864	20.5612585	0.0697	3014.648	2928.516	3100.781	172.266	PC-049-24_041024_CV.wav	PC-049-24	41024	PC-049-24_041024_CV.wav.Table01.txt	CV	0.557278912	0.626978912	95.6969985	4/10/2024	Colonial Village	19.4	6.4	4.9	26.32	13.94	1.5	LS	LS	LS	2	2	3	1.254854416	Infected	17.98268	5.90E-04
21.11853742	21.18239229	0.0639	3014.648	2928.516	3100.781	172.266	PC-049-24_041024_CV.wav	PC-049-24	41024	PC-049-24_041024_CV.wav.Table01.txt	CV	0.835918368	0.899818368	66.6801236	4/10/2024	Colonial Village	19.4	6.4	4.9	26.32	13.94	1.5	LS	LS	LS	2	2	3	1.254854416	Infected	17.98268	5.90E-04
22.01831066	22.08797052	0.0697	3014.648	2928.516	3100.781	172.266	PC-049-24_041024_CV.wav	PC-049-24	41024	PC-049-24_041024_CV.wav.Table01.txt	CV	0.609523809	0.679223809	88.33612604	4/10/2024	Colonial Village	19.4	6.4	4.9	26.32	13.94	1.5	LS	LS	LS	2	2	3	1.254854416	Infected	17.98268	5.90E-04
22.69749433	22.7671542	0.0697	3100.781	2928.516	3186.914	258.398	PC-049-24_041024_CV.wav	PC-049-24	41024	PC-049-24_041024_CV.wav.Table01.txt	CV	0.412154195	0.481854195	124.5189948	4/10/2024	Colonial Village	19.4	6.4	4.9	26.32	13.94	1.5	LS	LS	LS	2	2	3	1.254854416	Infected	17.98268	5.90E-04
23.17930839	23.24896825	0.0697	3100.781	2928.516	3100.781	172.266	PC-049-24_041024_CV.wav	PC-049-24	41024	PC-049-24_041024_CV.wav.Table01.txt	CV	0.661768707	0.731468707	82.02674896	4/10/2024	Colonial Village	19.4	6.4	4.9	26.32	13.94	1.5	LS	LS	LS	2	2	3	1.254854416	Infected	17.98268	5.90E-04
23.91073696	23.97459184	0.0639	3100.781	2928.516	3100.781	172.266	PC-049-24_041024_CV.wav	PC-049-24	41024	PC-049-24_041024_CV.wav.Table01.txt	CV	0.516643991	0.580543991	103.351341	4/10/2024	Colonial Village	19.4	6.4	4.9	26.32	13.94	1.5	LS	LS	LS	2	2	3	1.254854416	Infected	17.98268	5.90E-04
24.49123583	24.56089569	0.0697	3100.781	2928.516	3100.781	172.266	PC-049-24_041024_CV.wav	PC-049-24	41024	PC-049-24_041024_CV.wav.Table01.txt	CV	0.539863945	0.609563945	98.43101859	4/10/2024	Colonial Village	19.4	6.4	4.9	26.32	13.94	1.5	LS	LS	LS	2	2	3	1.254854416	Infected	17.98268	5.90E-04
25.10075964	25.1704195	0.0697	3100.781	2928.516	3186.914	258.398	PC-049-24_041024_CV.wav	PC-049-24	41024	PC-049-24_041024_CV.wav.Table01.txt	CV	0.47600907	0.54570907	109.9486948	4/10/2024	Colonial Village	19.4	6.4	4.9	26.32	13.94	1.5	LS	LS	LS	2	2	3	1.254854416	Infected	17.98268	5.90E-04
25.64642857	25.72189342	0.0755	3100.781	2928.516	3186.914	258.398	PC-049-24_041024_CV.wav	PC-049-24	41024	PC-049-24_041024_CV.wav.Table01.txt	CV	0.394739229	0.470239229	127.5946291	4/10/2024	Colonial Village	19.4	6.4	4.9	26.32	13.94	1.5	LS	LS	LS	2	2	3	1.254854416	Infected	17.98268	5.90E-04
26.11663265	26.18048753	0.0639	3100.781	2928.516	3186.914	258.398	PC-049-24_041024_CV.wav	PC-049-24	41024	PC-049-24_041024_CV.wav.Table01.txt	CV	0.458594105	0.522494105	114.8338315	4/10/2024	Colonial Village	19.4	6.4	4.9	26.32	13.94	1.5	LS	LS	LS	2	2	3	1.254854416	Infected	17.98268	5.90E-04
2.618038549	2.716723356	0.0987	2928.516	2756.25	3014.648	258.398	PC-050-24_041024_CV.wav	PC-050-24	41024	PC-050-24_041024_CV.wav.Table01.txt	CV	0.423764172	0.522464172	114.8404105	4/10/2024	Colonial Village	17.1	7.2	5.1	29.09	14.61	2.1	TC	TC	TC	1	1	1	0.51241875	Infected	3.254009	0.003960443
3.140487528	3.244977324	0.1045	2928.516	2756.25	3100.781	344.531	PC-050-24_041024_CV.wav	PC-050-24	41024	PC-050-24_041024_CV.wav.Table01.txt	CV	0.365714286	0.470214286	127.6013975	4/10/2024	Colonial Village	17.1	7.2	5.1	29.09	14.61	2.1	TC	TC	TC	1	1	1	0.51241875	Infected	3.254009	0.003960443
3.61069161	3.709376417	0.0987	2928.516	2756.25	3014.648	258.398	PC-050-24_041024_CV.wav	PC-050-24	41024	PC-050-24_041024_CV.wav.Table01.txt	CV	0.516643991	0.615343991	97.50643685	4/10/2024	Colonial Village	17.1	7.2	5.1	29.09	14.61	2.1	TC	TC	TC	1	1	1	0.51241875	Infected	3.254009	0.003960443
4.226020408	4.324705215	0.0987	2928.516	2756.25	3014.648	258.398	PC-050-24_041024_CV.wav	PC-050-24	41024	PC-050-24_041024_CV.wav.Table01.txt	CV	0.78367347	0.88237347	67.99841795	4/10/2024	Colonial Village	17.1	7.2	5.1	29.09	14.61	2.1	TC	TC	TC	1	1	1	0.51241875	Infected	3.254009	0.003960443
5.108378685	5.207063492	0.0987	2928.516	2756.25	3014.648	258.398	PC-050-24_041024_CV.wav	PC-050-24	41024	PC-050-24_041024_CV.wav.Table01.txt	CV	0.760453515	0.859153515	69.83618056	4/10/2024	Colonial Village	17.1	7.2	5.1	29.09	14.61	2.1	TC	TC	TC	1	1	1	0.51241875	Infected	3.254009	0.003960443
5.967517007	6.060396825	0.0929	2928.516	2756.25	3014.648	258.398	PC-050-24_041024_CV.wav	PC-050-24	41024	PC-050-24_041024_CV.wav.Table01.txt	CV	0.597913833	0.690813833	86.85408012	4/10/2024	Colonial Village	17.1	7.2	5.1	29.09	14.61	2.1	TC	TC	TC	1	1	1	0.51241875	Infected	3.254009	0.003960443
6.658310658	6.751190476	0.0929	2928.516	2756.25	3014.648	258.398	PC-050-24_041024_CV.wav	PC-050-24	41024	PC-050-24_041024_CV.wav.Table01.txt	CV	1.178412699	1.271312699	47.19531241	4/10/2024	Colonial Village	17.1	7.2	5.1	29.09	14.61	2.1	TC	TC	TC	1	1	1	0.51241875	Infected	3.254009	0.003960443
7.929603175	8.005068027	0.0755	2928.516	2756.25	3014.648	258.398	PC-050-24_041024_CV.wav	PC-050-24	41024	PC-050-24_041024_CV.wav.Table01.txt	CV	1.369977324	1.445477324	41.50877984	4/10/2024	Colonial Village	17.1	7.2	5.1	29.09	14.61	2.1	TC	TC	TC	1	1	1	0.51241875	Infected	3.254009	0.003960443
9.375045351	9.450510204	0.0755	2928.516	2756.25	3014.648	258.398	PC-050-24_041024_CV.wav	PC-050-24	41024	PC-050-24_041024_CV.wav.Table01.txt	CV	0.458594104	0.534094104	112.3397535	4/10/2024	Colonial Village	17.1	7.2	5.1	29.09	14.61	2.1	TC	TC	TC	1	1	1	0.51241875	Infected	3.254009	0.003960443
9.909104308	9.984569161	0.0755	2928.516	2756.25	3014.648	258.398	PC-050-24_041024_CV.wav	PC-050-24	41024	PC-050-24_041024_CV.wav.Table01.txt	CV	0.91138322	0.98688322	60.797467	4/10/2024	Colonial Village	17.1	7.2	5.1	29.09	14.61	2.1	TC	TC	TC	1	1	1	0.51241875	Infected	3.254009	0.003960443
10.89595238	10.97141723	0.0755	2928.516	2756.25	3014.648	258.398	PC-050-24_041024_CV.wav	PC-050-24	41024	PC-050-24_041024_CV.wav.Table01.txt	CV	0.493424036	0.568924036	105.4622343	4/10/2024	Colonial Village	17.1	7.2	5.1	29.09	14.61	2.1	TC	TC	TC	1	1	1	0.51241875	Infected	3.254009	0.003960443
11.46484127	11.54030612	0.0755	2928.516	2756.25	3014.648	258.398	PC-050-24_041024_CV.wav	PC-050-24	41024	PC-050-24_041024_CV.wav.Table01.txt	CV	0.423764173	0.499264173	120.1768588	4/10/2024	Colonial Village	17.1	7.2	5.1	29.09	14.61	2.1	TC	TC	TC	1	1	1	0.51241875	Infected	3.254009	0.003960443
11.9640703	12.03953515	0.0755	2928.516	2756.25	3014.648	258.398	PC-050-24_041024_CV.wav	PC-050-24	41024	PC-050-24_041024_CV.wav.Table01.txt	CV	1.219047619	1.294547619	46.34823711	4/10/2024	Colonial Village	17.1	7.2	5.1	29.09	14.61	2.1	TC	TC	TC	1	1	1	0.51241875	Infected	3.254009	0.003960443
13.25858277	13.33404762	0.0755	2928.516	2756.25	3014.648	258.398	PC-050-24_041024_CV.wav	PC-050-24	41024	PC-050-24_041024_CV.wav.Table01.txt	CV	0.510839002	0.586339002	102.3298805	4/10/2024	Colonial Village	17.1	7.2	5.1	29.09	14.61	2.1	TC	TC	TC	1	1	1	0.51241875	Infected	3.254009	0.003960443
13.84488662	13.92035147	0.0755	2928.516	2756.25	3014.648	258.398	PC-050-24_041024_CV.wav	PC-050-24	41024	PC-050-24_041024_CV.wav.Table01.txt	CV	0.632743764	0.708243764	84.71659484	4/10/2024	Colonial Village	17.1	7.2	5.1	29.09	14.61	2.1	TC	TC	TC	1	1	1	0.51241875	Infected	3.254009	0.003960443
14.55309524	14.62856009	0.0755	2928.516	2756.25	3014.648	258.398	PC-050-24_041024_CV.wav	PC-050-24	41024	PC-050-24_041024_CV.wav.Table01.txt	CV	0.435374149	0.510874149	117.4457547	4/10/2024	Colonial Village	17.1	7.2	5.1	29.09	14.61	2.1	TC	TC	TC	1	1	1	0.51241875	Infected	3.254009	0.003960443
15.06393424	15.14520408	0.0813	2928.516	2756.25	3014.648	258.398	PC-050-24_041024_CV.wav	PC-050-24	41024	PC-050-24_041024_CV.wav.Table01.txt	CV	0.522448979	0.603748979	99.37905005	4/10/2024	Colonial Village	17.1	7.2	5.1	29.09	14.61	2.1	TC	TC	TC	1	1	1	0.51241875	Infected	3.254009	0.003960443
15.66765306	15.7489229	0.0813	2928.516	2756.25	3014.648	258.398	PC-050-24_041024_CV.wav	PC-050-24	41024	PC-050-24_041024_CV.wav.Table01.txt	CV	0.406349207	0.487649207	123.039265	4/10/2024	Colonial Village	17.1	7.2	5.1	29.09	14.61	2.1	TC	TC	TC	1	1	1	0.51241875	Infected	3.254009	0.003960443
16.15527211	16.24234694	0.0871	2928.516	2756.25	3014.648	258.398	PC-050-24_041024_CV.wav	PC-050-24	41024	PC-050-24_041024_CV.wav.Table01.txt	CV	0.615328798	0.702428798	85.41791022	4/10/2024	Colonial Village	17.1	7.2	5.1	29.09	14.61	2.1	TC	TC	TC	1	1	1	0.51241875	Infected	3.254009	0.003960443
16.85767574	16.94475057	0.0871	2928.516	2756.25	3014.648	258.398	PC-050-24_041024_CV.wav	PC-050-24	41024	PC-050-24_041024_CV.wav.Table01.txt	CV	0.406349206	0.493449206	121.5930622	4/10/2024	Colonial Village	17.1	7.2	5.1	29.09	14.61	2.1	TC	TC	TC	1	1	1	0.51241875	Infected	3.254009	0.003960443
17.35109977	17.44397959	0.0929	2928.516	2756.25	3014.648	258.398	PC-050-24_041024_CV.wav	PC-050-24	41024	PC-050-24_041024_CV.wav.Table01.txt	CV	0.609523809	0.702423809	85.4185169	4/10/2024	Colonial Village	17.1	7.2	5.1	29.09	14.61	2.1	TC	TC	TC	1	1	1	0.51241875	Infected	3.254009	0.003960443
18.0535034	18.15218821	0.0987	2928.516	2756.25	3014.648	258.398	PC-050-24_041024_CV.wav	PC-050-24	41024	PC-050-24_041024_CV.wav.Table01.txt	CV	0.458594104	0.557294104	107.6630805	4/10/2024	Colonial Village	17.1	7.2	5.1	29.09	14.61	2.1	TC	TC	TC	1	1	1	0.51241875	Infected	3.254009	0.003960443
18.61078231	18.69205215	0.0813	2928.516	2756.25	3014.648	258.398	PC-050-24_041024_CV.wav	PC-050-24	41024	PC-050-24_041024_CV.wav.Table01.txt	CV	0.394739229	0.476039229	126.0400327	4/10/2024	Colonial Village	17.1	7.2	5.1	29.09	14.61	2.1	TC	TC	TC	1	1	1	0.51241875	Infected	3.254009	0.003960443
19.08679138	19.17386621	0.0871	2928.516	2756.25	3014.648	258.398	PC-050-24_041024_CV.wav	PC-050-24	41024	PC-050-24_041024_CV.wav.Table01.txt	CV	0.406349207	0.493449207	121.593062	4/10/2024	Colonial Village	17.1	7.2	5.1	29.09	14.61	2.1	TC	TC	TC	1	1	1	0.51241875	Infected	3.254009	0.003960443
19.58021542	19.67890023	0.0987	2928.516	2756.25	3014.648	258.398	PC-050-24_041024_CV.wav	PC-050-24	41024	PC-050-24_041024_CV.wav.Table01.txt	CV	0.493424036	0.592124036	101.3301206	4/10/2024	Colonial Village	17.1	7.2	5.1	29.09	14.61	2.1	TC	TC	TC	1	1	1	0.51241875	Infected	3.254009	0.003960443
20.17232426	20.25939909	0.0871	2928.516	2756.25	3014.648	258.398	PC-050-24_041024_CV.wav	PC-050-24	41024	PC-050-24_041024_CV.wav.Table01.txt	CV	0.626938775	0.714038775	84.0290501	4/10/2024	Colonial Village	17.1	7.2	5.1	29.09	14.61	2.1	TC	TC	TC	1	1	1	0.51241875	Infected	3.254009	0.003960443
20.88633787	20.96760771	0.0813	2928.516	2756.25	3014.648	258.398	PC-050-24_041024_CV.wav	PC-050-24	41024	PC-050-24_041024_CV.wav.Table01.txt	CV	0.464399093	0.545699093	109.950705	4/10/2024	Colonial Village	17.1	7.2	5.1	29.09	14.61	2.1	TC	TC	TC	1	1	1	0.51241875	Infected	3.254009	0.003960443
21.4320068	21.51908163	0.0871	2928.516	2756.25	3014.648	258.398	PC-050-24_041024_CV.wav	PC-050-24	41024	PC-050-24_041024_CV.wav.Table01.txt	CV	0.365714285	0.452814285	132.5046536	4/10/2024	Colonial Village	17.1	7.2	5.1	29.09	14.61	2.1	TC	TC	TC	1	1	1	0.51241875	Infected	3.254009	0.003960443
21.88479592	21.97187075	0.0871	2928.516	2756.25	3014.648	258.398	PC-050-24_041024_CV.wav	PC-050-24	41024	PC-050-24_041024_CV.wav.Table01.txt	CV	0.505034014	0.592134014	101.3284131	4/10/2024	Colonial Village	17.1	7.2	5.1	29.09	14.61	2.1	TC	TC	TC	1	1	1	0.51241875	Infected	3.254009	0.003960443
22.47690476	22.56397959	0.0871	2928.516	2756.25	3014.648	258.398	PC-050-24_041024_CV.wav	PC-050-24	41024	PC-050-24_041024_CV.wav.Table01.txt	CV	0.423764172	0.510864172	117.4480484	4/10/2024	Colonial Village	17.1	7.2	5.1	29.09	14.61	2.1	TC	TC	TC	1	1	1	0.51241875	Infected	3.254009	0.003960443
3.69776644	3.779036281	0.0813	2928.516	2842.383	3100.781	258.398	PC-051-24_041424_FR.wav	PC-051-24	41424	PC-051-24_041424_FR.wav.Table01.txt	FR	0.487619048	0.568919048	105.463159	4/14/2024	Forks of the River	19.1	6.6	5.1	28.51	13.52	1.5	TC	TC	TC	1	1	1	2.605630591	Infected	403.3022	-4.59E-04
4.266655329	4.34792517	0.0813	2928.516	2842.383	3100.781	258.398	PC-051-24_041424_FR.wav	PC-051-24	41424	PC-051-24_041424_FR.wav.Table01.txt	FR	0.644353742	0.725653742	82.68406339	4/14/2024	Forks of the River	19.1	6.6	5.1	28.51	13.52	1.5	TC	TC	TC	1	1	1	2.605630591	Infected	403.3022	-4.59E-04
4.992278912	5.073548753	0.0813	2928.516	2842.383	3100.781	258.398	PC-051-24_041424_FR.wav	PC-051-24	41424	PC-051-24_041424_FR.wav.Table01.txt	FR	0.545668934	0.626968934	95.69852148	4/14/2024	Forks of the River	19.1	6.6	5.1	28.51	13.52	1.5	TC	TC	TC	1	1	1	2.605630591	Infected	403.3022	-4.59E-04
5.619217687	5.700487528	0.0813	2928.516	2842.383	3186.914	344.531	PC-051-24_041424_FR.wav	PC-051-24	41424	PC-051-24_041424_FR.wav.Table01.txt	FR	0.330884354	0.412184354	145.5659329	4/14/2024	Forks of the River	19.1	6.6	5.1	28.51	13.52	1.5	TC	TC	TC	1	1	1	2.605630591	Infected	403.3022	-4.59E-04
6.031371882	6.118446712	0.0871	3100.781	2928.516	3186.914	258.398	PC-051-24_041424_FR.wav	PC-051-24	41424	PC-051-24_041424_FR.wav.Table01.txt	FR	0.377324263	0.464424263	129.1922166	4/14/2024	Forks of the River	19.1	6.6	5.1	28.51	13.52	1.5	TC	TC	TC	1	1	1	2.605630591	Infected	403.3022	-4.59E-04
6.495770975	6.577040816	0.0813	3014.648	2928.516	3186.914	258.398	PC-051-24_041424_FR.wav	PC-051-24	41424	PC-051-24_041424_FR.wav.Table01.txt	FR	0.487619048	0.568919048	105.463159	4/14/2024	Forks of the River	19.1	6.6	5.1	28.51	13.52	1.5	TC	TC	TC	1	1	1	2.605630591	Infected	403.3022	-4.59E-04
7.064659864	7.145929705	0.0813	3014.648	2928.516	3186.914	258.398	PC-051-24_041424_FR.wav	PC-051-24	41424	PC-051-24_041424_FR.wav.Table01.txt	FR	0.446984127	0.528284127	113.5752466	4/14/2024	Forks of the River	19.1	6.6	5.1	28.51	13.52	1.5	TC	TC	TC	1	1	1	2.605630591	Infected	403.3022	-4.59E-04
7.592913832	7.668378685	0.0755	3014.648	2928.516	3186.914	258.398	PC-051-24_041424_FR.wav	PC-051-24	41424	PC-051-24_041424_FR.wav.Table01.txt	FR	0.592108843	0.667608843	89.8729857	4/14/2024	Forks of the River	19.1	6.6	5.1	28.51	13.52	1.5	TC	TC	TC	1	1	1	2.605630591	Infected	403.3022	-4.59E-04
8.260487528	8.347562358	0.0871	3014.648	2928.516	3186.914	258.398	PC-051-24_041424_FR.wav	PC-051-24	41424	PC-051-24_041424_FR.wav.Table01.txt	FR	0.476009071	0.563109071	106.5512937	4/14/2024	Forks of the River	19.1	6.6	5.1	28.51	13.52	1.5	TC	TC	TC	1	1	1	2.605630591	Infected	403.3022	-4.59E-04
8.823571429	8.910646259	0.0871	3100.781	2928.516	3186.914	258.398	PC-051-24_041424_FR.wav	PC-051-24	41424	PC-051-24_041424_FR.wav.Table01.txt	FR	0.423764172	0.510864172	117.4480484	4/14/2024	Forks of the River	19.1	6.6	5.1	28.51	13.52	1.5	TC	TC	TC	1	1	1	2.605630591	Infected	403.3022	-4.59E-04
9.334410431	9.421485261	0.0871	3014.648	2928.516	3186.914	258.398	PC-051-24_041424_FR.wav	PC-051-24	41424	PC-051-24_041424_FR.wav.Table01.txt	FR	0.429569161	0.516669161	116.1284716	4/14/2024	Forks of the River	19.1	6.6	5.1	28.51	13.52	1.5	TC	TC	TC	1	1	1	2.605630591	Infected	403.3022	-4.59E-04
9.851054422	9.938129252	0.0871	3100.781	2928.516	3186.914	258.398	PC-051-24_041424_FR.wav	PC-051-24	41424	PC-051-24_041424_FR.wav.Table01.txt	FR	0.365714285	0.452814285	132.5046536	4/14/2024	Forks of the River	19.1	6.6	5.1	28.51	13.52	1.5	TC	TC	TC	1	1	1	2.605630591	Infected	403.3022	-4.59E-04
10.30384354	10.39091837	0.0871	3014.648	2928.516	3186.914	258.398	PC-051-24_041424_FR.wav	PC-051-24	41424	PC-051-24_041424_FR.wav.Table01.txt	FR	0.394739229	0.481839229	124.5228624	4/14/2024	Forks of the River	19.1	6.6	5.1	28.51	13.52	1.5	TC	TC	TC	1	1	1	2.605630591	Infected	403.3022	-4.59E-04
10.7856576	10.86692744	0.0813	3014.648	2928.516	3186.914	258.398	PC-051-24_041424_FR.wav	PC-051-24	41424	PC-051-24_041424_FR.wav.Table01.txt	FR	0.417959183	0.499259183	120.1780599	4/14/2024	Forks of the River	19.1	6.6	5.1	28.51	13.52	1.5	TC	TC	TC	1	1	1	2.605630591	Infected	403.3022	-4.59E-04
11.28488662	11.37196145	0.0871	3100.781	2928.516	3186.914	258.398	PC-051-24_041424_FR.wav	PC-051-24	41424	PC-051-24_041424_FR.wav.Table01.txt	FR	0.476009071	0.563109071	106.5512937	4/14/2024	Forks of the River	19.1	6.6	5.1	28.51	13.52	1.5	TC	TC	TC	1	1	1	2.605630591	Infected	403.3022	-4.59E-04
11.84797052	11.92924036	0.0813	3014.648	2928.516	3186.914	258.398	PC-051-24_041424_FR.wav	PC-051-24	41424	PC-051-24_041424_FR.wav.Table01.txt	FR	0.534058957	0.615358957	97.50406542	4/14/2024	Forks of the River	19.1	6.6	5.1	28.51	13.52	1.5	TC	TC	TC	1	1	1	2.605630591	Infected	403.3022	-4.59E-04
12.46329932	12.54456916	0.0813	3100.781	2928.516	3186.914	258.398	PC-051-24_041424_FR.wav	PC-051-24	41424	PC-051-24_041424_FR.wav.Table01.txt	FR	0.377324263	0.458624263	130.8260483	4/14/2024	Forks of the River	19.1	6.6	5.1	28.51	13.52	1.5	TC	TC	TC	1	1	1	2.605630591	Infected	403.3022	-4.59E-04
12.92189342	13.00316327	0.0813	3100.781	2928.516	3186.914	258.398	PC-051-24_041424_FR.wav	PC-051-24	41424	PC-051-24_041424_FR.wav.Table01.txt	FR	0.400544218	0.481844218	124.5215731	4/14/2024	Forks of the River	19.1	6.6	5.1	28.51	13.52	1.5	TC	TC	TC	1	1	1	2.605630591	Infected	403.3022	-4.59E-04
13.40370748	13.48497732	0.0813	3014.648	2928.516	3186.914	258.398	PC-051-24_041424_FR.wav	PC-051-24	41424	PC-051-24_041424_FR.wav.Table01.txt	FR	0.429569161	0.510869161	117.4469014	4/14/2024	Forks of the River	19.1	6.6	5.1	28.51	13.52	1.5	TC	TC	TC	1	1	1	2.605630591	Infected	403.3022	-4.59E-04
13.91454649	13.99001134	0.0755	3014.648	2928.516	3186.914	258.398	PC-051-24_041424_FR.wav	PC-051-24	41424	PC-051-24_041424_FR.wav.Table01.txt	FR	0.412154195	0.487654195	123.0380065	4/14/2024	Forks of the River	19.1	6.6	5.1	28.51	13.52	1.5	TC	TC	TC	1	1	1	2.605630591	Infected	403.3022	-4.59E-04
14.40216553	14.47763039	0.0755	3014.648	2928.516	3186.914	258.398	PC-051-24_041424_FR.wav	PC-051-24	41424	PC-051-24_041424_FR.wav.Table01.txt	FR	0.441179139	0.516679139	116.126229	4/14/2024	Forks of the River	19.1	6.6	5.1	28.51	13.52	1.5	TC	TC	TC	1	1	1	2.605630591	Infected	403.3022	-4.59E-04
14.91880952	15.00007937	0.0813	3014.648	2928.516	3186.914	258.398	PC-051-24_041424_FR.wav	PC-051-24	41424	PC-051-24_041424_FR.wav.Table01.txt	FR	0.307664399	0.388964399	154.2557626	4/14/2024	Forks of the River	19.1	6.6	5.1	28.51	13.52	1.5	TC	TC	TC	1	1	1	2.605630591	Infected	403.3022	-4.59E-04
15.30774376	15.39481859	0.0871	3014.648	2928.516	3186.914	258.398	PC-051-24_041424_FR.wav	PC-051-24	41424	PC-051-24_041424_FR.wav.Table01.txt	FR	0.354104308	0.441204308	135.9914192	4/14/2024	Forks of the River	19.1	6.6	5.1	28.51	13.52	1.5	TC	TC	TC	1	1	1	2.605630591	Infected	403.3022	-4.59E-04
15.7489229	15.83599773	0.0871	3100.781	2928.516	3186.914	258.398	PC-051-24_041424_FR.wav	PC-051-24	41424	PC-051-24_041424_FR.wav.Table01.txt	FR	0.539863946	0.626963946	95.69928284	4/14/2024	Forks of the River	19.1	6.6	5.1	28.51	13.52	1.5	TC	TC	TC	1	1	1	2.605630591	Infected	403.3022	-4.59E-04
16.37586168	16.45713152	0.0813	3014.648	2928.516	3186.914	258.398	PC-051-24_041424_FR.wav	PC-051-24	41424	PC-051-24_041424_FR.wav.Table01.txt	FR	0.534058957	0.615358957	97.50406542	4/14/2024	Forks of the River	19.1	6.6	5.1	28.51	13.52	1.5	TC	TC	TC	1	1	1	2.605630591	Infected	403.3022	-4.59E-04
16.99119048	17.06665533	0.0755	3014.648	2928.516	3186.914	258.398	PC-051-24_041424_FR.wav	PC-051-24	41424	PC-051-24_041424_FR.wav.Table01.txt	FR	0.412154195	0.487654195	123.0380065	4/14/2024	Forks of the River	19.1	6.6	5.1	28.51	13.52	1.5	TC	TC	TC	1	1	1	2.605630591	Infected	403.3022	-4.59E-04
17.47880952	17.56007937	0.0813	3100.781	2928.516	3186.914	258.398	PC-051-24_041424_FR.wav	PC-051-24	41424	PC-051-24_041424_FR.wav.Table01.txt	FR	0.429569161	0.510869161	117.4469014	4/14/2024	Forks of the River	19.1	6.6	5.1	28.51	13.52	1.5	TC	TC	TC	1	1	1	2.605630591	Infected	403.3022	-4.59E-04
17.98964853	18.07091837	0.0813	3014.648	2928.516	3186.914	258.398	PC-051-24_041424_FR.wav	PC-051-24	41424	PC-051-24_041424_FR.wav.Table01.txt	FR	0.417959184	0.499259184	120.1780597	4/14/2024	Forks of the River	19.1	6.6	5.1	28.51	13.52	1.5	TC	TC	TC	1	1	1	2.605630591	Infected	403.3022	-4.59E-04
18.48887755	18.5643424	0.0755	3100.781	2928.516	3186.914	258.398	PC-051-24_041424_FR.wav	PC-051-24	41424	PC-051-24_041424_FR.wav.Table01.txt	FR	0.406349206	0.481849206	124.520284	4/14/2024	Forks of the River	19.1	6.6	5.1	28.51	13.52	1.5	TC	TC	TC	1	1	1	2.605630591	Infected	403.3022	-4.59E-04
18.97069161	19.04615646	0.0755	3100.781	2928.516	3186.914	258.398	PC-051-24_041424_FR.wav	PC-051-24	41424	PC-051-24_041424_FR.wav.Table01.txt	FR	0.38893424	0.46443424	129.1894413	4/14/2024	Forks of the River	19.1	6.6	5.1	28.51	13.52	1.5	TC	TC	TC	1	1	1	2.605630591	Infected	403.3022	-4.59E-04
4.167970522	4.26085034	0.0929	2842.383	2756.25	3014.648	258.398	PC-052-24_041424_FR.wav	PC-052-24	41424	PC-052-24_041424_FR.wav.Table01.txt	FR	0.470204082	0.563104082	106.5522377	4/14/2024	Forks of the River	16.8	6.8	5.1	27.97	12.32	1.7	TC	TC	TC	1	1	1	1.646430293	Infected	44.30271	0.001528267
4.731054422	4.835544218	0.1045	2842.383	2842.383	3014.648	172.266	PC-052-24_041424_FR.wav	PC-052-24	41424	PC-052-24_041424_FR.wav.Table01.txt	FR	0.441179138	0.545679138	109.9547258	4/14/2024	Forks of the River	16.8	6.8	5.1	27.97	12.32	1.7	TC	TC	TC	1	1	1	1.646430293	Infected	44.30271	0.001528267
5.276723356	5.381213152	0.1045	2842.383	2842.383	3100.781	258.398	PC-052-24_041424_FR.wav	PC-052-24	41424	PC-052-24_041424_FR.wav.Table01.txt	FR	0.441179138	0.545679138	109.9547258	4/14/2024	Forks of the River	16.8	6.8	5.1	27.97	12.32	1.7	TC	TC	TC	1	1	1	1.646430293	Infected	44.30271	0.001528267
5.82239229	5.915272109	0.0929	2842.383	2756.25	3014.648	258.398	PC-052-24_041424_FR.wav	PC-052-24	41424	PC-052-24_041424_FR.wav.Table01.txt	FR	0.510839002	0.603739002	99.38069232	4/14/2024	Forks of the River	16.8	6.8	5.1	27.97	12.32	1.7	TC	TC	TC	1	1	1	1.646430293	Infected	44.30271	0.001528267
6.426111111	6.524795918	0.0987	2928.516	2842.383	3100.781	258.398	PC-052-24_041424_FR.wav	PC-052-24	41424	PC-052-24_041424_FR.wav.Table01.txt	FR	0.476009071	0.574709071	104.400649	4/14/2024	Forks of the River	16.8	6.8	5.1	27.97	12.32	1.7	TC	TC	TC	1	1	1	1.646430293	Infected	44.30271	0.001528267
7.000804989	7.105294785	0.1045	2842.383	2756.25	3100.781	344.531	PC-052-24_041424_FR.wav	PC-052-24	41424	PC-052-24_041424_FR.wav.Table01.txt	FR	0.394739229	0.499239229	120.1828633	4/14/2024	Forks of the River	16.8	6.8	5.1	27.97	12.32	1.7	TC	TC	TC	1	1	1	1.646430293	Infected	44.30271	0.001528267
7.500034014	7.598718821	0.0987	2928.516	2842.383	3100.781	258.398	PC-052-24_041424_FR.wav	PC-052-24	41424	PC-052-24_041424_FR.wav.Table01.txt	FR	0.464399093	0.563099093	106.5531818	4/14/2024	Forks of the River	16.8	6.8	5.1	27.97	12.32	1.7	TC	TC	TC	1	1	1	1.646430293	Infected	44.30271	0.001528267
8.063117914	8.161802721	0.0987	2842.383	2842.383	3014.648	172.266	PC-052-24_041424_FR.wav	PC-052-24	41424	PC-052-24_041424_FR.wav.Table01.txt	FR	0.539863946	0.638563946	93.96083255	4/14/2024	Forks of the River	16.8	6.8	5.1	27.97	12.32	1.7	TC	TC	TC	1	1	1	1.646430293	Infected	44.30271	0.001528267
8.701666667	8.806156463	0.1045	2842.383	2756.25	3014.648	258.398	PC-052-24_041424_FR.wav	PC-052-24	41424	PC-052-24_041424_FR.wav.Table01.txt	FR	0.487619047	0.592119047	101.3309744	4/14/2024	Forks of the River	16.8	6.8	5.1	27.97	12.32	1.7	TC	TC	TC	1	1	1	1.646430293	Infected	44.30271	0.001528267
9.29377551	9.392460317	0.0987	2842.383	2842.383	3014.648	172.266	PC-052-24_041424_FR.wav	PC-052-24	41424	PC-052-24_041424_FR.wav.Table01.txt	FR	0.534058957	0.632758957	94.82283789	4/14/2024	Forks of the River	16.8	6.8	5.1	27.97	12.32	1.7	TC	TC	TC	1	1	1	1.646430293	Infected	44.30271	0.001528267
9.926519274	10.02520408	0.0987	2928.516	2842.383	3014.648	172.266	PC-052-24_041424_FR.wav	PC-052-24	41424	PC-052-24_041424_FR.wav.Table01.txt	FR	0.522448979	0.621148979	96.59518413	4/14/2024	Forks of the River	16.8	6.8	5.1	27.97	12.32	1.7	TC	TC	TC	1	1	1	1.646430293	Infected	44.30271	0.001528267
10.54765306	10.64633787	0.0987	2928.516	2842.383	3100.781	258.398	PC-052-24_041424_FR.wav	PC-052-24	41424	PC-052-24_041424_FR.wav.Table01.txt	FR	0.516643991	0.615343991	97.50643685	4/14/2024	Forks of the River	16.8	6.8	5.1	27.97	12.32	1.7	TC	TC	TC	1	1	1	1.646430293	Infected	44.30271	0.001528267
11.16298186	11.26166667	0.0987	2842.383	2756.25	3014.648	258.398	PC-052-24_041424_FR.wav	PC-052-24	41424	PC-052-24_041424_FR.wav.Table01.txt	FR	0.545668934	0.644368934	93.11435861	4/14/2024	Forks of the River	16.8	6.8	5.1	27.97	12.32	1.7	TC	TC	TC	1	1	1	1.646430293	Infected	44.30271	0.001528267
11.8073356	11.90021542	0.0929	2928.516	2842.383	3014.648	172.266	PC-052-24_041424_FR.wav	PC-052-24	41424	PC-052-24_041424_FR.wav.Table01.txt	FR	0.435374149	0.528274149	113.5773918	4/14/2024	Forks of the River	16.8	6.8	5.1	27.97	12.32	1.7	TC	TC	TC	1	1	1	1.646430293	Infected	44.30271	0.001528267
12.33558957	12.4226644	0.0871	2928.516	2842.383	3014.648	172.266	PC-052-24_041424_FR.wav	PC-052-24	41424	PC-052-24_041424_FR.wav.Table01.txt	FR	0.586303855	0.673403855	89.09957903	4/14/2024	Forks of the River	16.8	6.8	5.1	27.97	12.32	1.7	TC	TC	TC	1	1	1	1.646430293	Infected	44.30271	0.001528267
13.00896825	13.10184807	0.0929	2928.516	2842.383	3014.648	172.266	PC-052-24_041424_FR.wav	PC-052-24	41424	PC-052-24_041424_FR.wav.Table01.txt	FR	0.470204081	0.563104081	106.5522379	4/14/2024	Forks of the River	16.8	6.8	5.1	27.97	12.32	1.7	TC	TC	TC	1	1	1	1.646430293	Infected	44.30271	0.001528267
13.57205215	13.65912698	0.0871	2842.383	2756.25	3014.648	258.398	PC-052-24_041424_FR.wav	PC-052-24	41424	PC-052-24_041424_FR.wav.Table01.txt	FR	0.47600907	0.56310907	106.5512939	4/14/2024	Forks of the River	16.8	6.8	5.1	27.97	12.32	1.7	TC	TC	TC	1	1	1	1.646430293	Infected	44.30271	0.001528267
14.13513605	14.22221088	0.0871	2928.516	2842.383	3014.648	172.266	PC-052-24_041424_FR.wav	PC-052-24	41424	PC-052-24_041424_FR.wav.Table01.txt	FR	0.597913833	0.685013833	87.58947208	4/14/2024	Forks of the River	16.8	6.8	5.1	27.97	12.32	1.7	TC	TC	TC	1	1	1	1.646430293	Infected	44.30271	0.001528267
14.82012472	14.90139456	0.0813	2928.516	2842.383	3014.648	172.266	PC-052-24_041424_FR.wav	PC-052-24	41424	PC-052-24_041424_FR.wav.Table01.txt	FR	0.597913832	0.679213832	88.33742361	4/14/2024	Forks of the River	16.8	6.8	5.1	27.97	12.32	1.7	TC	TC	TC	1	1	1	1.646430293	Infected	44.30271	0.001528267
15.49930839	15.58638322	0.0871	2842.383	2756.25	3014.648	258.398	PC-052-24_041424_FR.wav	PC-052-24	41424	PC-052-24_041424_FR.wav.Table01.txt	FR	0.696598639	0.783698639	76.56004108	4/14/2024	Forks of the River	16.8	6.8	5.1	27.97	12.32	1.7	TC	TC	TC	1	1	1	1.646430293	Infected	44.30271	0.001528267
16.28298186	16.37005669	0.0871	2928.516	2842.383	3014.648	172.266	PC-052-24_041424_FR.wav	PC-052-24	41424	PC-052-24_041424_FR.wav.Table01.txt	FR	0.597913833	0.685013833	87.58947208	4/14/2024	Forks of the River	16.8	6.8	5.1	27.97	12.32	1.7	TC	TC	TC	1	1	1	1.646430293	Infected	44.30271	0.001528267
16.96797052	17.04924036	0.0813	2842.383	2756.25	3014.648	258.398	PC-052-24_041424_FR.wav	PC-052-24	41424	PC-052-24_041424_FR.wav.Table01.txt	FR	0.487619047	0.568919047	105.4631592	4/14/2024	Forks of the River	16.8	6.8	5.1	27.97	12.32	1.7	TC	TC	TC	1	1	1	1.646430293	Infected	44.30271	0.001528267
17.53685941	17.61812925	0.0813	2928.516	2842.383	3014.648	172.266	PC-052-24_041424_FR.wav	PC-052-24	41424	PC-052-24_041424_FR.wav.Table01.txt	FR	0.696598639	0.777898639	77.13087155	4/14/2024	Forks of the River	16.8	6.8	5.1	27.97	12.32	1.7	TC	TC	TC	1	1	1	1.646430293	Infected	44.30271	0.001528267
18.31472789	18.39019274	0.0755	2928.516	2842.383	3014.648	172.266	PC-052-24_041424_FR.wav	PC-052-24	41424	PC-052-24_041424_FR.wav.Table01.txt	FR	0.470204081	0.545704081	109.9497	4/14/2024	Forks of the River	16.8	6.8	5.1	27.97	12.32	1.7	TC	TC	TC	1	1	1	1.646430293	Infected	44.30271	0.001528267
18.86039683	18.93586168	0.0755	2928.516	2842.383	3014.648	172.266	PC-052-24_041424_FR.wav	PC-052-24	41424	PC-052-24_041424_FR.wav.Table01.txt	FR	0.510839002	0.586339002	102.3298805	4/14/2024	Forks of the River	16.8	6.8	5.1	27.97	12.32	1.7	TC	TC	TC	1	1	1	1.646430293	Infected	44.30271	0.001528267
19.44670068	19.53377551	0.0871	2928.516	2842.383	3100.781	258.398	PC-052-24_041424_FR.wav	PC-052-24	41424	PC-052-24_041424_FR.wav.Table01.txt	FR	0.690793651	0.777893651	77.13136612	4/14/2024	Forks of the River	16.8	6.8	5.1	27.97	12.32	1.7	TC	TC	TC	1	1	1	1.646430293	Infected	44.30271	0.001528267
20.22456916	20.305839	0.0813	2928.516	2842.383	3014.648	172.266	PC-052-24_041424_FR.wav	PC-052-24	41424	PC-052-24_041424_FR.wav.Table01.txt	FR	0.603718821	0.685018821	87.58883429	4/14/2024	Forks of the River	16.8	6.8	5.1	27.97	12.32	1.7	TC	TC	TC	1	1	1	1.646430293	Infected	44.30271	0.001528267
20.90955782	20.99082766	0.0813	2842.383	2756.25	3014.648	258.398	PC-052-24_041424_FR.wav	PC-052-24	41424	PC-052-24_041424_FR.wav.Table01.txt	FR	0.557278912	0.638578912	93.95863044	4/14/2024	Forks of the River	16.8	6.8	5.1	27.97	12.32	1.7	TC	TC	TC	1	1	1	1.646430293	Infected	44.30271	0.001528267
21.54810658	21.63518141	0.0871	2928.516	2842.383	3100.781	258.398	PC-052-24_041424_FR.wav	PC-052-24	41424	PC-052-24_041424_FR.wav.Table01.txt	FR	0.586303855	0.673403855	89.09957903	4/14/2024	Forks of the River	16.8	6.8	5.1	27.97	12.32	1.7	TC	TC	TC	1	1	1	1.646430293	Infected	44.30271	0.001528267
22.22148526	22.3027551	0.0813	2928.516	2842.383	3014.648	172.266	PC-052-24_041424_FR.wav	PC-052-24	41424	PC-052-24_041424_FR.wav.Table01.txt	FR	0.539863946	0.621163946	96.59285666	4/14/2024	Forks of the River	16.8	6.8	5.1	27.97	12.32	1.7	TC	TC	TC	1	1	1	1.646430293	Infected	44.30271	0.001528267
6.106836735	6.228741497	0.1219	2928.516	2756.25	3014.648	258.398	PC-053-24_041424_FR.wav	PC-053-24	41424	PC-053-24_041424_FR.wav.Table01.txt	FR	0.505034013	0.626934013	95.70385201	4/14/2024	Forks of the River	17.3	6.9	4.9	28.87	14.92	2	TC	TC	TC	1	1	1	2.93708077	Infected	865.1288	0.003374623
6.73377551	6.855680272	0.1219	2756.25	2756.25	3014.648	258.398	PC-053-24_041424_FR.wav	PC-053-24	41424	PC-053-24_041424_FR.wav.Table01.txt	FR	0.545668934	0.667568934	89.87835854	4/14/2024	Forks of the River	17.3	6.9	4.9	28.87	14.92	2	TC	TC	TC	1	1	1	2.93708077	Infected	865.1288	0.003374623
7.401349206	7.529058957	0.1277	2928.516	2756.25	3014.648	258.398	PC-053-24_041424_FR.wav	PC-053-24	41424	PC-053-24_041424_FR.wav.Table01.txt	FR	0.458594104	0.586294104	102.3377168	4/14/2024	Forks of the River	17.3	6.9	4.9	28.87	14.92	2	TC	TC	TC	1	1	1	2.93708077	Infected	865.1288	0.003374623
7.987653061	8.115362812	0.1277	2928.516	2756.25	3014.648	258.398	PC-053-24_041424_FR.wav	PC-053-24	41424	PC-053-24_041424_FR.wav.Table01.txt	FR	0.539863945	0.667563945	89.87903024	4/14/2024	Forks of the River	17.3	6.9	4.9	28.87	14.92	2	TC	TC	TC	1	1	1	2.93708077	Infected	865.1288	0.003374623
8.655226757	8.782936508	0.1277	2928.516	2756.25	3014.648	258.398	PC-053-24_041424_FR.wav	PC-053-24	41424	PC-053-24_041424_FR.wav.Table01.txt	FR	0.446984127	0.574684127	104.4051805	4/14/2024	Forks of the River	17.3	6.9	4.9	28.87	14.92	2	TC	TC	TC	1	1	1	2.93708077	Infected	865.1288	0.003374623
9.229920635	9.363435374	0.1335	2928.516	2756.25	3014.648	258.398	PC-053-24_041424_FR.wav	PC-053-24	41424	PC-053-24_041424_FR.wav.Table01.txt	FR	0.43537415	0.56887415	105.4714826	4/14/2024	Forks of the River	17.3	6.9	4.9	28.87	14.92	2	TC	TC	TC	1	1	1	2.93708077	Infected	865.1288	0.003374623
9.798809524	9.926519274	0.1277	2928.516	2756.25	3014.648	258.398	PC-053-24_041424_FR.wav	PC-053-24	41424	PC-053-24_041424_FR.wav.Table01.txt	FR	0.441179139	0.568879139	105.4705576	4/14/2024	Forks of the River	17.3	6.9	4.9	28.87	14.92	2	TC	TC	TC	1	1	1	2.93708077	Infected	865.1288	0.003374623
10.36769841	10.49540816	0.1277	2928.516	2756.25	3014.648	258.398	PC-053-24_041424_FR.wav	PC-053-24	41424	PC-053-24_041424_FR.wav.Table01.txt	FR	0.505034014	0.632734014	94.8265759	4/14/2024	Forks of the River	17.3	6.9	4.9	28.87	14.92	2	TC	TC	TC	1	1	1	2.93708077	Infected	865.1288	0.003374623
11.00044218	11.12234694	0.1219	2928.516	2756.25	3014.648	258.398	PC-053-24_041424_FR.wav	PC-053-24	41424	PC-053-24_041424_FR.wav.Table01.txt	FR	0.383129251	0.505029251	118.8049997	4/14/2024	Forks of the River	17.3	6.9	4.9	28.87	14.92	2	TC	TC	TC	1	1	1	2.93708077	Infected	865.1288	0.003374623
11.50547619	11.62738095	0.1219	2928.516	2756.25	3014.648	258.398	PC-053-24_041424_FR.wav	PC-053-24	41424	PC-053-24_041424_FR.wav.Table01.txt	FR	0.452789116	0.574689116	104.4042741	4/14/2024	Forks of the River	17.3	6.9	4.9	28.87	14.92	2	TC	TC	TC	1	1	1	2.93708077	Infected	865.1288	0.003374623
12.08017007	12.20207483	0.1219	2928.516	2756.25	3014.648	258.398	PC-053-24_041424_FR.wav	PC-053-24	41424	PC-053-24_041424_FR.wav.Table01.txt	FR	0.493424036	0.615324036	97.50959899	4/14/2024	Forks of the River	17.3	6.9	4.9	28.87	14.92	2	TC	TC	TC	1	1	1	2.93708077	Infected	865.1288	0.003374623
12.69549887	12.81740363	0.1219	2928.516	2756.25	3014.648	258.398	PC-053-24_041424_FR.wav	PC-053-24	41424	PC-053-24_041424_FR.wav.Table01.txt	FR	0.458594104	0.580494104	103.3602229	4/14/2024	Forks of the River	17.3	6.9	4.9	28.87	14.92	2	TC	TC	TC	1	1	1	2.93708077	Infected	865.1288	0.003374623
13.27599773	13.40370748	0.1277	2842.383	2756.25	3014.648	258.398	PC-053-24_041424_FR.wav	PC-053-24	41424	PC-053-24_041424_FR.wav.Table01.txt	FR	0.47600907	0.60370907	99.38561963	4/14/2024	Forks of the River	17.3	6.9	4.9	28.87	14.92	2	TC	TC	TC	1	1	1	2.93708077	Infected	865.1288	0.003374623
13.87971655	14.00162132	0.1219	2928.516	2756.25	3014.648	258.398	PC-053-24_041424_FR.wav	PC-053-24	41424	PC-053-24_041424_FR.wav.Table01.txt	FR	0.458594105	0.580494105	103.3602228	4/14/2024	Forks of the River	17.3	6.9	4.9	28.87	14.92	2	TC	TC	TC	1	1	1	2.93708077	Infected	865.1288	0.003374623
14.46021542	14.58792517	0.1277	2928.516	2756.25	3014.648	258.398	PC-053-24_041424_FR.wav	PC-053-24	41424	PC-053-24_041424_FR.wav.Table01.txt	FR	0.452789116	0.580489116	103.3611111	4/14/2024	Forks of the River	17.3	6.9	4.9	28.87	14.92	2	TC	TC	TC	1	1	1	2.93708077	Infected	865.1288	0.003374623
15.04071429	15.16261905	0.1219	2928.516	2756.25	3014.648	258.398	PC-053-24_041424_FR.wav	PC-053-24	41424	PC-053-24_041424_FR.wav.Table01.txt	FR	0.400544217	0.522444217	114.8447969	4/14/2024	Forks of the River	17.3	6.9	4.9	28.87	14.92	2	TC	TC	TC	1	1	1	2.93708077	Infected	865.1288	0.003374623
15.56316327	15.68506803	0.1219	2928.516	2756.25	3014.648	258.398	PC-053-24_041424_FR.wav	PC-053-24	41424	PC-053-24_041424_FR.wav.Table01.txt	FR	0.446984127	0.568884127	105.4696328	4/14/2024	Forks of the River	17.3	6.9	4.9	28.87	14.92	2	TC	TC	TC	1	1	1	2.93708077	Infected	865.1288	0.003374623
16.13205215	16.24815193	0.1161	2928.516	2756.25	3014.648	258.398	PC-053-24_041424_FR.wav	PC-053-24	41424	PC-053-24_041424_FR.wav.Table01.txt	FR	0.493424037	0.609524037	98.43746326	4/14/2024	Forks of the River	17.3	6.9	4.9	28.87	14.92	2	TC	TC	TC	1	1	1	2.93708077	Infected	865.1288	0.003374623
16.74157596	16.86348073	0.1219	2842.383	2756.25	3014.648	258.398	PC-053-24_041424_FR.wav	PC-053-24	41424	PC-053-24_041424_FR.wav.Table01.txt	FR	0.435374149	0.557274149	107.6669358	4/14/2024	Forks of the River	17.3	6.9	4.9	28.87	14.92	2	TC	TC	TC	1	1	1	2.93708077	Infected	865.1288	0.003374623
17.29885488	17.42075964	0.1219	2842.383	2756.25	3014.648	258.398	PC-053-24_041424_FR.wav	PC-053-24	41424	PC-053-24_041424_FR.wav.Table01.txt	FR	0.452789116	0.574689116	104.4042741	4/14/2024	Forks of the River	17.3	6.9	4.9	28.87	14.92	2	TC	TC	TC	1	1	1	2.93708077	Infected	865.1288	0.003374623
17.87354875	17.99545352	0.1219	2928.516	2756.25	3014.648	258.398	PC-053-24_041424_FR.wav	PC-053-24	41424	PC-053-24_041424_FR.wav.Table01.txt	FR	0.510839002	0.632739002	94.82582836	4/14/2024	Forks of the River	17.3	6.9	4.9	28.87	14.92	2	TC	TC	TC	1	1	1	2.93708077	Infected	865.1288	0.003374623
18.50629252	18.62819728	0.1219	2928.516	2756.25	3014.648	258.398	PC-053-24_041424_FR.wav	PC-053-24	41424	PC-053-24_041424_FR.wav.Table01.txt	FR	0.377324263	0.499224263	120.1864662	4/14/2024	Forks of the River	17.3	6.9	4.9	28.87	14.92	2	TC	TC	TC	1	1	1	2.93708077	Infected	865.1288	0.003374623
19.00552154	19.1274263	0.1219	2842.383	2756.25	3014.648	258.398	PC-053-24_041424_FR.wav	PC-053-24	41424	PC-053-24_041424_FR.wav.Table01.txt	FR	0.47600907	0.59790907	100.349707	4/14/2024	Forks of the River	17.3	6.9	4.9	28.87	14.92	2	TC	TC	TC	1	1	1	2.93708077	Infected	865.1288	0.003374623
19.60343537	19.73114513	0.1277	2842.383	2756.25	3014.648	258.398	PC-053-24_041424_FR.wav	PC-053-24	41424	PC-053-24_041424_FR.wav.Table01.txt	FR	0.539863945	0.667563945	89.87903024	4/14/2024	Forks of the River	17.3	6.9	4.9	28.87	14.92	2	TC	TC	TC	1	1	1	2.93708077	Infected	865.1288	0.003374623
20.27100907	20.39291383	0.1219	2928.516	2756.25	3014.648	258.398	PC-053-24_041424_FR.wav	PC-053-24	41424	PC-053-24_041424_FR.wav.Table01.txt	FR	0.568888889	0.690788889	86.85721637	4/14/2024	Forks of the River	17.3	6.9	4.9	28.87	14.92	2	TC	TC	TC	1	1	1	2.93708077	Infected	865.1288	0.003374623
20.96180272	21.08370748	0.1219	2928.516	2756.25	3014.648	258.398	PC-053-24_041424_FR.wav	PC-053-24	41424	PC-053-24_041424_FR.wav.Table01.txt	FR	0.423764172	0.545664172	109.9577416	4/14/2024	Forks of the River	17.3	6.9	4.9	28.87	14.92	2	TC	TC	TC	1	1	1	2.93708077	Infected	865.1288	0.003374623
21.50747166	21.62937642	0.1219	2842.383	2756.25	3014.648	258.398	PC-053-24_041424_FR.wav	PC-053-24	41424	PC-053-24_041424_FR.wav.Table01.txt	FR	0.551473923	0.673373923	89.10353958	4/14/2024	Forks of the River	17.3	6.9	4.9	28.87	14.92	2	TC	TC	TC	1	1	1	2.93708077	Infected	865.1288	0.003374623
22.18085034	22.29695011	0.1161	2928.516	2756.25	3014.648	258.398	PC-053-24_041424_FR.wav	PC-053-24	41424	PC-053-24_041424_FR.wav.Table01.txt	FR	0.481814059	0.597914059	100.3488697	4/14/2024	Forks of the River	17.3	6.9	4.9	28.87	14.92	2	TC	TC	TC	1	1	1	2.93708077	Infected	865.1288	0.003374623
22.77876417	22.90066893	0.1219	2928.516	2756.25	3014.648	258.398	PC-053-24_041424_FR.wav	PC-053-24	41424	PC-053-24_041424_FR.wav.Table01.txt	FR	0.545668934	0.667568934	89.87835854	4/14/2024	Forks of the River	17.3	6.9	4.9	28.87	14.92	2	TC	TC	TC	1	1	1	2.93708077	Infected	865.1288	0.003374623
23.44633787	23.56824263	0.1219	2842.383	2756.25	3014.648	258.398	PC-053-24_041424_FR.wav	PC-053-24	41424	PC-053-24_041424_FR.wav.Table01.txt	FR	0.452789116	0.574689116	104.4042741	4/14/2024	Forks of the River	17.3	6.9	4.9	28.87	14.92	2	TC	TC	TC	1	1	1	2.93708077	Infected	865.1288	0.003374623
4.069285714	4.162165533	0.0929	2928.516	2842.383	3014.648	172.266	PC-054-24_041424_FR.wav	PC-054-24	41424	PC-054-24_041424_FR.wav.Table01.txt	FR	0.499229025	0.592129025	101.3292669	4/14/2024	Forks of the River	19.9	6.7	5.1	27.6	14.8	1.6	TC	TC	TC	1	1	1	0	Uninfected	0	8.59E-04
4.661394558	4.754274376	0.0929	2928.516	2842.383	3014.648	172.266	PC-054-24_041424_FR.wav	PC-054-24	41424	PC-054-24_041424_FR.wav.Table01.txt	FR	0.516643991	0.609543991	98.43424082	4/14/2024	Forks of the River	19.9	6.7	5.1	27.6	14.8	1.6	TC	TC	TC	1	1	1	0	Uninfected	0	8.59E-04
5.270918367	5.363798186	0.0929	2928.516	2842.383	3014.648	172.266	PC-054-24_041424_FR.wav	PC-054-24	41424	PC-054-24_041424_FR.wav.Table01.txt	FR	0.493424036	0.586324036	102.3324925	4/14/2024	Forks of the River	19.9	6.7	5.1	27.6	14.8	1.6	TC	TC	TC	1	1	1	0	Uninfected	0	8.59E-04
5.857222222	5.967517007	0.1103	3014.648	2842.383	3100.781	258.398	PC-054-24_041424_FR.wav	PC-054-24	41424	PC-054-24_041424_FR.wav.Table01.txt	FR	0.632743764	0.743043764	80.74894496	4/14/2024	Forks of the River	19.9	6.7	5.1	27.6	14.8	1.6	TC	TC	TC	1	1	1	0	Uninfected	0	8.59E-04
6.600260771	6.698945578	0.0987	3014.648	2842.383	3100.781	258.398	PC-054-24_041424_FR.wav	PC-054-24	41424	PC-054-24_041424_FR.wav.Table01.txt	FR	0.621133787	0.719833787	83.35257539	4/14/2024	Forks of the River	19.9	6.7	5.1	27.6	14.8	1.6	TC	TC	TC	1	1	1	0	Uninfected	0	8.59E-04
7.320079365	7.436179138	0.1161	3014.648	2842.383	3100.781	258.398	PC-054-24_041424_FR.wav	PC-054-24	41424	PC-054-24_041424_FR.wav.Table01.txt	FR	0.476009071	0.592109071	101.3326817	4/14/2024	Forks of the River	19.9	6.7	5.1	27.6	14.8	1.6	TC	TC	TC	1	1	1	0	Uninfected	0	8.59E-04
7.912188209	8.022482993	0.1103	3014.648	2842.383	3100.781	258.398	PC-054-24_041424_FR.wav	PC-054-24	41424	PC-054-24_041424_FR.wav.Table01.txt	FR	0.847528345	0.957828345	62.64170434	4/14/2024	Forks of the River	19.9	6.7	5.1	27.6	14.8	1.6	TC	TC	TC	1	1	1	0	Uninfected	0	8.59E-04
8.870011338	8.974501134	0.1045	3014.648	2842.383	3100.781	258.398	PC-054-24_041424_FR.wav	PC-054-24	41424	PC-054-24_041424_FR.wav.Table01.txt	FR	0.626938775	0.731438775	82.03010566	4/14/2024	Forks of the River	19.9	6.7	5.1	27.6	14.8	1.6	TC	TC	TC	1	1	1	0	Uninfected	0	8.59E-04
9.601439909	9.711734694	0.1103	3014.648	2842.383	3100.781	258.398	PC-054-24_041424_FR.wav	PC-054-24	41424	PC-054-24_041424_FR.wav.Table01.txt	FR	0.91138322	1.02168322	58.72661783	4/14/2024	Forks of the River	19.9	6.7	5.1	27.6	14.8	1.6	TC	TC	TC	1	1	1	0	Uninfected	0	8.59E-04
10.62311791	10.72760771	0.1045	3014.648	2842.383	3100.781	258.398	PC-054-24_041424_FR.wav	PC-054-24	41424	PC-054-24_041424_FR.wav.Table01.txt	FR	0.859138322	0.963638322	62.26402441	4/14/2024	Forks of the River	19.9	6.7	5.1	27.6	14.8	1.6	TC	TC	TC	1	1	1	0	Uninfected	0	8.59E-04
11.58674603	11.69123583	0.1045	3014.648	2842.383	3100.781	258.398	PC-054-24_041424_FR.wav	PC-054-24	41424	PC-054-24_041424_FR.wav.Table01.txt	FR	0.557278911	0.661778911	90.6647205	4/14/2024	Forks of the River	19.9	6.7	5.1	27.6	14.8	1.6	TC	TC	TC	1	1	1	0	Uninfected	0	8.59E-04
12.24851474	12.33558957	0.0871	2928.516	2842.383	3014.648	172.266	PC-054-24_041424_FR.wav	PC-054-24	41424	PC-054-24_041424_FR.wav.Table01.txt	FR	0.679183674	0.766283674	78.29998477	4/14/2024	Forks of the River	19.9	6.7	5.1	27.6	14.8	1.6	TC	TC	TC	1	1	1	0	Uninfected	0	8.59E-04
13.01477324	13.13087302	0.1161	3014.648	2842.383	3100.781	258.398	PC-054-24_041424_FR.wav	PC-054-24	41424	PC-054-24_041424_FR.wav.Table01.txt	FR	0.626938775	0.743038775	80.74948713	4/14/2024	Forks of the River	19.9	6.7	5.1	27.6	14.8	1.6	TC	TC	TC	1	1	1	0	Uninfected	0	8.59E-04
13.75781179	13.86810658	0.1103	3014.648	2842.383	3100.781	258.398	PC-054-24_041424_FR.wav	PC-054-24	41424	PC-054-24_041424_FR.wav.Table01.txt	FR	0.621133787	0.731433787	82.03066507	4/14/2024	Forks of the River	19.9	6.7	5.1	27.6	14.8	1.6	TC	TC	TC	1	1	1	0	Uninfected	0	8.59E-04
14.48924036	14.59953515	0.1103	3014.648	2842.383	3100.781	258.398	PC-054-24_041424_FR.wav	PC-054-24	41424	PC-054-24_041424_FR.wav.Table01.txt	FR	0.586303855	0.696603855	86.13216761	4/14/2024	Forks of the River	19.9	6.7	5.1	27.6	14.8	1.6	TC	TC	TC	1	1	1	0	Uninfected	0	8.59E-04
15.185839	15.29613379	0.1103	3014.648	2842.383	3100.781	258.398	PC-054-24_041424_FR.wav	PC-054-24	41424	PC-054-24_041424_FR.wav.Table01.txt	FR	0.667573696	0.777873696	77.13334479	4/14/2024	Forks of the River	19.9	6.7	5.1	27.6	14.8	1.6	TC	TC	TC	1	1	1	0	Uninfected	0	8.59E-04
15.96370748	16.07400227	0.1103	3014.648	2842.383	3100.781	258.398	PC-054-24_041424_FR.wav	PC-054-24	41424	PC-054-24_041424_FR.wav.Table01.txt	FR	0.644353741	0.754653741	79.50666212	4/14/2024	Forks of the River	19.9	6.7	5.1	27.6	14.8	1.6	TC	TC	TC	1	1	1	0	Uninfected	0	8.59E-04
16.71835601	16.81123583	0.0929	2928.516	2842.383	3014.648	172.266	PC-054-24_041424_FR.wav	PC-054-24	41424	PC-054-24_041424_FR.wav.Table01.txt	FR	0.760453514	0.853353514	70.3108372	4/14/2024	Forks of the River	19.9	6.7	5.1	27.6	14.8	1.6	TC	TC	TC	1	1	1	0	Uninfected	0	8.59E-04
17.57168934	17.68198413	0.1103	3014.648	2842.383	3100.781	258.398	PC-054-24_041424_FR.wav	PC-054-24	41424	PC-054-24_041424_FR.wav.Table01.txt	FR	0.510839002	0.621139002	96.59673569	4/14/2024	Forks of the River	19.9	6.7	5.1	27.6	14.8	1.6	TC	TC	TC	1	1	1	0	Uninfected	0	8.59E-04
18.19282313	18.28570295	0.0929	2928.516	2842.383	3014.648	172.266	PC-054-24_041424_FR.wav	PC-054-24	41424	PC-054-24_041424_FR.wav.Table01.txt	FR	0.481814059	0.574714059	104.3997429	4/14/2024	Forks of the River	19.9	6.7	5.1	27.6	14.8	1.6	TC	TC	TC	1	1	1	0	Uninfected	0	8.59E-04
18.76751701	18.8720068	0.1045	3014.648	2842.383	3100.781	258.398	PC-054-24_041424_FR.wav	PC-054-24	41424	PC-054-24_041424_FR.wav.Table01.txt	FR	0.528253968	0.632753968	94.82358552	4/14/2024	Forks of the River	19.9	6.7	5.1	27.6	14.8	1.6	TC	TC	TC	1	1	1	0	Uninfected	0	8.59E-04
19.40026077	19.48153061	0.0813	2928.516	2842.383	3014.648	172.266	PC-054-24_041424_FR.wav	PC-054-24	41424	PC-054-24_041424_FR.wav.Table01.txt	FR	0.754648526	0.835948526	71.77475423	4/14/2024	Forks of the River	19.9	6.7	5.1	27.6	14.8	1.6	TC	TC	TC	1	1	1	0	Uninfected	0	8.59E-04
20.23617914	20.34647392	0.1103	3014.648	2842.383	3100.781	258.398	PC-054-24_041424_FR.wav	PC-054-24	41424	PC-054-24_041424_FR.wav.Table01.txt	FR	0.551473923	0.661773923	90.66540387	4/14/2024	Forks of the River	19.9	6.7	5.1	27.6	14.8	1.6	TC	TC	TC	1	1	1	0	Uninfected	0	8.59E-04
[truncated: 517 more rows]
