# Supplementary material for: Do I Sound Sick? Condition‐Dependent Advertisement Signals in Naturally Infected Frogs
Source: Ecol Evol. 2025 Oct 16;15(10):e72350. doi: 10.1002/ece3.72350 (PMC12529013; doi:10.1002/ece3.72350)
Supplement: Supplementary file 1 — Data S1: ece372350‐sup‐0001‐DataS1.zip. [file ECE3-15-e72350-s001.zip › ece372350-sup-0003-Supinfo3@data_analysis_revised.R]

# Code for Analyzing data, accompanying Chou et al. 

library(tidyverse)
library(car)
library(effectsize)
library(MASS)
library(caret)

###################### Import Data ######################

means <- read_csv("data/processed_data/corrected_call_data_by_id.csv")
cvs <- read_csv("data/processed_data/corrected_call_data_by_id_cvs.csv")
FR <- read_csv("data/processed_data/fr_means.csv")
CV <- read_csv("data/processed_data/cv_means.csv")
FR.cv <- read_csv("data/processed_data/fr_cvs.csv")
CV.cv <- read_csv("data/processed_data/cv_cvs.csv")
cv.table <- read_csv("data/processed_data/cv_table.csv")

###################### Preliminary T-Tests ######################

# Tests for Location
t.test(FR$SVL, CV$SVL)
t.test(FR$Tibia, CV$Tibia)
t.test(FR$Weight, CV$Weight)
t.test(FR$Call_Rate, CV$Call_Rate) 
t.test(FR$Call_Duration, CV$Call_Duration)
t.test(FR$Dominant_Frequency, CV$Dominant_Frequency)
t.test(FR.cv$Call_Rate, CV.cv$Call_Rate) 
t.test(FR.cv$Call_Duration, CV.cv$Call_Duration)
t.test(FR.cv$Dominant_Frequency, CV.cv$Dominant_Frequency)
t.test(FR$Infection, CV$Infection)

# Tests for Infection
cor.test(means$Infection,means$Condition)

###################### Linear Discriminant Function Analysis ######################

dfa.data <- means %>% dplyr::select(c(Call_Rate, Call_Duration, Dominant_Frequency, Prevalence))
dfa.data$Prevalence <- as.factor(dfa.data$Prevalence)
fit <- lda(Prevalence ~ Call_Rate + Call_Duration + Dominant_Frequency, data = dfa.data)
fit

# Predictions
lda_prediction <- predict(fit)
conf <- table(list(predicted=lda_prediction$class, observed=dfa.data$Prevalence))
confusionMatrix(conf)

fit$scores <- predict(fit)$x
dfa.data <- dfa.data %>% mutate(LD1scores = as.numeric(fit$scores))
dfa.data <- dfa.data %>% mutate(predicted = lda_prediction$class)

write_csv(dfa.data, file = "data/processed_data/dfa_result.csv")

###################### Linear Regressions ######################

## Call Rate
call.rate.global.model <- lm(data = means, Call_Rate ~ Infection + Condition + Infection * Condition)
CRM <- Anova(call.rate.global.model, type = "III")
CRM
eta_squared(CRM)

## Call Duration
call.duration.global.model <- lm(data = means, Call_Duration ~ Infection + Condition + Infection * Condition)
CDM <- Anova(call.duration.global.model, type = "III")
CDM
eta_squared(CDM)

## Dominant Frequency
dom.freq.global.model <- lm(data = means, Dominant_Frequency ~ Infection + Condition + Infection * Condition)
DFM <- Anova(dom.freq.global.model, type = "III")
DFM
eta_squared(DFM)
