# Supplementary material for: Do I Sound Sick? Condition‐Dependent Advertisement Signals in Naturally Infected Frogs
Source: Ecol Evol. 2025 Oct 16;15(10):e72350. doi: 10.1002/ece3.72350 (PMC12529013; doi:10.1002/ece3.72350)
Supplement: Supplementary file 1 — Data S1: ece372350‐sup‐0001‐DataS1.zip. [file ECE3-15-e72350-s001.zip › ece372350-sup-0004-Supinfo4@data_tidying_revised.R]

# Code for Tidying Data, Accompanying Chou et al

library(tidyverse)

###################### Import Data ######################

DATA <- read_csv("data/raw_data/Call_data.csv")

# Create the Body Condition Index based on Mass and SVL
body.condition.model <- lm(data = DATA, `Frog Weight (g)`^(1/3) ~ SVL)
DATA <- DATA %>% mutate(Condition = body.condition.model$residuals/SVL)

###################### Checking Correlations ######################
DATA %>% select(c("Delta Time (s)", "Peak Freq (Hz)", "Call_Rate_Inst", "Body Temp", "SVL"))

###################### Functions to Correct for Temperature and Body Size ######################

## Temperature Function
Tcorr <- function(col_numbers, target_temp, data){
  num_cols <- length(col_numbers)
  Tcorrected_matrix <- matrix(NA, nrow = nrow(data), ncol = num_cols)
  
  for(i in seq_along(col_numbers)){
    m <- lm(data[,col_numbers[i]] ~ data$`Body Temp`, data)$coefficients[2] 
    Tcorrected_matrix[, i] <- data[,col_numbers[i]] - m * (data$`Body Temp` - target_temp) 
  }
  
  avg <- apply(Tcorrected_matrix, 1, mean)
  stdev <- apply(Tcorrected_matrix, 1, sd)
  colnames(Tcorrected_matrix) <- colnames(data[, col_numbers])
  
  result <- list(avg = avg, stdev = stdev, Tcorrected_matrix = Tcorrected_matrix)
  
  return(result)
}

## SVL Function
Bcorr <- function(col_numbers, target_svl, data){
  num_cols <- length(col_numbers)
  Bcorrected_matrix <- matrix(NA, nrow = nrow(data), ncol = num_cols)
  
  for(i in seq_along(col_numbers)){
    m <- lm(data[,col_numbers[i]] ~ DATA$SVL, data)$coefficients[2] 
    Bcorrected_matrix[, i] <- data[,col_numbers[i]] - m * (DATA$SVL - target_svl)
  }
  
  avg <- apply(Bcorrected_matrix, 1, mean)
  stdev <- apply(Bcorrected_matrix, 1, sd)
  colnames(Bcorrected_matrix) <- colnames(data[, col_numbers])
  
  result <- list(avg = avg, stdev = stdev, Bcorrected_matrix = Bcorrected_matrix)
  
  return(result)
}


###################### Checking Correlations ######################


DATA <- as.data.frame(DATA)

write_csv(DATA, file = "data/processed_data/uncorrected_call_data.csv")

cor.test(DATA$`Body Temp`,DATA$Call_Rate_Inst) # yup, correlated
DATA %>% dplyr::select(c(3, 4, 15, 18, 21)) %>%
  ggplot(aes(x = `Body Temp`, y = Call_Rate_Inst))+
  geom_point()+
  theme_classic()+
  geom_smooth(method = "lm",
              formula = y ~ x,
              se = FALSE)

cor.test(DATA$`Body Temp`,DATA$`Delta Time (s)`) # yup, correlated
DATA %>% dplyr::select(c(3, 4, 15, 18, 21)) %>%
  ggplot(aes(x = `Body Temp`, y = `Delta Time (s)`))+
  geom_point()+
  theme_classic()+
  geom_smooth(method = "lm",
              formula = y ~ x,
              se = FALSE)

cor.test(DATA$`Body Temp`,DATA$`Peak Freq (Hz)`) # yup, correlated
DATA %>% dplyr::select(c(3, 4, 15, 18, 21)) %>%
  ggplot(aes(x = `Body Temp`, y = `Peak Freq (Hz)`))+
  geom_point()+
  theme_classic()+
  geom_smooth(method = "lm",
              formula = y ~ x,
              se = FALSE)

cor.test(DATA$SVL,DATA$Call_Rate_Inst) # yup, correlated
DATA %>% dplyr::select(c(3, 4, 15, 18, 21)) %>%
  ggplot(aes(x = SVL, y = Call_Rate_Inst))+
  geom_point()+
  theme_classic()+
  geom_smooth(method = "lm",
              formula = y ~ x,
              se = FALSE)

cor.test(DATA$SVL,DATA$`Delta Time (s)`)  # yup, correlated
DATA %>% dplyr::select(c(3, 4, 15, 18, 21)) %>%
  ggplot(aes(x = SVL, y = `Delta Time (s)`))+
  geom_point()+
  theme_classic()+
  geom_smooth(method = "lm",
              formula = y ~ x,
              se = FALSE)

cor.test(DATA$SVL,DATA$`Peak Freq (Hz)`)  # yup, correlated
DATA %>% dplyr::select(c(3, 4, 15, 18, 21)) %>%
  ggplot(aes(x = SVL, y = `Peak Freq (Hz)`))+
  geom_point()+
  theme_classic()+
  geom_smooth(method = "lm",
              formula = y ~ x,
              se = FALSE)

###################### Do the Temperature and Body Size Correction ######################

DATA <- as.data.frame(DATA)

## Temperature Correction
### Set Values that you want to temperature correct for
selections <- c(3, 4, 15)
### Do the temperature correction to the target temp, aka 14
result <- Tcorr(selections, target_temp = 14, data = DATA)
### Format results as a dataframe
matrix <- as.data.frame(result$Tcorrected_matrix)
### Add information such as ID, Location, and Prevalence
Tdat <- cbind(DATA[,c(9,10,12,18,21,22,23,30,31,32,33)],matrix)

## Body Correction
selections <- c(12:14)
result <- Bcorr(col_numbers = selections, target_svl = 27, data = Tdat)
matrix <- as.data.frame(result$Bcorrected_matrix)
Tdat <- subset(Tdat, select = -c(12:14))
Tdat<-cbind(Tdat,matrix)

write_csv(Tdat, file = "data/processed_data/corrected_call_data.csv")

###################### Summarize Data of Averages ######################

## Summarize by ID
means <- Tdat %>% 
  dplyr::group_by(ID, Location.x, SVL, Tibia, Prevalence) %>%
  dplyr::summarize(Temp = mean(`Body Temp`),
                   Weight = mean(`Frog Weight (g)`),
                   Infection = mean(`Log Infection Load`),
                   Condition = mean(Condition),
                   Call_Rate = mean(Call_Rate_Inst),
                   Call_Duration = mean(`Delta Time (s)`),
                   Dominant_Frequency = mean(`Peak Freq (Hz)`),
                   Infection_Load = mean(`Infection Load`))
means <- ungroup(means)

write_csv(means, file = "data/processed_data/corrected_call_data_by_id.csv")

## Summarize Overall Statistics
means %>% dplyr::summarize(condition.mean = mean(Condition),
                           weight.mean = mean(Weight),
                           weight.sd = sd(Weight),
                           svl.mean = mean(SVL),
                           svl.sd = sd(SVL),
                           tibia.mean = mean(Tibia),
                           tibia.sd = sd(Tibia))

## Summarize Statistics for Infected Males
infected_males <- means %>% filter(Infection_Load > 0)
infected_males %>% dplyr::summarize(N = n(),
                             load.mean = mean(Infection_Load),
                             load.sv = sd(Infection_Load),
                             load.max = max(Infection_Load),
                             load.min = min(Infection_Load),
                             load.med = median(Infection_Load))

## Subset into the two locations
FR <- means %>% filter(Location.x=='FR')
CV <- means %>% filter(Location.x=='CV')

write_csv(FR, file = "data/processed_data/fr_means.csv")
write_csv(CV, file = "data/processed_data/cv_means.csv")

###################### Summarize Data of Coefficients of Variation ######################

## Function to calculate CVs
cv <- function(x) (sd(x)/mean(x))

cvs <- Tdat %>% 
  dplyr::group_by(ID, Location.x, SVL, Tibia, Prevalence) %>%
  dplyr::summarize(Temp = mean(`Body Temp`),
                   Weight = mean(`Frog Weight (g)`),
                   Infection = mean(`Log Infection Load`),
                   Condition = mean(Condition),
                   Call_Rate = cv(Call_Rate_Inst),
                   Call_Duration = cv(`Delta Time (s)`),
                   Dominant_Frequency = cv(`Peak Freq (Hz)`),
                   Infection_Load = mean(`Infection Load`))
cvs <- ungroup(cvs)

write_csv(cvs, file = "data/processed_data/corrected_call_data_by_id_cvs.csv")

CV_Table <- cvs[,c(1,10,11,12)] %>% pivot_longer(names_to = "Variable", values_to = "CV", cols = -ID) %>%
  group_by(Variable) %>% summarize(Mean = mean(CV),
                                   SD = sd(CV),
                                   Min = min(CV),
                                   Max = max(CV))

write_csv(CV_Table, file = "data/processed_data/cv_table.csv")

FR.cv <- cvs %>% filter(Location.x=='FR')
CV.cv <- cvs %>% filter(Location.x=='CV')

write_csv(FR.cv, file = "data/processed_data/fr_cvs.csv")
write_csv(CV.cv, file = "data/processed_data/cv_cvs.csv")
