# Supplementary material for: Do I Sound Sick? Condition‐Dependent Advertisement Signals in Naturally Infected Frogs
Source: Ecol Evol. 2025 Oct 16;15(10):e72350. doi: 10.1002/ece3.72350 (PMC12529013; doi:10.1002/ece3.72350)
Supplement: Supplementary file 1 — Data S1: ece372350‐sup‐0001‐DataS1.zip. [file ECE3-15-e72350-s001.zip › ece372350-sup-0005-Supinfo5@supplementary_code.R]

# Supplementary code for Analyzing data, accompanying Chou et al. 

library(tidyverse)
library(car)
library(effectsize)
library(MASS)
library(caret)

library(RColorBrewer)
library(extrafont)
library(interactions)
library(ggpubr)
library(ggpmisc)
library(factoextra)
library(reshape2)

get_upper_tri <- function(cormat){
  cormat[lower.tri(cormat)]<- NA
  return(cormat)
}

means <- read_csv("data/processed_data/corrected_call_data_by_id.csv")
uncorrected <- read_csv("data/processed_data/uncorrected_call_data.csv")

###################### Supplementary: Linear Regressions with Just Infected Individuals ######################

## Call Rate
call.rate.global.model.2 <- lm(data = means %>% filter(Prevalence == "Infected"), 
                               Call_Rate ~ Infection + Condition + Infection * Condition)
CRM2 <- Anova(call.rate.global.model.2, type = "III")
CRM2
eta_squared(CRM2)

## Call Duration
call.duration.global.model.2 <- lm(data = means %>% filter(Prevalence == "Infected"), 
                                   Call_Duration ~ Infection + Condition + Infection * Condition)
CDM2 <- Anova(call.duration.global.model.2, type = "III")
CDM2
eta_squared(CDM2)

## Dominant Frequency
dom.freq.global.model.2 <- lm(data = means  %>% filter(Prevalence == "Infected"), 
                              Dominant_Frequency ~ Infection + Condition + Infection * Condition)
DFM2 <- Anova(dom.freq.global.model.2, type = "III")
DFM2
eta_squared(DFM2)

###################### Supplementary: Removing PC-028, PC-050, and PC-053  ######################

reduced <- means %>% filter(ID != "PC-028-24" & ID != "PC-050-24" & ID != "PC-053-24")

## DFA
dfa.data.reduced <- reduced %>% dplyr::select(c(Call_Rate, Call_Duration, Dominant_Frequency, Prevalence))
dfa.data.reduced$Prevalence <- as.factor(dfa.data.reduced$Prevalence)
fit.reduced <- lda(Prevalence ~ Call_Rate + Call_Duration + Dominant_Frequency, data = dfa.data.reduced)
fit.reduced

## LR

### Call Rate
call.rate.global.model.reduced <- lm(data = reduced, 
                                     Call_Rate ~ Infection + Condition + Infection * Condition)
CRM.reduced <- Anova(call.rate.global.model.reduced, type = "III")
CRM.reduced
eta_squared(CRM.reduced)

### Call Duration
call.duration.global.model.reduced <- lm(data = reduced, 
                                         Call_Duration ~ Infection + Condition + Infection * Condition)
CDM.reduced <- Anova(call.duration.global.model.reduced, type = "III")
CDM.reduced
eta_squared(CDM.reduced)

### Dominant Frequency
dom.freq.global.model.reduced <- lm(data = reduced,
                                    Dominant_Frequency ~ Infection + Condition + Infection * Condition)
DFM.reduced <- Anova(dom.freq.global.model.reduced, type = "III")
DFM.reduced
eta_squared(DFM.reduced)

###################### Supplementary: Temp Correlations  ######################
uncorrected2 <- uncorrected %>% rename(`Call Duration` = `Delta Time (s)`,
                           `Call Rate` = Call_Rate_Inst,
                           `Dominant Frequency` = `Peak Freq (Hz)`,
                           `Temperature` = `Body Temp`,
                           `Size (SVL)` = SVL)
cormat <- cor(uncorrected2[ , c(18,21,15,3,4)]) 

upper_tri <- get_upper_tri(cormat)
upper_cormat <- melt(upper_tri, na.rm = TRUE)

ggplot(data = upper_cormat, aes(Var2, Var1, fill = value))+
  geom_tile(color = "white")+
  scale_fill_gradient2(low = "blue", high = "red", mid = "white", 
                       midpoint = 0, limit = c(-1,1), space = "Lab", 
                       name="Pearson\nCorrelation") +
  theme_minimal()+ 
  theme(axis.text.x = element_text(angle = 45, vjust = 1, 
                                   size = 12, hjust = 1),
        axis.text.y = element_text(size = 12),
        axis.title.x = element_blank(),
        axis.title.y = element_blank(),
        text = element_text(family = "Times New Roman"),
        panel.background = element_blank(),
        panel.grid.major = element_blank()
  )+
  coord_fixed()+
  geom_text(aes(Var2, Var1, label = round(value,4)), color = "black", size = 3)

ggsave(filename = "output/suppfig1.tiff", width = 6, height = 4, units = "in")
